# Supplementary material for: Structural Probing of Off-Target G Protein-Coupled Receptor Activities within a Series of Adenosine/Adenine Congeners
Source: PLoS One. 2014 May 23;9(5):e97858. doi: 10.1371/journal.pone.0097858 (PMC4032265; doi:10.1371/journal.pone.0097858)
Supplement: PDB File S1 — 3D coordinates of the first proposed docking mode of compound 4 at the human 5HT2B serotonergic receptor crystal structure. (PDB) [file pone.0097858.s012.pdb]

REMARK 888
REMARK 888 WRITTEN BY MAESTRO (A PRODUCT OF SCHRODINGER, LLC)
TITLE     cmpd4_5HT2B_pose1
MODEL        1
ATOM      1  N   GLU A  48      18.540  38.596  29.200  1.00118.89           N  
ANISOU    1  N   GLU A  48    17397  14692  13084  -1091   1928  -4228
ATOM      2  CA  GLU A  48      18.764  38.804  27.768  1.00117.19           C  
ANISOU    2  CA  GLU A  48    17184  14207  13137  -1002   1902  -4117
ATOM      3  C   GLU A  48      17.642  38.186  26.919  1.00118.59           C  
ANISOU    3  C   GLU A  48    17253  14346  13460   -792   1924  -3909
ATOM      4  O   GLU A  48      16.946  37.267  27.354  1.00117.10           O  
ANISOU    4  O   GLU A  48    16962  14371  13160   -766   1896  -3778
ATOM      5  CB  GLU A  48      20.141  38.241  27.346  1.00117.09           C  
ANISOU    5  CB  GLU A  48    17149  14215  13124  -1144   1723  -4001
ATOM      6  CG  GLU A  48      21.354  38.971  27.964  1.00128.37           C  
ANISOU    6  CG  GLU A  48    18683  15583  14509  -1341   1710  -4219
ATOM      7  CD  GLU A  48      21.452  40.449  27.576  1.00146.95           C  
ANISOU    7  CD  GLU A  48    21169  17589  17078  -1314   1833  -4362
ATOM      8  OE1 GLU A  48      21.265  40.745  26.374  1.00142.01           O  
ANISOU    8  OE1 GLU A  48    20547  16767  16642  -1282   1795  -4232
ATOM      9  OE2 GLU A  48      21.709  41.260  28.492  1.00137.88           O1-
ANISOU    9  OE2 GLU A  48    20130  16355  15903  -1322   1973  -4604
ATOM     10  H1  GLU A  48      19.266  39.033  29.749  1.00  0.00           H  
ATOM     11  H2  GLU A  48      17.668  39.007  29.499  1.00  0.00           H  
ATOM     12  HA  GLU A  48      18.737  39.879  27.586  1.00  0.00           H  
ATOM     13  HB3 GLU A  48      20.195  37.184  27.611  1.00  0.00           H  
ATOM     14  HB2 GLU A  48      20.236  38.270  26.259  1.00  0.00           H  
ATOM     15  HG2 GLU A  48      21.329  38.883  29.051  1.00  0.00           H  
ATOM     16  HG3 GLU A  48      22.272  38.481  27.642  1.00  0.00           H  
ATOM     17  N   GLU A  49      17.479  38.715  25.697  1.00114.26           N  
ANISOU   17  N   GLU A  49    16734  13523  13155   -649   1973  -3879
ATOM     18  CA  GLU A  49      16.473  38.323  24.714  1.00112.16           C  
ANISOU   18  CA  GLU A  49    16367  13203  13048   -440   1985  -3698
ATOM     19  C   GLU A  49      17.063  38.432  23.301  1.00112.59           C  
ANISOU   19  C   GLU A  49    16430  13068  13281   -409   1882  -3524
ATOM     20  O   GLU A  49      17.649  39.460  22.957  1.00113.31           O  
ANISOU   20  O   GLU A  49    16646  12933  13474   -452   1900  -3605
ATOM     21  CB  GLU A  49      15.158  39.105  24.971  1.00115.50           C  
ANISOU   21  CB  GLU A  49    16812  13492  13579   -245   2161  -3840
ATOM     22  CG  GLU A  49      14.080  39.052  23.865  1.00124.94           C  
ANISOU   22  CG  GLU A  49    17888  14641  14942    -12   2173  -3679
ATOM     23  CD  GLU A  49      13.555  37.642  23.587  1.00141.94           C  
ANISOU   23  CD  GLU A  49    19864  17057  17007      3   2123  -3512
ATOM     24  OE1 GLU A  49      13.478  37.293  22.389  1.00129.88           O  
ANISOU   24  OE1 GLU A  49    18253  15517  15580     69   2022  -3302
ATOM     25  OE2 GLU A  49      13.253  36.930  24.568  1.00137.41           O1-
ANISOU   25  OE2 GLU A  49    19246  16701  16264    -58   2191  -3595
ATOM     26  H   GLU A  49      18.108  39.455  25.418  1.00  0.00           H  
ATOM     27  HA  GLU A  49      16.251  37.264  24.865  1.00  0.00           H  
ATOM     28  HB2 GLU A  49      14.723  38.772  25.914  1.00  0.00           H  
ATOM     29  HB3 GLU A  49      15.407  40.156  25.126  1.00  0.00           H  
ATOM     30  HG3 GLU A  49      13.231  39.667  24.163  1.00  0.00           H  
ATOM     31  HG2 GLU A  49      14.458  39.495  22.943  1.00  0.00           H  
ATOM     32  N   GLN A  50      16.902  37.375  22.486  1.00105.14           N  
ANISOU   32  N   GLN A  50    15361  12217  12369   -344   1784  -3289
ATOM     33  CA  GLN A  50      17.416  37.271  21.116  1.00102.41           C  
ANISOU   33  CA  GLN A  50    15006  11731  12173   -305   1685  -3104
ATOM     34  C   GLN A  50      16.581  38.052  20.078  1.00104.35           C  
ANISOU   34  C   GLN A  50    15308  11709  12634   -102   1768  -3101
ATOM     35  O   GLN A  50      17.073  38.303  18.978  1.00104.19           O  
ANISOU   35  O   GLN A  50    15387  11469  12731   -115   1748  -3070
ATOM     36  CB  GLN A  50      17.481  35.777  20.708  1.00101.45           C  
ANISOU   36  CB  GLN A  50    14741  11792  12013   -289   1566  -2872
ATOM     37  CG  GLN A  50      16.145  34.991  20.714  1.00117.61           C  
ANISOU   37  CG  GLN A  50    16665  13997  14024   -171   1618  -2826
ATOM     38  CD  GLN A  50      15.855  34.298  22.050  1.00137.98           C  
ANISOU   38  CD  GLN A  50    19218  16826  16382   -294   1635  -2887
ATOM     39  OE1 GLN A  50      16.684  33.544  22.553  1.00133.18           O  
ANISOU   39  OE1 GLN A  50    18597  16364  15642   -425   1526  -2798
ATOM     40  NE2 GLN A  50      14.680  34.544  22.628  1.00131.09           N  
ANISOU   40  NE2 GLN A  50    18337  16011  15459   -241   1774  -3036
ATOM     41  H   GLN A  50      16.388  36.581  22.842  1.00  0.00           H  
ATOM     42  HA  GLN A  50      18.429  37.675  21.094  1.00  0.00           H  
ATOM     43  HB3 GLN A  50      17.902  35.720  19.704  1.00  0.00           H  
ATOM     44  HB2 GLN A  50      18.221  35.273  21.332  1.00  0.00           H  
ATOM     45  HG2 GLN A  50      15.302  35.614  20.413  1.00  0.00           H  
ATOM     46  HG3 GLN A  50      16.203  34.200  19.966  1.00  0.00           H  
ATOM     47 HE21 GLN A  50      14.449  34.100  23.505  1.00  0.00           H  
ATOM     48 HE22 GLN A  50      14.038  35.217  22.226  1.00  0.00           H  
ATOM     49  N   GLY A  51      15.343  38.443  20.422  1.00 99.08           N  
ANISOU   49  N   GLY A  51    14574  11064  12006     82   1862  -3136
ATOM     50  CA  GLY A  51      14.435  39.229  19.594  1.00 98.47           C  
ANISOU   50  CA  GLY A  51    14531  10763  12119    316   1936  -3133
ATOM     51  C   GLY A  51      13.735  38.420  18.496  1.00 97.31           C  
ANISOU   51  C   GLY A  51    14228  10692  12052    492   1877  -2938
ATOM     52  O   GLY A  51      13.750  37.188  18.495  1.00 96.44           O  
ANISOU   52  O   GLY A  51    13964  10827  11851    485   1862  -2892
ATOM     53  H   GLY A  51      14.985  38.149  21.323  1.00  0.00           H  
ATOM     54  HA3 GLY A  51      13.675  39.660  20.245  1.00  0.00           H  
ATOM     55  HA2 GLY A  51      14.978  40.064  19.148  1.00  0.00           H  
ATOM     56  N   ASN A  52      13.110  39.149  17.558  1.00 89.85           N  
ANISOU   56  N   ASN A  52    13331   9538  11272    644   1847  -2825
ATOM     57  CA  ASN A  52      12.381  38.620  16.404  1.00 86.42           C  
ANISOU   57  CA  ASN A  52    12760   9156  10922    823   1779  -2644
ATOM     58  C   ASN A  52      13.384  38.199  15.311  1.00 84.37           C  
ANISOU   58  C   ASN A  52    12543   8803  10713    774   1652  -2448
ATOM     59  O   ASN A  52      14.422  38.838  15.131  1.00 84.37           O  
ANISOU   59  O   ASN A  52    12711   8576  10770    722   1660  -2457
ATOM     60  CB  ASN A  52      11.472  39.756  15.874  1.00 87.81           C  
ANISOU   60  CB  ASN A  52    12940   9186  11239   1107   1867  -2697
ATOM     61  CG  ASN A  52      10.346  39.256  14.963  1.00106.72           C  
ANISOU   61  CG  ASN A  52    15150  11700  13699   1309   1810  -2559
ATOM     62  OD1 ASN A  52      10.580  38.937  13.800  1.00101.44           O  
ANISOU   62  OD1 ASN A  52    14349  11215  12978   1236   1705  -2415
ATOM     63  ND2 ASN A  52       9.120  39.183  15.484  1.00 98.99           N  
ANISOU   63  ND2 ASN A  52    14156  10620  12835   1574   1877  -2609
ATOM     64  H   ASN A  52      13.165  40.154  17.634  1.00  0.00           H  
ATOM     65  HA  ASN A  52      11.780  37.767  16.727  1.00  0.00           H  
ATOM     66  HB2 ASN A  52      11.017  40.283  16.714  1.00  0.00           H  
ATOM     67  HB3 ASN A  52      12.055  40.508  15.338  1.00  0.00           H  
ATOM     68 HD21 ASN A  52       8.354  38.860  14.912  1.00  0.00           H  
ATOM     69 HD22 ASN A  52       8.959  39.451  16.444  1.00  0.00           H  
ATOM     70  N   LYS A  53      13.053  37.117  14.587  1.00 75.68           N  
ANISOU   70  N   LYS A  53    11292   7875   9587    782   1546  -2280
ATOM     71  CA  LYS A  53      13.880  36.483  13.557  1.00 71.97           C  
ANISOU   71  CA  LYS A  53    10840   7359   9147    734   1426  -2094
ATOM     72  C   LYS A  53      13.103  36.162  12.266  1.00 71.15           C  
ANISOU   72  C   LYS A  53    10622   7287   9123    931   1361  -1939
ATOM     73  O   LYS A  53      13.649  35.510  11.378  1.00 68.36           O  
ANISOU   73  O   LYS A  53    10192   7041   8742    877   1256  -1792
ATOM     74  CB  LYS A  53      14.635  35.274  14.154  1.00 72.43           C  
ANISOU   74  CB  LYS A  53    10843   7607   9071    507   1342  -2044
ATOM     75  CG  LYS A  53      15.776  35.659  15.110  1.00  0.00           C  
ATOM     76  CD  LYS A  53      16.512  34.433  15.665  1.00  0.00           C  
ATOM     77  CE  LYS A  53      17.594  34.819  16.681  1.00  0.00           C  
ATOM     78  NZ  LYS A  53      18.256  33.627  17.238  1.00  0.00           N1+
ATOM     79  H   LYS A  53      12.181  36.658  14.806  1.00  0.00           H  
ATOM     80  HA  LYS A  53      14.633  37.197  13.221  1.00  0.00           H  
ATOM     81  HB2 LYS A  53      13.928  34.634  14.681  1.00  0.00           H  
ATOM     82  HB3 LYS A  53      15.055  34.659  13.357  1.00  0.00           H  
ATOM     83  HG2 LYS A  53      16.483  36.312  14.598  1.00  0.00           H  
ATOM     84  HG3 LYS A  53      15.375  36.233  15.946  1.00  0.00           H  
ATOM     85  HD2 LYS A  53      15.790  33.767  16.141  1.00  0.00           H  
ATOM     86  HD3 LYS A  53      16.957  33.871  14.843  1.00  0.00           H  
ATOM     87  HE2 LYS A  53      18.345  35.456  16.214  1.00  0.00           H  
ATOM     88  HE3 LYS A  53      17.152  35.390  17.499  1.00  0.00           H  
ATOM     89  HZ1 LYS A  53      18.687  33.100  16.492  1.00  0.00           H  
ATOM     90  HZ2 LYS A  53      18.962  33.910  17.901  1.00  0.00           H  
ATOM     91  HZ3 LYS A  53      17.571  33.048  17.704  1.00  0.00           H  
ATOM     92  N   LEU A  54      11.851  36.640  12.133  1.00 67.18           N  
ANISOU   92  N   LEU A  54    10114   6690   8720   1165   1422  -1978
ATOM     93  CA  LEU A  54      10.961  36.417  10.985  1.00 65.88           C  
ANISOU   93  CA  LEU A  54     9838   6564   8630   1376   1356  -1848
ATOM     94  C   LEU A  54      11.483  37.047   9.676  1.00 68.67           C  
ANISOU   94  C   LEU A  54    10324   6715   9051   1425   1282  -1691
ATOM     95  O   LEU A  54      11.143  36.563   8.597  1.00 66.93           O  
ANISOU   95  O   LEU A  54    10015   6575   8841   1499   1181  -1542
ATOM     96  CB  LEU A  54       9.564  36.978  11.348  1.00 67.79           C  
ANISOU   96  CB  LEU A  54    10017   6790   8951   1630   1441  -1951
ATOM     97  CG  LEU A  54       8.423  36.755  10.326  1.00 71.60           C  
ANISOU   97  CG  LEU A  54    10325   7388   9493   1857   1370  -1850
ATOM     98  CD1 LEU A  54       8.163  35.267  10.042  1.00 70.23           C  
ANISOU   98  CD1 LEU A  54     9911   7534   9239   1767   1336  -1847
ATOM     99  CD2 LEU A  54       7.135  37.438  10.809  1.00 75.78           C  
ANISOU   99  CD2 LEU A  54    10849   7819  10124   2146   1448  -1940
ATOM    100  H   LEU A  54      11.486  37.215  12.881  1.00  0.00           H  
ATOM    101  HA  LEU A  54      10.889  35.339  10.839  1.00  0.00           H  
ATOM    102  HB2 LEU A  54       9.255  36.553  12.304  1.00  0.00           H  
ATOM    103  HB3 LEU A  54       9.656  38.051  11.522  1.00  0.00           H  
ATOM    104  HG  LEU A  54       8.691  37.232   9.384  1.00  0.00           H  
ATOM    105 HD11 LEU A  54       7.309  35.137   9.377  1.00  0.00           H  
ATOM    106 HD12 LEU A  54       9.017  34.802   9.552  1.00  0.00           H  
ATOM    107 HD13 LEU A  54       7.956  34.717  10.960  1.00  0.00           H  
ATOM    108 HD21 LEU A  54       6.332  37.328  10.079  1.00  0.00           H  
ATOM    109 HD22 LEU A  54       6.789  37.011  11.751  1.00  0.00           H  
ATOM    110 HD23 LEU A  54       7.290  38.506  10.965  1.00  0.00           H  
ATOM    111  N   HIS A  55      12.338  38.081   9.765  1.00 66.24           N  
ANISOU  111  N   HIS A  55    10234   6153   8781   1368   1337  -1728
ATOM    112  CA  HIS A  55      13.000  38.731   8.633  1.00 66.37           C  
ANISOU  112  CA  HIS A  55    10409   5956   8854   1383   1295  -1587
ATOM    113  C   HIS A  55      14.078  37.841   7.980  1.00 69.16           C  
ANISOU  113  C   HIS A  55    10710   6432   9136   1204   1185  -1449
ATOM    114  O   HIS A  55      14.337  37.996   6.788  1.00 68.49           O  
ANISOU  114  O   HIS A  55    10675   6268   9082   1266   1122  -1294
ATOM    115  CB  HIS A  55      13.626  40.060   9.109  1.00 68.73           C  
ANISOU  115  CB  HIS A  55    10950   5966   9199   1304   1399  -1683
ATOM    116  CG  HIS A  55      14.753  39.956  10.110  1.00 71.63           C  
ANISOU  116  CG  HIS A  55    11337   6394   9484   1038   1444  -1834
ATOM    117  ND1 HIS A  55      14.546  39.598  11.448  1.00 74.18           N  
ANISOU  117  ND1 HIS A  55    11606   6815   9766   1025   1521  -2018
ATOM    118  CD2 HIS A  55      16.100  40.182   9.912  1.00 72.38           C  
ANISOU  118  CD2 HIS A  55    11497   6478   9528    788   1419  -1827
ATOM    119  CE1 HIS A  55      15.753  39.631  11.997  1.00 73.10           C  
ANISOU  119  CE1 HIS A  55    11508   6724   9543    770   1530  -2112
ATOM    120  NE2 HIS A  55      16.710  39.975  11.135  1.00 72.39           N  
ANISOU  120  NE2 HIS A  55    11481   6575   9449    624   1467  -2005
ATOM    121  H   HIS A  55      12.579  38.416  10.687  1.00  0.00           H  
ATOM    122  HA  HIS A  55      12.243  38.956   7.879  1.00  0.00           H  
ATOM    123  HB3 HIS A  55      14.004  40.602   8.241  1.00  0.00           H  
ATOM    124  HB2 HIS A  55      12.852  40.698   9.537  1.00  0.00           H  
ATOM    125  HD2 HIS A  55      16.653  40.468   9.030  1.00  0.00           H  
ATOM    126  HE1 HIS A  55      15.944  39.398  13.034  1.00  0.00           H  
ATOM    127  HE2 HIS A  55      17.697  40.051  11.335  1.00  0.00           H  
ATOM    128  N   TRP A  56      14.666  36.890   8.732  1.00 65.32           N  
ANISOU  128  N   TRP A  56    10126   6142   8551    997   1160  -1501
ATOM    129  CA  TRP A  56      15.579  35.874   8.204  1.00 63.57           C  
ANISOU  129  CA  TRP A  56     9844   6048   8263    844   1058  -1382
ATOM    130  C   TRP A  56      14.799  34.745   7.520  1.00 67.10           C  
ANISOU  130  C   TRP A  56    10122   6674   8698    958    969  -1265
ATOM    131  O   TRP A  56      15.240  34.259   6.483  1.00 65.68           O  
ANISOU  131  O   TRP A  56     9938   6502   8516    953    886  -1125
ATOM    132  CB  TRP A  56      16.405  35.240   9.342  1.00 61.53           C  
ANISOU  132  CB  TRP A  56     9546   5934   7899    612   1055  -1470
ATOM    133  CG  TRP A  56      17.340  36.148  10.082  1.00 64.01           C  
ANISOU  133  CG  TRP A  56    10005   6108   8207    470   1130  -1602
ATOM    134  CD1 TRP A  56      17.336  36.353  11.418  1.00 67.90           C  
ANISOU  134  CD1 TRP A  56    10512   6643   8645    392   1202  -1776
ATOM    135  CD2 TRP A  56      18.438  36.955   9.555  1.00 64.38           C  
ANISOU  135  CD2 TRP A  56    10206   5955   8299    376   1148  -1582
ATOM    136  NE1 TRP A  56      18.358  37.214  11.758  1.00 68.61           N  
ANISOU  136  NE1 TRP A  56    10749   6573   8745    255   1255  -1875
ATOM    137  CE2 TRP A  56      19.070  37.622  10.649  1.00 69.69           C  
ANISOU  137  CE2 TRP A  56    10973   6557   8949    235   1227  -1759
ATOM    138  CE3 TRP A  56      18.973  37.191   8.265  1.00 65.32           C  
ANISOU  138  CE3 TRP A  56    10396   5953   8471    386   1112  -1437
ATOM    139  CZ2 TRP A  56      20.170  38.481  10.472  1.00 69.95           C  
ANISOU  139  CZ2 TRP A  56    11159   6400   9018     94   1273  -1800
ATOM    140  CZ3 TRP A  56      20.073  38.052   8.076  1.00 67.81           C  
ANISOU  140  CZ3 TRP A  56    10868   6078   8819    250   1165  -1467
ATOM    141  CH2 TRP A  56      20.671  38.697   9.176  1.00 69.79           C  
ANISOU  141  CH2 TRP A  56    11202   6260   9057    100   1245  -1650
ATOM    142  H   TRP A  56      14.402  36.814   9.704  1.00  0.00           H  
ATOM    143  HA  TRP A  56      16.251  36.328   7.475  1.00  0.00           H  
ATOM    144  HB3 TRP A  56      15.748  34.759  10.066  1.00  0.00           H  
ATOM    145  HB2 TRP A  56      17.022  34.440   8.932  1.00  0.00           H  
ATOM    146  HD1 TRP A  56      16.643  35.890  12.103  1.00  0.00           H  
ATOM    147  HE1 TRP A  56      18.544  37.490  12.712  1.00  0.00           H  
ATOM    148  HE3 TRP A  56      18.534  36.703   7.408  1.00  0.00           H  
ATOM    149  HZ2 TRP A  56      20.624  38.970  11.322  1.00  0.00           H  
ATOM    150  HZ3 TRP A  56      20.460  38.216   7.080  1.00  0.00           H  
ATOM    151  HH2 TRP A  56      21.515  39.354   9.024  1.00  0.00           H  
ATOM    152  N   ALA A  57      13.631  34.354   8.062  1.00 64.21           N  
ANISOU  152  N   ALA A  57     9617   6455   8326   1055    993  -1335
ATOM    153  CA  ALA A  57      12.768  33.320   7.491  1.00 63.24           C  
ANISOU  153  CA  ALA A  57     9313   6520   8195   1152    923  -1260
ATOM    154  C   ALA A  57      12.115  33.769   6.172  1.00 67.18           C  
ANISOU  154  C   ALA A  57     9826   6930   8768   1360    865  -1141
ATOM    155  O   ALA A  57      11.969  32.955   5.262  1.00 65.94           O  
ANISOU  155  O   ALA A  57     9583   6882   8588   1369    768  -1027
ATOM    156  CB  ALA A  57      11.673  32.967   8.507  1.00 64.94           C  
ANISOU  156  CB  ALA A  57     9389   6886   8400   1214    991  -1384
ATOM    157  H   ALA A  57      13.322  34.804   8.912  1.00  0.00           H  
ATOM    158  HA  ALA A  57      13.377  32.435   7.299  1.00  0.00           H  
ATOM    159  HB1 ALA A  57      10.999  32.204   8.114  1.00  0.00           H  
ATOM    160  HB2 ALA A  57      12.103  32.573   9.427  1.00  0.00           H  
ATOM    161  HB3 ALA A  57      11.070  33.835   8.769  1.00  0.00           H  
ATOM    162  N   ALA A  58      11.785  35.067   6.052  1.00 64.93           N  
ANISOU  162  N   ALA A  58     9663   6443   8565   1528    923  -1167
ATOM    163  CA  ALA A  58      11.253  35.708   4.850  1.00 65.70           C  
ANISOU  163  CA  ALA A  58     9806   6434   8723   1751    870  -1047
ATOM    164  C   ALA A  58      12.315  35.853   3.746  1.00 68.48           C  
ANISOU  164  C   ALA A  58    10299   6665   9055   1663    811   -898
ATOM    165  O   ALA A  58      11.984  35.734   2.567  1.00 67.79           O  
ANISOU  165  O   ALA A  58    10183   6612   8961   1774    721   -763
ATOM    166  CB  ALA A  58      10.746  37.107   5.237  1.00 68.94           C  
ANISOU  166  CB  ALA A  58    10340   6631   9223   1950    961  -1118
ATOM    167  H   ALA A  58      11.919  35.660   6.860  1.00  0.00           H  
ATOM    168  HA  ALA A  58      10.419  35.122   4.465  1.00  0.00           H  
ATOM    169  HB1 ALA A  58      10.330  37.630   4.375  1.00  0.00           H  
ATOM    170  HB2 ALA A  58       9.959  37.041   5.988  1.00  0.00           H  
ATOM    171  HB3 ALA A  58      11.544  37.727   5.649  1.00  0.00           H  
ATOM    172  N   LEU A  59      13.586  36.069   4.129  1.00 64.49           N  
ANISOU  172  N   LEU A  59     9935   6036   8533   1457    864   -930
ATOM    173  CA  LEU A  59      14.742  36.154   3.236  1.00 63.65           C  
ANISOU  173  CA  LEU A  59     9956   5823   8405   1335    833   -814
ATOM    174  C   LEU A  59      15.093  34.777   2.648  1.00 64.77           C  
ANISOU  174  C   LEU A  59     9961   6178   8472   1234    727   -723
ATOM    175  O   LEU A  59      15.392  34.688   1.459  1.00 64.40           O  
ANISOU  175  O   LEU A  59     9966   6094   8409   1249    671   -588
ATOM    176  CB  LEU A  59      15.926  36.738   4.046  1.00 64.08           C  
ANISOU  176  CB  LEU A  59    10145   5747   8457   1118    919   -911
ATOM    177  CG  LEU A  59      17.253  36.950   3.277  1.00 69.54           C  
ANISOU  177  CG  LEU A  59    11017   6245   9159   1015    939   -823
ATOM    178  CD1 LEU A  59      17.957  38.234   3.745  1.00 71.97           C  
ANISOU  178  CD1 LEU A  59    11524   6294   9528    962   1063   -927
ATOM    179  CD2 LEU A  59      18.218  35.756   3.416  1.00 69.63           C  
ANISOU  179  CD2 LEU A  59    10960   6397   9097    784    887   -794
ATOM    180  H   LEU A  59      13.769  36.159   5.118  1.00  0.00           H  
ATOM    181  HA  LEU A  59      14.503  36.833   2.415  1.00  0.00           H  
ATOM    182  HB2 LEU A  59      15.593  37.705   4.423  1.00  0.00           H  
ATOM    183  HB3 LEU A  59      16.116  36.142   4.938  1.00  0.00           H  
ATOM    184  HG  LEU A  59      17.020  37.086   2.221  1.00  0.00           H  
ATOM    185 HD11 LEU A  59      18.880  38.401   3.189  1.00  0.00           H  
ATOM    186 HD12 LEU A  59      17.324  39.109   3.595  1.00  0.00           H  
ATOM    187 HD13 LEU A  59      18.211  38.183   4.805  1.00  0.00           H  
ATOM    188 HD21 LEU A  59      19.153  35.947   2.887  1.00  0.00           H  
ATOM    189 HD22 LEU A  59      18.465  35.565   4.461  1.00  0.00           H  
ATOM    190 HD23 LEU A  59      17.807  34.837   3.003  1.00  0.00           H  
ATOM    191  N   LEU A  60      15.034  33.710   3.465  1.00 59.27           N  
ANISOU  191  N   LEU A  60     9104   5693   7723   1131    706   -795
ATOM    192  CA  LEU A  60      15.383  32.339   3.082  1.00 56.72           C  
ANISOU  192  CA  LEU A  60     8660   5560   7332   1028    616   -727
ATOM    193  C   LEU A  60      14.317  31.662   2.199  1.00 61.58           C  
ANISOU  193  C   LEU A  60     9153   6299   7946   1184    532   -644
ATOM    194  O   LEU A  60      14.646  30.706   1.500  1.00 60.43           O  
ANISOU  194  O   LEU A  60     8963   6243   7754   1128    455   -557
ATOM    195  CB  LEU A  60      15.595  31.498   4.360  1.00 55.26           C  
ANISOU  195  CB  LEU A  60     8372   5536   7087    872    630   -823
ATOM    196  CG  LEU A  60      16.875  31.857   5.151  1.00 58.85           C  
ANISOU  196  CG  LEU A  60     8921   5928   7512    688    681   -899
ATOM    197  CD1 LEU A  60      16.796  31.314   6.585  1.00 58.34           C  
ANISOU  197  CD1 LEU A  60     8771   6011   7382    589    707  -1006
ATOM    198  CD2 LEU A  60      18.156  31.367   4.457  1.00 58.74           C  
ANISOU  198  CD2 LEU A  60     8952   5899   7466    557    629   -813
ATOM    199  H   LEU A  60      14.786  33.866   4.433  1.00  0.00           H  
ATOM    200  HA  LEU A  60      16.306  32.370   2.504  1.00  0.00           H  
ATOM    201  HB2 LEU A  60      14.722  31.620   5.004  1.00  0.00           H  
ATOM    202  HB3 LEU A  60      15.629  30.434   4.117  1.00  0.00           H  
ATOM    203  HG  LEU A  60      16.956  32.940   5.221  1.00  0.00           H  
ATOM    204 HD11 LEU A  60      17.679  31.590   7.163  1.00  0.00           H  
ATOM    205 HD12 LEU A  60      15.926  31.706   7.110  1.00  0.00           H  
ATOM    206 HD13 LEU A  60      16.720  30.229   6.593  1.00  0.00           H  
ATOM    207 HD21 LEU A  60      19.038  31.597   5.055  1.00  0.00           H  
ATOM    208 HD22 LEU A  60      18.135  30.290   4.304  1.00  0.00           H  
ATOM    209 HD23 LEU A  60      18.295  31.841   3.486  1.00  0.00           H  
ATOM    210  N   ILE A  61      13.073  32.174   2.166  1.00 60.17           N  
ANISOU  210  N   ILE A  61     8914   6132   7816   1380    544   -678
ATOM    211  CA  ILE A  61      12.040  31.770   1.206  1.00 60.73           C  
ANISOU  211  CA  ILE A  61     8852   6338   7885   1542    456   -614
ATOM    212  C   ILE A  61      12.399  32.283  -0.205  1.00 67.23           C  
ANISOU  212  C   ILE A  61     9801   7038   8707   1650    395   -466
ATOM    213  O   ILE A  61      12.300  31.528  -1.171  1.00 65.90           O  
ANISOU  213  O   ILE A  61     9569   6983   8487   1646    302   -380
ATOM    214  CB  ILE A  61      10.648  32.287   1.686  1.00 65.29           C  
ANISOU  214  CB  ILE A  61     9311   6980   8517   1733    489   -706
ATOM    215  CG1 ILE A  61      10.163  31.469   2.907  1.00 65.09           C  
ANISOU  215  CG1 ILE A  61     9129   7136   8467   1610    541   -836
ATOM    216  CG2 ILE A  61       9.560  32.270   0.586  1.00 66.79           C  
ANISOU  216  CG2 ILE A  61     9383   7280   8713   1944    389   -632
ATOM    217  CD1 ILE A  61       9.068  32.153   3.738  1.00 74.14           C  
ANISOU  217  CD1 ILE A  61    10194   8310   9667   1752    628   -969
ATOM    218  H   ILE A  61      12.859  32.947   2.781  1.00  0.00           H  
ATOM    219  HA  ILE A  61      12.008  30.682   1.168  1.00  0.00           H  
ATOM    220  HB  ILE A  61      10.769  33.325   2.001  1.00  0.00           H  
ATOM    221 HG12 ILE A  61       9.802  30.496   2.576  1.00  0.00           H  
ATOM    222 HG13 ILE A  61      11.001  31.257   3.570  1.00  0.00           H  
ATOM    223 HG21 ILE A  61       8.585  32.560   0.974  1.00  0.00           H  
ATOM    224 HG22 ILE A  61       9.781  32.975  -0.216  1.00  0.00           H  
ATOM    225 HG23 ILE A  61       9.458  31.279   0.144  1.00  0.00           H  
ATOM    226 HD11 ILE A  61       8.821  31.556   4.615  1.00  0.00           H  
ATOM    227 HD12 ILE A  61       9.391  33.131   4.091  1.00  0.00           H  
ATOM    228 HD13 ILE A  61       8.148  32.289   3.170  1.00  0.00           H  
ATOM    229  N   LEU A  62      12.833  33.550  -0.311  1.00 67.16           N  
ANISOU  229  N   LEU A  62     9982   6789   8745   1733    457   -441
ATOM    230  CA  LEU A  62      13.130  34.242  -1.566  1.00 68.82           C  
ANISOU  230  CA  LEU A  62    10351   6848   8950   1840    423   -294
ATOM    231  C   LEU A  62      14.504  33.869  -2.151  1.00 72.68           C  
ANISOU  231  C   LEU A  62    10938   7298   9379   1647    409   -205
ATOM    232  O   LEU A  62      14.679  33.966  -3.365  1.00 72.22           O  
ANISOU  232  O   LEU A  62    10917   7252   9272   1711    340    -76
ATOM    233  CB  LEU A  62      13.142  35.764  -1.285  1.00 71.10           C  
ANISOU  233  CB  LEU A  62    10839   6861   9313   1963    517   -303
ATOM    234  CG  LEU A  62      11.781  36.358  -0.856  1.00 78.56           C  
ANISOU  234  CG  LEU A  62    11759   7783  10308   2275    493   -288
ATOM    235  CD1 LEU A  62      11.971  37.756  -0.247  1.00 80.71           C  
ANISOU  235  CD1 LEU A  62    12165   7832  10670   2358    616   -387
ATOM    236  CD2 LEU A  62      10.776  36.412  -2.018  1.00 82.79           C  
ANISOU  236  CD2 LEU A  62    12403   8247  10807   2450    411   -104
ATOM    237  H   LEU A  62      12.905  34.095   0.537  1.00  0.00           H  
ATOM    238  HA  LEU A  62      12.374  34.003  -2.313  1.00  0.00           H  
ATOM    239  HB2 LEU A  62      13.877  35.967  -0.503  1.00  0.00           H  
ATOM    240  HB3 LEU A  62      13.494  36.306  -2.164  1.00  0.00           H  
ATOM    241  HG  LEU A  62      11.351  35.731  -0.075  1.00  0.00           H  
ATOM    242 HD11 LEU A  62      11.021  38.169   0.093  1.00  0.00           H  
ATOM    243 HD12 LEU A  62      12.639  37.723   0.615  1.00  0.00           H  
ATOM    244 HD13 LEU A  62      12.397  38.450  -0.972  1.00  0.00           H  
ATOM    245 HD21 LEU A  62       9.828  36.840  -1.694  1.00  0.00           H  
ATOM    246 HD22 LEU A  62      11.151  37.022  -2.840  1.00  0.00           H  
ATOM    247 HD23 LEU A  62      10.562  35.420  -2.411  1.00  0.00           H  
ATOM    248  N   MET A  63      15.466  33.459  -1.306  1.00 69.06           N  
ANISOU  248  N   MET A  63    10520   6801   8918   1423    476   -277
ATOM    249  CA  MET A  63      16.866  33.233  -1.673  1.00 67.96           C  
ANISOU  249  CA  MET A  63    10466   6621   8733   1244    478   -210
ATOM    250  C   MET A  63      17.297  31.762  -1.554  1.00 66.64           C  
ANISOU  250  C   MET A  63    10149   6667   8502   1093    415   -222
ATOM    251  O   MET A  63      18.454  31.465  -1.854  1.00 65.37           O  
ANISOU  251  O   MET A  63    10035   6502   8299    976    405   -159
ATOM    252  CB  MET A  63      17.774  34.140  -0.813  1.00 71.46           C  
ANISOU  252  CB  MET A  63    11059   6878   9215   1092    590   -278
ATOM    253  CG  MET A  63      17.574  35.639  -1.094  1.00 78.24           C  
ANISOU  253  CG  MET A  63    12139   7467  10121   1186    661   -214
ATOM    254  SD  MET A  63      18.706  36.743  -0.207  1.00 84.95           S  
ANISOU  254  SD  MET A  63    13155   8086  11036   1024    807   -346
ATOM    255  CE  MET A  63      20.238  36.466  -1.135  1.00 80.20           C  
ANISOU  255  CE  MET A  63    12538   7557  10377    719    814   -345
ATOM    256  H   MET A  63      15.241  33.428  -0.320  1.00  0.00           H  
ATOM    257  HA  MET A  63      17.032  33.500  -2.718  1.00  0.00           H  
ATOM    258  HB2 MET A  63      17.620  33.936   0.248  1.00  0.00           H  
ATOM    259  HB3 MET A  63      18.818  33.896  -1.010  1.00  0.00           H  
ATOM    260  HG2 MET A  63      17.668  35.838  -2.162  1.00  0.00           H  
ATOM    261  HG3 MET A  63      16.560  35.930  -0.816  1.00  0.00           H  
ATOM    262  HE1 MET A  63      21.027  37.114  -0.753  1.00  0.00           H  
ATOM    263  HE2 MET A  63      20.569  35.433  -1.038  1.00  0.00           H  
ATOM    264  HE3 MET A  63      20.091  36.689  -2.191  1.00  0.00           H  
ATOM    265  N   VAL A  64      16.393  30.841  -1.168  1.00 60.28           N  
ANISOU  265  N   VAL A  64     9173   6040   7689   1090    382   -302
ATOM    266  CA  VAL A  64      16.661  29.401  -1.089  1.00 57.11           C  
ANISOU  266  CA  VAL A  64     8654   5813   7230    951    329   -310
ATOM    267  C   VAL A  64      15.497  28.591  -1.673  1.00 58.34           C  
ANISOU  267  C   VAL A  64     8654   6151   7360   1041    245   -292
ATOM    268  O   VAL A  64      15.689  27.902  -2.673  1.00 56.89           O  
ANISOU  268  O   VAL A  64     8446   6042   7128   1019    177   -222
ATOM    269  CB  VAL A  64      17.118  28.920   0.321  1.00 59.85           C  
ANISOU  269  CB  VAL A  64     8962   6209   7571    791    376   -421
ATOM    270  CG1 VAL A  64      17.799  27.544   0.233  1.00 58.04           C  
ANISOU  270  CG1 VAL A  64     8646   6127   7281    662    321   -407
ATOM    271  CG2 VAL A  64      18.022  29.911   1.078  1.00 60.10           C  
ANISOU  271  CG2 VAL A  64     9130   6081   7626    692    455   -463
ATOM    272  H   VAL A  64      15.460  31.153  -0.940  1.00  0.00           H  
ATOM    273  HA  VAL A  64      17.496  29.196  -1.763  1.00  0.00           H  
ATOM    274  HB  VAL A  64      16.233  28.786   0.942  1.00  0.00           H  
ATOM    275 HG11 VAL A  64      18.084  27.173   1.216  1.00  0.00           H  
ATOM    276 HG12 VAL A  64      17.149  26.800  -0.220  1.00  0.00           H  
ATOM    277 HG13 VAL A  64      18.699  27.592  -0.376  1.00  0.00           H  
ATOM    278 HG21 VAL A  64      18.379  29.490   2.016  1.00  0.00           H  
ATOM    279 HG22 VAL A  64      18.896  30.190   0.496  1.00  0.00           H  
ATOM    280 HG23 VAL A  64      17.488  30.827   1.320  1.00  0.00           H  
ATOM    281  N   ILE A  65      14.308  28.653  -1.046  1.00 54.46           N  
ANISOU  281  N   ILE A  65     8054   5738   6900   1131    254   -368
ATOM    282  CA  ILE A  65      13.164  27.770  -1.318  1.00 54.19           C  
ANISOU  282  CA  ILE A  65     7846   5898   6847   1186    187   -382
ATOM    283  C   ILE A  65      12.571  27.983  -2.723  1.00 60.25           C  
ANISOU  283  C   ILE A  65     8599   6695   7598   1352     98   -289
ATOM    284  O   ILE A  65      12.381  27.006  -3.446  1.00 59.62           O  
ANISOU  284  O   ILE A  65     8437   6749   7467   1314     21   -258
ATOM    285  CB  ILE A  65      12.081  27.934  -0.210  1.00 57.84           C  
ANISOU  285  CB  ILE A  65     8186   6444   7346   1228    239   -499
ATOM    286  CG1 ILE A  65      12.686  27.641   1.183  1.00 56.93           C  
ANISOU  286  CG1 ILE A  65     8087   6333   7213   1043    313   -580
ATOM    287  CG2 ILE A  65      10.837  27.052  -0.464  1.00 58.48           C  
ANISOU  287  CG2 ILE A  65     8069   6737   7413   1274    177   -523
ATOM    288  CD1 ILE A  65      11.697  27.702   2.354  1.00 61.37           C  
ANISOU  288  CD1 ILE A  65     8600   6914   7803   1068    399   -697
ATOM    289  H   ILE A  65      14.232  29.261  -0.242  1.00  0.00           H  
ATOM    290  HA  ILE A  65      13.533  26.742  -1.277  1.00  0.00           H  
ATOM    291  HB  ILE A  65      11.738  28.968  -0.220  1.00  0.00           H  
ATOM    292 HG12 ILE A  65      13.154  26.661   1.158  1.00  0.00           H  
ATOM    293 HG13 ILE A  65      13.487  28.346   1.397  1.00  0.00           H  
ATOM    294 HG21 ILE A  65      10.079  27.176   0.308  1.00  0.00           H  
ATOM    295 HG22 ILE A  65      10.340  27.305  -1.398  1.00  0.00           H  
ATOM    296 HG23 ILE A  65      11.110  25.999  -0.502  1.00  0.00           H  
ATOM    297 HD11 ILE A  65      12.222  27.671   3.306  1.00  0.00           H  
ATOM    298 HD12 ILE A  65      11.118  28.623   2.326  1.00  0.00           H  
ATOM    299 HD13 ILE A  65      11.004  26.861   2.346  1.00  0.00           H  
ATOM    300  N   ILE A  66      12.286  29.236  -3.114  1.00 58.56           N  
ANISOU  300  N   ILE A  66     8475   6356   7421   1536    108   -245
ATOM    301  CA  ILE A  66      11.797  29.605  -4.448  1.00 59.24           C  
ANISOU  301  CA  ILE A  66     8566   6466   7476   1717     17   -143
ATOM    302  C   ILE A  66      12.819  29.248  -5.560  1.00 61.24           C  
ANISOU  302  C   ILE A  66     8923   6692   7652   1623    -27    -34
ATOM    303  O   ILE A  66      12.417  28.541  -6.485  1.00 60.57           O  
ANISOU  303  O   ILE A  66     8745   6765   7506   1642   -121     -3
ATOM    304  CB  ILE A  66      11.278  31.075  -4.441  1.00 64.92           C  
ANISOU  304  CB  ILE A  66     9393   7025   8249   1947     43   -105
ATOM    305  CG1 ILE A  66       9.968  31.160  -3.617  1.00 66.67           C  
ANISOU  305  CG1 ILE A  66     9453   7345   8535   2084     60   -218
ATOM    306  CG2 ILE A  66      11.065  31.658  -5.856  1.00 67.22           C  
ANISOU  306  CG2 ILE A  66     9757   7300   8482   2124    -52     40
ATOM    307  CD1 ILE A  66       9.539  32.582  -3.235  1.00 74.77           C  
ANISOU  307  CD1 ILE A  66    10598   8172   9639   2257    138   -237
ATOM    308  H   ILE A  66      12.447  29.990  -2.458  1.00  0.00           H  
ATOM    309  HA  ILE A  66      10.928  28.971  -4.641  1.00  0.00           H  
ATOM    310  HB  ILE A  66      12.014  31.700  -3.936  1.00  0.00           H  
ATOM    311 HG12 ILE A  66       9.158  30.671  -4.160  1.00  0.00           H  
ATOM    312 HG13 ILE A  66      10.077  30.600  -2.688  1.00  0.00           H  
ATOM    313 HG21 ILE A  66      10.683  32.677  -5.819  1.00  0.00           H  
ATOM    314 HG22 ILE A  66      11.995  31.706  -6.422  1.00  0.00           H  
ATOM    315 HG23 ILE A  66      10.355  31.059  -6.428  1.00  0.00           H  
ATOM    316 HD11 ILE A  66       8.643  32.559  -2.615  1.00  0.00           H  
ATOM    317 HD12 ILE A  66      10.318  33.081  -2.663  1.00  0.00           H  
ATOM    318 HD13 ILE A  66       9.313  33.194  -4.108  1.00  0.00           H  
ATOM    319  N   PRO A  67      14.119  29.631  -5.477  1.00 57.21           N  
ANISOU  319  N   PRO A  67     8585   6012   7141   1504     43      7
ATOM    320  CA  PRO A  67      15.206  29.109  -6.331  1.00 56.37           C  
ANISOU  320  CA  PRO A  67     8555   5907   6958   1415     12     99
ATOM    321  C   PRO A  67      15.337  27.574  -6.451  1.00 58.99           C  
ANISOU  321  C   PRO A  67     8754   6418   7240   1274    -39     57
ATOM    322  O   PRO A  67      15.781  27.101  -7.496  1.00 59.06           O  
ANISOU  322  O   PRO A  67     8767   6497   7174   1273   -102    121
ATOM    323  CB  PRO A  67      16.496  29.679  -5.726  1.00 57.90           C  
ANISOU  323  CB  PRO A  67     8915   5907   7177   1287    116    111
ATOM    324  CG  PRO A  67      16.063  30.973  -5.070  1.00 63.63           C  
ANISOU  324  CG  PRO A  67     9710   6482   7984   1378    187     67
ATOM    325  CD  PRO A  67      14.618  30.728  -4.640  1.00 58.98           C  
ANISOU  325  CD  PRO A  67     8940   6043   7429   1444    156    -35
ATOM    326  HA  PRO A  67      15.060  29.526  -7.329  1.00  0.00           H  
ATOM    327  HB2 PRO A  67      16.901  29.015  -4.960  1.00  0.00           H  
ATOM    328  HB3 PRO A  67      17.277  29.833  -6.473  1.00  0.00           H  
ATOM    329  HG2 PRO A  67      16.712  31.267  -4.248  1.00  0.00           H  
ATOM    330  HG3 PRO A  67      16.088  31.775  -5.809  1.00  0.00           H  
ATOM    331  HD2 PRO A  67      14.038  31.639  -4.779  1.00  0.00           H  
ATOM    332  HD3 PRO A  67      14.580  30.459  -3.587  1.00  0.00           H  
ATOM    333  N   THR A  68      14.954  26.803  -5.415  1.00 54.44           N  
ANISOU  333  N   THR A  68     8073   5912   6699   1161    -10    -49
ATOM    334  CA  THR A  68      15.009  25.337  -5.415  1.00 52.89           C  
ANISOU  334  CA  THR A  68     7768   5861   6466   1029    -46    -92
ATOM    335  C   THR A  68      13.808  24.769  -6.187  1.00 57.63           C  
ANISOU  335  C   THR A  68     8238   6630   7028   1109   -141    -94
ATOM    336  O   THR A  68      14.003  23.956  -7.088  1.00 57.35           O  
ANISOU  336  O   THR A  68     8195   6666   6930   1062   -196    -64
ATOM    337  CB  THR A  68      14.997  24.797  -3.959  1.00 59.92           C  
ANISOU  337  CB  THR A  68     8597   6776   7395    913     11   -191
ATOM    338  OG1 THR A  68      16.187  25.202  -3.318  1.00 60.24           O  
ANISOU  338  OG1 THR A  68     8750   6685   7452    824     82   -195
ATOM    339  CG2 THR A  68      14.964  23.261  -3.850  1.00 55.98           C  
ANISOU  339  CG2 THR A  68     8002   6408   6860    790    -21   -228
ATOM    340  H   THR A  68      14.614  27.254  -4.578  1.00  0.00           H  
ATOM    341  HA  THR A  68      15.922  25.003  -5.909  1.00  0.00           H  
ATOM    342  HB  THR A  68      14.159  25.203  -3.396  1.00  0.00           H  
ATOM    343  HG1 THR A  68      16.171  26.145  -3.223  1.00  0.00           H  
ATOM    344 HG21 THR A  68      15.033  22.941  -2.812  1.00  0.00           H  
ATOM    345 HG22 THR A  68      14.041  22.837  -4.246  1.00  0.00           H  
ATOM    346 HG23 THR A  68      15.796  22.806  -4.385  1.00  0.00           H  
ATOM    347  N   ILE A  69      12.576  25.191  -5.850  1.00 54.65           N  
ANISOU  347  N   ILE A  69     7751   6326   6688   1229   -158   -142
ATOM    348  CA  ILE A  69      11.337  24.700  -6.459  1.00 55.35           C  
ANISOU  348  CA  ILE A  69     7682   6603   6747   1303   -250   -166
ATOM    349  C   ILE A  69      11.257  25.105  -7.944  1.00 60.96           C  
ANISOU  349  C   ILE A  69     8452   7323   7386   1436   -339    -63
ATOM    350  O   ILE A  69      10.971  24.259  -8.788  1.00 60.97           O  
ANISOU  350  O   ILE A  69     8379   7466   7319   1410   -422    -65
ATOM    351  CB  ILE A  69      10.104  25.192  -5.646  1.00 59.69           C  
ANISOU  351  CB  ILE A  69     8085   7237   7359   1410   -236   -249
ATOM    352  CG1 ILE A  69      10.122  24.634  -4.200  1.00 59.16           C  
ANISOU  352  CG1 ILE A  69     7965   7177   7337   1258   -140   -351
ATOM    353  CG2 ILE A  69       8.760  24.833  -6.326  1.00 61.47           C  
ANISOU  353  CG2 ILE A  69     8120   7683   7551   1491   -339   -283
ATOM    354  CD1 ILE A  69       9.133  25.335  -3.259  1.00 66.22           C  
ANISOU  354  CD1 ILE A  69     8744   8123   8295   1352    -87   -441
ATOM    355  H   ILE A  69      12.488  25.872  -5.106  1.00  0.00           H  
ATOM    356  HA  ILE A  69      11.359  23.614  -6.416  1.00  0.00           H  
ATOM    357  HB  ILE A  69      10.162  26.280  -5.584  1.00  0.00           H  
ATOM    358 HG12 ILE A  69       9.923  23.561  -4.211  1.00  0.00           H  
ATOM    359 HG13 ILE A  69      11.114  24.737  -3.762  1.00  0.00           H  
ATOM    360 HG21 ILE A  69       7.905  25.172  -5.743  1.00  0.00           H  
ATOM    361 HG22 ILE A  69       8.653  25.298  -7.305  1.00  0.00           H  
ATOM    362 HG23 ILE A  69       8.663  23.754  -6.457  1.00  0.00           H  
ATOM    363 HD11 ILE A  69       9.275  25.007  -2.231  1.00  0.00           H  
ATOM    364 HD12 ILE A  69       9.268  26.416  -3.285  1.00  0.00           H  
ATOM    365 HD13 ILE A  69       8.097  25.120  -3.521  1.00  0.00           H  
ATOM    366  N   GLY A  70      11.559  26.373  -8.262  1.00 58.49           N  
ANISOU  366  N   GLY A  70     8287   6853   7082   1565   -316     25
ATOM    367  CA  GLY A  70      11.541  26.914  -9.617  1.00 59.68           C  
ANISOU  367  CA  GLY A  70     8533   6989   7155   1702   -388    145
ATOM    368  C   GLY A  70      12.747  26.514 -10.476  1.00 63.00           C  
ANISOU  368  C   GLY A  70     9043   7411   7484   1579   -404    204
ATOM    369  O   GLY A  70      12.649  26.580 -11.698  1.00 63.41           O  
ANISOU  369  O   GLY A  70     9050   7600   7443   1619   -500    231
ATOM    370  H   GLY A  70      11.812  27.010  -7.516  1.00  0.00           H  
ATOM    371  HA2 GLY A  70      10.621  26.618 -10.123  1.00  0.00           H  
ATOM    372  HA3 GLY A  70      11.519  28.002  -9.546  1.00  0.00           H  
ATOM    373  N   GLY A  71      13.864  26.092  -9.859  1.00 58.31           N  
ANISOU  373  N   GLY A  71     8563   6678   6912   1430   -309    211
ATOM    374  CA  GLY A  71      15.090  25.704 -10.552  1.00 57.12           C  
ANISOU  374  CA  GLY A  71     8499   6518   6689   1308   -298    256
ATOM    375  C   GLY A  71      15.130  24.225 -10.939  1.00 59.04           C  
ANISOU  375  C   GLY A  71     8623   6925   6885   1196   -352    186
ATOM    376  O   GLY A  71      15.578  23.899 -12.036  1.00 58.37           O  
ANISOU  376  O   GLY A  71     8579   6893   6706   1175   -391    226
ATOM    377  H   GLY A  71      13.876  26.067  -8.850  1.00  0.00           H  
ATOM    378  HA2 GLY A  71      15.234  26.317 -11.443  1.00  0.00           H  
ATOM    379  HA3 GLY A  71      15.938  25.907  -9.898  1.00  0.00           H  
ATOM    380  N   ASN A  72      14.656  23.330 -10.056  1.00 54.60           N  
ANISOU  380  N   ASN A  72     7926   6435   6383   1118   -347     79
ATOM    381  CA  ASN A  72      14.685  21.881 -10.271  1.00 53.52           C  
ANISOU  381  CA  ASN A  72     7694   6426   6217    996   -382      5
ATOM    382  C   ASN A  72      13.545  21.380 -11.167  1.00 58.29           C  
ANISOU  382  C   ASN A  72     8181   7209   6758   1066   -492    -21
ATOM    383  O   ASN A  72      13.756  20.418 -11.904  1.00 57.53           O  
ANISOU  383  O   ASN A  72     8068   7195   6597    987   -532    -49
ATOM    384  CB  ASN A  72      14.591  21.150  -8.915  1.00 52.01           C  
ANISOU  384  CB  ASN A  72     7425   6233   6101    879   -327    -86
ATOM    385  CG  ASN A  72      15.916  21.189  -8.152  1.00 63.65           C  
ANISOU  385  CG  ASN A  72     9002   7576   7608    778   -242    -74
ATOM    386  OD1 ASN A  72      16.911  20.664  -8.635  1.00 55.07           O  
ANISOU  386  OD1 ASN A  72     7973   6467   6483    699   -232    -57
ATOM    387  ND2 ASN A  72      15.953  21.824  -6.983  1.00 52.97           N  
ANISOU  387  ND2 ASN A  72     7666   6140   6321    782   -179    -91
ATOM    388  H   ASN A  72      14.308  23.665  -9.167  1.00  0.00           H  
ATOM    389  HA  ASN A  72      15.620  21.607 -10.766  1.00  0.00           H  
ATOM    390  HB2 ASN A  72      13.780  21.552  -8.306  1.00  0.00           H  
ATOM    391  HB3 ASN A  72      14.355  20.100  -9.080  1.00  0.00           H  
ATOM    392 HD21 ASN A  72      16.825  21.886  -6.476  1.00  0.00           H  
ATOM    393 HD22 ASN A  72      15.127  22.297  -6.641  1.00  0.00           H  
ATOM    394  N   THR A  73      12.367  22.030 -11.152  1.00 56.18           N  
ANISOU  394  N   THR A  73     7829   7008   6509   1216   -541    -21
ATOM    395  CA  THR A  73      11.246  21.703 -12.043  1.00 57.49           C  
ANISOU  395  CA  THR A  73     7861   7372   6610   1296   -660    -52
ATOM    396  C   THR A  73      11.551  21.991 -13.526  1.00 62.26           C  
ANISOU  396  C   THR A  73     8570   7998   7089   1375   -732     44
ATOM    397  O   THR A  73      11.039  21.269 -14.377  1.00 63.30           O  
ANISOU  397  O   THR A  73     8625   8291   7133   1350   -821      2
ATOM    398  CB  THR A  73       9.950  22.421 -11.596  1.00 69.09           C  
ANISOU  398  CB  THR A  73     9198   8920   8131   1458   -696    -77
ATOM    399  OG1 THR A  73      10.111  23.827 -11.541  1.00 76.23           O  
ANISOU  399  OG1 THR A  73    10230   9654   9080   1597   -644     10
ATOM    400  CG2 THR A  73       9.393  21.886 -10.268  1.00 64.44           C  
ANISOU  400  CG2 THR A  73     8445   8411   7629   1356   -650   -205
ATOM    401  H   THR A  73      12.255  22.814 -10.526  1.00  0.00           H  
ATOM    402  HA  THR A  73      11.066  20.629 -11.967  1.00  0.00           H  
ATOM    403  HB  THR A  73       9.184  22.240 -12.352  1.00  0.00           H  
ATOM    404  HG1 THR A  73      10.595  24.045 -10.757  1.00  0.00           H  
ATOM    405 HG21 THR A  73       8.499  22.432  -9.965  1.00  0.00           H  
ATOM    406 HG22 THR A  73       9.121  20.835 -10.360  1.00  0.00           H  
ATOM    407 HG23 THR A  73      10.121  21.960  -9.462  1.00  0.00           H  
ATOM    408  N   LEU A  74      12.427  22.965 -13.837  1.00 58.14           N  
ANISOU  408  N   LEU A  74     8229   7312   6549   1453   -687    167
ATOM    409  CA  LEU A  74      12.894  23.260 -15.195  1.00 58.56           C  
ANISOU  409  CA  LEU A  74     8418   7361   6473   1521   -730    277
ATOM    410  C   LEU A  74      13.754  22.120 -15.770  1.00 61.64           C  
ANISOU  410  C   LEU A  74     8842   7790   6789   1353   -716    242
ATOM    411  O   LEU A  74      13.588  21.776 -16.939  1.00 62.28           O  
ANISOU  411  O   LEU A  74     8938   7986   6739   1383   -795    265
ATOM    412  CB  LEU A  74      13.727  24.561 -15.189  1.00 58.82           C  
ANISOU  412  CB  LEU A  74     8652   7177   6518   1594   -647    408
ATOM    413  CG  LEU A  74      12.927  25.861 -14.970  1.00 65.01           C  
ANISOU  413  CG  LEU A  74     9472   7907   7321   1822   -682    490
ATOM    414  CD1 LEU A  74      13.882  27.029 -14.678  1.00 64.87           C  
ANISOU  414  CD1 LEU A  74     9630   7633   7384   1825   -555    559
ATOM    415  CD2 LEU A  74      12.027  26.206 -16.167  1.00 69.55           C  
ANISOU  415  CD2 LEU A  74    10115   8566   7745   1987   -791    605
ATOM    416  H   LEU A  74      12.816  23.514 -13.084  1.00  0.00           H  
ATOM    417  HA  LEU A  74      12.027  23.376 -15.846  1.00  0.00           H  
ATOM    418  HB2 LEU A  74      14.499  24.479 -14.423  1.00  0.00           H  
ATOM    419  HB3 LEU A  74      14.266  24.661 -16.129  1.00  0.00           H  
ATOM    420  HG  LEU A  74      12.285  25.729 -14.099  1.00  0.00           H  
ATOM    421 HD11 LEU A  74      13.331  27.947 -14.475  1.00  0.00           H  
ATOM    422 HD12 LEU A  74      14.505  26.823 -13.808  1.00  0.00           H  
ATOM    423 HD13 LEU A  74      14.546  27.218 -15.523  1.00  0.00           H  
ATOM    424 HD21 LEU A  74      11.495  27.143 -16.001  1.00  0.00           H  
ATOM    425 HD22 LEU A  74      12.612  26.317 -17.080  1.00  0.00           H  
ATOM    426 HD23 LEU A  74      11.272  25.439 -16.342  1.00  0.00           H  
ATOM    427  N   VAL A  75      14.634  21.520 -14.946  1.00 56.67           N  
ANISOU  427  N   VAL A  75     8224   7070   6238   1188   -619    183
ATOM    428  CA  VAL A  75      15.514  20.397 -15.296  1.00 55.52           C  
ANISOU  428  CA  VAL A  75     8108   6940   6047   1038   -590    138
ATOM    429  C   VAL A  75      14.703  19.104 -15.521  1.00 60.15           C  
ANISOU  429  C   VAL A  75     8553   7702   6601    976   -672     21
ATOM    430  O   VAL A  75      15.032  18.335 -16.423  1.00 60.00           O  
ANISOU  430  O   VAL A  75     8558   7760   6479    933   -709     -1
ATOM    431  CB  VAL A  75      16.578  20.206 -14.174  1.00 57.32           C  
ANISOU  431  CB  VAL A  75     8380   7028   6372    907   -474    111
ATOM    432  CG1 VAL A  75      17.519  19.006 -14.414  1.00 56.08           C  
ANISOU  432  CG1 VAL A  75     8236   6894   6179    778   -450     54
ATOM    433  CG2 VAL A  75      17.431  21.473 -13.971  1.00 57.03           C  
ANISOU  433  CG2 VAL A  75     8481   6831   6359    939   -390    210
ATOM    434  H   VAL A  75      14.694  21.862 -13.997  1.00  0.00           H  
ATOM    435  HA  VAL A  75      16.029  20.635 -16.227  1.00  0.00           H  
ATOM    436  HB  VAL A  75      16.056  20.020 -13.235  1.00  0.00           H  
ATOM    437 HG11 VAL A  75      18.303  18.961 -13.657  1.00  0.00           H  
ATOM    438 HG12 VAL A  75      16.991  18.053 -14.372  1.00  0.00           H  
ATOM    439 HG13 VAL A  75      18.007  19.075 -15.387  1.00  0.00           H  
ATOM    440 HG21 VAL A  75      18.127  21.346 -13.143  1.00  0.00           H  
ATOM    441 HG22 VAL A  75      18.016  21.700 -14.862  1.00  0.00           H  
ATOM    442 HG23 VAL A  75      16.826  22.349 -13.744  1.00  0.00           H  
ATOM    443  N   ILE A  76      13.633  18.885 -14.737  1.00 56.67           N  
ANISOU  443  N   ILE A  76     7966   7323   6243    966   -694    -60
ATOM    444  CA  ILE A  76      12.724  17.740 -14.850  1.00 56.76           C  
ANISOU  444  CA  ILE A  76     7830   7495   6241    884   -758   -182
ATOM    445  C   ILE A  76      11.850  17.861 -16.115  1.00 62.06           C  
ANISOU  445  C   ILE A  76     8444   8349   6788    989   -889   -178
ATOM    446  O   ILE A  76      11.685  16.866 -16.820  1.00 62.36           O  
ANISOU  446  O   ILE A  76     8447   8499   6747    903   -941   -256
ATOM    447  CB  ILE A  76      11.868  17.634 -13.551  1.00 59.67           C  
ANISOU  447  CB  ILE A  76     8058   7889   6726    844   -730   -261
ATOM    448  CG1 ILE A  76      12.766  17.295 -12.336  1.00 58.20           C  
ANISOU  448  CG1 ILE A  76     7930   7557   6628    703   -616   -285
ATOM    449  CG2 ILE A  76      10.720  16.603 -13.651  1.00 61.72           C  
ANISOU  449  CG2 ILE A  76     8139   8346   6965    782   -807   -383
ATOM    450  CD1 ILE A  76      12.115  17.585 -10.976  1.00 64.39           C  
ANISOU  450  CD1 ILE A  76     8642   8305   7517    698   -556   -312
ATOM    451  H   ILE A  76      13.433  19.561 -14.012  1.00  0.00           H  
ATOM    452  HA  ILE A  76      13.323  16.833 -14.946  1.00  0.00           H  
ATOM    453  HB  ILE A  76      11.415  18.610 -13.375  1.00  0.00           H  
ATOM    454 HG12 ILE A  76      13.078  16.252 -12.387  1.00  0.00           H  
ATOM    455 HG13 ILE A  76      13.689  17.868 -12.378  1.00  0.00           H  
ATOM    456 HG21 ILE A  76      10.158  16.536 -12.721  1.00  0.00           H  
ATOM    457 HG22 ILE A  76       9.994  16.865 -14.421  1.00  0.00           H  
ATOM    458 HG23 ILE A  76      11.103  15.608 -13.876  1.00  0.00           H  
ATOM    459 HD11 ILE A  76      12.827  17.430 -10.167  1.00  0.00           H  
ATOM    460 HD12 ILE A  76      11.779  18.619 -10.917  1.00  0.00           H  
ATOM    461 HD13 ILE A  76      11.259  16.940 -10.783  1.00  0.00           H  
ATOM    462  N   LEU A  77      11.340  19.068 -16.428  1.00 59.53           N  
ANISOU  462  N   LEU A  77     8124   8052   6443   1179   -944    -87
ATOM    463  CA  LEU A  77      10.546  19.367 -17.626  1.00 61.50           C  
ANISOU  463  CA  LEU A  77     8322   8485   6561   1313  -1084    -65
ATOM    464  C   LEU A  77      11.367  19.267 -18.924  1.00 65.51           C  
ANISOU  464  C   LEU A  77     8975   9002   6914   1299  -1108     -8
ATOM    465  O   LEU A  77      10.806  18.934 -19.966  1.00 66.30           O  
ANISOU  465  O   LEU A  77     9008   9288   6893   1294  -1215    -65
ATOM    466  CB  LEU A  77       9.959  20.795 -17.525  1.00 62.91           C  
ANISOU  466  CB  LEU A  77     8499   8653   6749   1548  -1129     41
ATOM    467  CG  LEU A  77       8.759  20.943 -16.565  1.00 68.14           C  
ANISOU  467  CG  LEU A  77     8966   9402   7524   1615  -1151    -35
ATOM    468  CD1 LEU A  77       8.523  22.424 -16.226  1.00 69.48           C  
ANISOU  468  CD1 LEU A  77     9191   9480   7728   1849  -1154     80
ATOM    469  CD2 LEU A  77       7.473  20.326 -17.137  1.00 71.37           C  
ANISOU  469  CD2 LEU A  77     9148  10094   7875   1612  -1284   -155
ATOM    470  H   LEU A  77      11.511  19.836 -15.791  1.00  0.00           H  
ATOM    471  HA  LEU A  77       9.736  18.643 -17.693  1.00  0.00           H  
ATOM    472  HB2 LEU A  77      10.755  21.477 -17.223  1.00  0.00           H  
ATOM    473  HB3 LEU A  77       9.640  21.146 -18.508  1.00  0.00           H  
ATOM    474  HG  LEU A  77       8.985  20.422 -15.635  1.00  0.00           H  
ATOM    475 HD11 LEU A  77       7.694  22.542 -15.527  1.00  0.00           H  
ATOM    476 HD12 LEU A  77       9.403  22.877 -15.768  1.00  0.00           H  
ATOM    477 HD13 LEU A  77       8.290  22.998 -17.122  1.00  0.00           H  
ATOM    478 HD21 LEU A  77       6.650  20.414 -16.427  1.00  0.00           H  
ATOM    479 HD22 LEU A  77       7.169  20.831 -18.053  1.00  0.00           H  
ATOM    480 HD23 LEU A  77       7.591  19.266 -17.363  1.00  0.00           H  
ATOM    481  N   ALA A  78      12.684  19.533 -18.867  1.00 60.79           N  
ANISOU  481  N   ALA A  78     8566   8216   6314   1280  -1004     92
ATOM    482  CA  ALA A  78      13.595  19.487 -20.009  1.00 60.54           C  
ANISOU  482  CA  ALA A  78     8685   8179   6139   1260   -994    151
ATOM    483  C   ALA A  78      13.918  18.052 -20.446  1.00 63.84           C  
ANISOU  483  C   ALA A  78     9064   8683   6509   1091   -997     17
ATOM    484  O   ALA A  78      14.076  17.816 -21.640  1.00 64.75           O  
ANISOU  484  O   ALA A  78     9203   8931   6468   1102  -1070      3
ATOM    485  CB  ALA A  78      14.890  20.213 -19.632  1.00 60.08           C  
ANISOU  485  CB  ALA A  78     8804   7903   6121   1240   -859    259
ATOM    486  H   ALA A  78      13.073  19.814 -17.977  1.00  0.00           H  
ATOM    487  HA  ALA A  78      13.147  20.004 -20.856  1.00  0.00           H  
ATOM    488  HB1 ALA A  78      15.612  20.190 -20.448  1.00  0.00           H  
ATOM    489  HB2 ALA A  78      14.689  21.262 -19.421  1.00  0.00           H  
ATOM    490  HB3 ALA A  78      15.359  19.777 -18.750  1.00  0.00           H  
ATOM    491  N   VAL A  79      13.962  17.092 -19.510  1.00 58.36           N  
ANISOU  491  N   VAL A  79     8317   7914   5943    942   -919    -84
ATOM    492  CA  VAL A  79      14.158  15.668 -19.798  1.00 57.47           C  
ANISOU  492  CA  VAL A  79     8184   7840   5810    783   -905   -216
ATOM    493  C   VAL A  79      12.807  14.982 -20.110  1.00 63.29           C  
ANISOU  493  C   VAL A  79     8767   8785   6495    752  -1026   -341
ATOM    494  O   VAL A  79      12.803  13.955 -20.787  1.00 64.43           O  
ANISOU  494  O   VAL A  79     8922   9014   6547    665  -1056   -434
ATOM    495  CB  VAL A  79      14.862  15.014 -18.572  1.00 59.11           C  
ANISOU  495  CB  VAL A  79     8396   7891   6170    656   -789   -267
ATOM    496  CG1 VAL A  79      15.075  13.495 -18.714  1.00 58.63           C  
ANISOU  496  CG1 VAL A  79     8330   7846   6100    506   -771   -401
ATOM    497  CG2 VAL A  79      16.231  15.672 -18.304  1.00 57.66           C  
ANISOU  497  CG2 VAL A  79     8345   7538   6026    676   -680   -162
ATOM    498  H   VAL A  79      13.831  17.357 -18.543  1.00  0.00           H  
ATOM    499  HA  VAL A  79      14.803  15.549 -20.671  1.00  0.00           H  
ATOM    500  HB  VAL A  79      14.242  15.175 -17.688  1.00  0.00           H  
ATOM    501 HG11 VAL A  79      15.673  13.106 -17.891  1.00  0.00           H  
ATOM    502 HG12 VAL A  79      14.135  12.945 -18.708  1.00  0.00           H  
ATOM    503 HG13 VAL A  79      15.598  13.248 -19.637  1.00  0.00           H  
ATOM    504 HG21 VAL A  79      16.725  15.228 -17.440  1.00  0.00           H  
ATOM    505 HG22 VAL A  79      16.892  15.559 -19.163  1.00  0.00           H  
ATOM    506 HG23 VAL A  79      16.144  16.737 -18.105  1.00  0.00           H  
ATOM    507  N   SER A  80      11.667  15.545 -19.664  1.00 60.35           N  
ANISOU  507  N   SER A  80     8248   8503   6178    824  -1093   -351
ATOM    508  CA  SER A  80      10.330  14.979 -19.864  1.00 61.73           C  
ANISOU  508  CA  SER A  80     8240   8896   6317    789  -1207   -478
ATOM    509  C   SER A  80       9.741  15.351 -21.236  1.00 68.32           C  
ANISOU  509  C   SER A  80     9047   9939   6973    921  -1357   -451
ATOM    510  O   SER A  80       9.279  14.463 -21.952  1.00 69.21           O  
ANISOU  510  O   SER A  80     9068  10232   6998    839  -1443   -578
ATOM    511  CB  SER A  80       9.368  15.539 -18.794  1.00 65.35           C  
ANISOU  511  CB  SER A  80     8533   9388   6908    817  -1209   -507
ATOM    512  OG  SER A  80       9.604  14.929 -17.544  1.00 73.77           O  
ANISOU  512  OG  SER A  80     9613  10298   8119    678  -1083   -549
ATOM    513  H   SER A  80      11.737  16.392 -19.118  1.00  0.00           H  
ATOM    514  HA  SER A  80      10.364  13.890 -19.785  1.00  0.00           H  
ATOM    515  HB2 SER A  80       9.455  16.620 -18.699  1.00  0.00           H  
ATOM    516  HB3 SER A  80       8.330  15.327 -19.056  1.00  0.00           H  
ATOM    517  HG  SER A  80      10.450  15.218 -17.232  1.00  0.00           H  
ATOM    518  N   LEU A  81       9.725  16.649 -21.589  1.00 66.06           N  
ANISOU  518  N   LEU A  81     8842   9628   6628   1123  -1390   -289
ATOM    519  CA  LEU A  81       9.021  17.172 -22.762  1.00 68.33           C  
ANISOU  519  CA  LEU A  81     9115  10110   6738   1286  -1541   -233
ATOM    520  C   LEU A  81       9.896  17.110 -24.023  1.00 73.32           C  
ANISOU  520  C   LEU A  81     9940  10732   7185   1294  -1541   -160
ATOM    521  O   LEU A  81       9.421  16.653 -25.064  1.00 75.61           O  
ANISOU  521  O   LEU A  81    10194  11234   7300   1326  -1669   -199
ATOM    522  CB  LEU A  81       8.657  18.657 -22.521  1.00 69.30           C  
ANISOU  522  CB  LEU A  81     9226  10215   6889   1526  -1587    -90
ATOM    523  CG  LEU A  81       7.665  18.923 -21.367  1.00 74.23           C  
ANISOU  523  CG  LEU A  81     9634  10908   7663   1567  -1612   -164
ATOM    524  CD1 LEU A  81       7.572  20.430 -21.086  1.00 74.67           C  
ANISOU  524  CD1 LEU A  81     9749  10829   7795   1779  -1584    -15
ATOM    525  CD2 LEU A  81       6.269  18.347 -21.653  1.00 78.85           C  
ANISOU  525  CD2 LEU A  81     9987  11808   8164   1605  -1783   -280
ATOM    526  H   LEU A  81      10.139  17.326 -20.961  1.00  0.00           H  
ATOM    527  HA  LEU A  81       8.113  16.595 -22.946  1.00  0.00           H  
ATOM    528  HB2 LEU A  81       9.570  19.221 -22.330  1.00  0.00           H  
ATOM    529  HB3 LEU A  81       8.240  19.085 -23.435  1.00  0.00           H  
ATOM    530  HG  LEU A  81       8.041  18.451 -20.459  1.00  0.00           H  
ATOM    531 HD11 LEU A  81       6.821  20.648 -20.328  1.00  0.00           H  
ATOM    532 HD12 LEU A  81       8.524  20.819 -20.726  1.00  0.00           H  
ATOM    533 HD13 LEU A  81       7.304  20.985 -21.985  1.00  0.00           H  
ATOM    534 HD21 LEU A  81       5.577  18.581 -20.843  1.00  0.00           H  
ATOM    535 HD22 LEU A  81       5.852  18.756 -22.573  1.00  0.00           H  
ATOM    536 HD23 LEU A  81       6.292  17.262 -21.747  1.00  0.00           H  
ATOM    537  N   GLU A  82      11.155  17.573 -23.935  1.00 67.87           N  
ANISOU  537  N   GLU A  82     9444   9822   6523   1265  -1400    -59
ATOM    538  CA  GLU A  82      12.081  17.649 -25.061  1.00 68.11           C  
ANISOU  538  CA  GLU A  82     9658   9842   6380   1263  -1374     10
ATOM    539  C   GLU A  82      12.833  16.312 -25.186  1.00 71.67           C  
ANISOU  539  C   GLU A  82    10113  10314   6804   1061  -1323   -150
ATOM    540  O   GLU A  82      13.491  15.863 -24.246  1.00 69.10           O  
ANISOU  540  O   GLU A  82     9800   9832   6624    933  -1200   -207
ATOM    541  CB  GLU A  82      13.051  18.833 -24.817  1.00 68.52           C  
ANISOU  541  CB  GLU A  82     9902   9663   6468   1317  -1241    184
ATOM    542  CG  GLU A  82      14.158  19.045 -25.869  1.00 80.01           C  
ANISOU  542  CG  GLU A  82    11549  11097   7754   1296  -1181    260
ATOM    543  CD  GLU A  82      13.604  19.401 -27.250  1.00103.87           C  
ANISOU  543  CD  GLU A  82    14644  14287  10535   1436  -1303    352
ATOM    544  OE1 GLU A  82      13.594  20.610 -27.572  1.00101.62           O  
ANISOU  544  OE1 GLU A  82    14470  13935  10204   1597  -1313    533
ATOM    545  OE2 GLU A  82      13.211  18.458 -27.970  1.00 99.34           O1-
ANISOU  545  OE2 GLU A  82    14028  13905   9811   1384  -1387    245
ATOM    546  H   GLU A  82      11.489  17.897 -23.039  1.00  0.00           H  
ATOM    547  HA  GLU A  82      11.518  17.841 -25.977  1.00  0.00           H  
ATOM    548  HB2 GLU A  82      12.470  19.752 -24.730  1.00  0.00           H  
ATOM    549  HB3 GLU A  82      13.537  18.715 -23.853  1.00  0.00           H  
ATOM    550  HG3 GLU A  82      14.817  19.850 -25.541  1.00  0.00           H  
ATOM    551  HG2 GLU A  82      14.786  18.160 -25.947  1.00  0.00           H  
ATOM    552  N   LYS A  83      12.706  15.681 -26.364  1.00 70.52           N  
ANISOU  552  N   LYS A  83     9965  10363   6466   1045  -1421   -222
ATOM    553  CA  LYS A  83      13.208  14.340 -26.679  1.00 70.38           C  
ANISOU  553  CA  LYS A  83     9963  10378   6401    868  -1382   -388
ATOM    554  C   LYS A  83      14.703  14.320 -27.053  1.00 73.76           C  
ANISOU  554  C   LYS A  83    10580  10649   6795    820  -1231   -334
ATOM    555  O   LYS A  83      15.287  13.241 -27.149  1.00 72.98           O  
ANISOU  555  O   LYS A  83    10500  10490   6737    678  -1148   -463
ATOM    556  CB  LYS A  83      12.381  13.783 -27.858  1.00 75.35           C  
ANISOU  556  CB  LYS A  83    10533  11276   6821    865  -1536   -491
ATOM    557  CG  LYS A  83      10.924  13.488 -27.459  1.00 92.83           C  
ANISOU  557  CG  LYS A  83    12518  13656   9096    820  -1659   -635
ATOM    558  CD  LYS A  83      10.089  12.895 -28.603  1.00104.65           C  
ANISOU  558  CD  LYS A  83    13951  15395  10418    727  -1777   -811
ATOM    559  CE  LYS A  83       8.684  12.463 -28.155  1.00116.92           C  
ANISOU  559  CE  LYS A  83    15261  17122  12040    649  -1886   -973
ATOM    560  NZ  LYS A  83       7.853  13.615 -27.762  1.00127.57           N1+
ANISOU  560  NZ  LYS A  83    16467  18673  13331    846  -2050   -887
ATOM    561  H   LYS A  83      12.180  16.150 -27.088  1.00  0.00           H  
ATOM    562  HA  LYS A  83      13.080  13.693 -25.812  1.00  0.00           H  
ATOM    563  HB2 LYS A  83      12.406  14.479 -28.698  1.00  0.00           H  
ATOM    564  HB3 LYS A  83      12.829  12.855 -28.218  1.00  0.00           H  
ATOM    565  HG2 LYS A  83      10.921  12.792 -26.623  1.00  0.00           H  
ATOM    566  HG3 LYS A  83      10.449  14.401 -27.098  1.00  0.00           H  
ATOM    567  HD2 LYS A  83      10.019  13.609 -29.425  1.00  0.00           H  
ATOM    568  HD3 LYS A  83      10.607  12.022 -29.003  1.00  0.00           H  
ATOM    569  HE3 LYS A  83       8.181  11.940 -28.969  1.00  0.00           H  
ATOM    570  HE2 LYS A  83       8.748  11.763 -27.321  1.00  0.00           H  
ATOM    571  HZ1 LYS A  83       8.292  14.100 -26.992  1.00  0.00           H  
ATOM    572  HZ2 LYS A  83       7.757  14.245 -28.544  1.00  0.00           H  
ATOM    573  HZ3 LYS A  83       6.940  13.291 -27.476  1.00  0.00           H  
ATOM    574  N   LYS A  84      15.338  15.497 -27.187  1.00 70.23           N  
ANISOU  574  N   LYS A  84    10272  10129   6283    938  -1185   -146
ATOM    575  CA  LYS A  84      16.784  15.683 -27.360  1.00 69.16           C  
ANISOU  575  CA  LYS A  84    10304   9858   6116    897  -1031    -80
ATOM    576  C   LYS A  84      17.548  15.492 -26.030  1.00 70.22           C  
ANISOU  576  C   LYS A  84    10428   9774   6480    812   -886    -95
ATOM    577  O   LYS A  84      18.779  15.518 -26.027  1.00 68.99           O  
ANISOU  577  O   LYS A  84    10371   9513   6328    758   -752    -75
ATOM    578  CB  LYS A  84      17.043  17.126 -27.851  1.00 72.94           C  
ANISOU  578  CB  LYS A  84    10933  10316   6466   1036  -1022    132
ATOM    579  CG  LYS A  84      16.340  17.482 -29.174  1.00 92.00           C  
ANISOU  579  CG  LYS A  84    13413  12939   8605   1115  -1137    166
ATOM    580  CD  LYS A  84      16.394  18.987 -29.471  1.00103.22           C  
ANISOU  580  CD  LYS A  84    15007  14309   9903   1256  -1118    398
ATOM    581  CE  LYS A  84      15.416  19.404 -30.578  1.00  0.00           C  
ATOM    582  NZ  LYS A  84      15.238  20.864 -30.603  1.00  0.00           N1+
ATOM    583  H   LYS A  84      14.780  16.336 -27.101  1.00  0.00           H  
ATOM    584  HA  LYS A  84      17.163  14.970 -28.095  1.00  0.00           H  
ATOM    585  HB2 LYS A  84      16.730  17.827 -27.077  1.00  0.00           H  
ATOM    586  HB3 LYS A  84      18.114  17.290 -27.977  1.00  0.00           H  
ATOM    587  HG2 LYS A  84      16.777  16.918 -29.998  1.00  0.00           H  
ATOM    588  HG3 LYS A  84      15.293  17.182 -29.126  1.00  0.00           H  
ATOM    589  HD2 LYS A  84      16.147  19.535 -28.561  1.00  0.00           H  
ATOM    590  HD3 LYS A  84      17.411  19.282 -29.732  1.00  0.00           H  
ATOM    591  HE2 LYS A  84      15.769  19.059 -31.550  1.00  0.00           H  
ATOM    592  HE3 LYS A  84      14.436  18.955 -30.416  1.00  0.00           H  
ATOM    593  HZ1 LYS A  84      14.854  21.159 -29.715  1.00  0.00           H  
ATOM    594  HZ2 LYS A  84      16.130  21.314 -30.754  1.00  0.00           H  
ATOM    595  HZ3 LYS A  84      14.600  21.115 -31.344  1.00  0.00           H  
ATOM    596  N   LEU A  85      16.821  15.290 -24.917  1.00 65.92           N  
ANISOU  596  N   LEU A  85     9756   9174   6115    803   -912   -131
ATOM    597  CA  LEU A  85      17.319  15.108 -23.557  1.00 63.72           C  
ANISOU  597  CA  LEU A  85     9460   8709   6043    731   -795   -145
ATOM    598  C   LEU A  85      16.788  13.824 -22.897  1.00 66.08           C  
ANISOU  598  C   LEU A  85     9647   9008   6451    607   -803   -317
ATOM    599  O   LEU A  85      17.091  13.584 -21.729  1.00 63.89           O  
ANISOU  599  O   LEU A  85     9353   8590   6333    547   -718   -337
ATOM    600  CB  LEU A  85      17.021  16.374 -22.729  1.00 63.08           C  
ANISOU  600  CB  LEU A  85     9355   8530   6083    823   -792    -25
ATOM    601  CG  LEU A  85      17.845  17.617 -23.122  1.00 68.06           C  
ANISOU  601  CG  LEU A  85    10126   9079   6654    923   -742    155
ATOM    602  CD1 LEU A  85      17.292  18.863 -22.423  1.00 68.32           C  
ANISOU  602  CD1 LEU A  85    10127   9041   6790   1033   -771    248
ATOM    603  CD2 LEU A  85      19.336  17.428 -22.800  1.00 68.49           C  
ANISOU  603  CD2 LEU A  85    10282   8989   6752    838   -583    182
ATOM    604  H   LEU A  85      15.816  15.305 -25.021  1.00  0.00           H  
ATOM    605  HA  LEU A  85      18.396  14.957 -23.588  1.00  0.00           H  
ATOM    606  HB2 LEU A  85      15.960  16.598 -22.833  1.00  0.00           H  
ATOM    607  HB3 LEU A  85      17.177  16.182 -21.666  1.00  0.00           H  
ATOM    608  HG  LEU A  85      17.750  17.793 -24.194  1.00  0.00           H  
ATOM    609 HD11 LEU A  85      17.888  19.742 -22.660  1.00  0.00           H  
ATOM    610 HD12 LEU A  85      16.267  19.069 -22.734  1.00  0.00           H  
ATOM    611 HD13 LEU A  85      17.295  18.736 -21.342  1.00  0.00           H  
ATOM    612 HD21 LEU A  85      19.884  18.367 -22.872  1.00  0.00           H  
ATOM    613 HD22 LEU A  85      19.473  17.046 -21.790  1.00  0.00           H  
ATOM    614 HD23 LEU A  85      19.809  16.727 -23.487  1.00  0.00           H  
ATOM    615  N   GLN A  86      16.057  12.971 -23.637  1.00 63.46           N  
ANISOU  615  N   GLN A  86     9249   8834   6027    562   -900   -442
ATOM    616  CA  GLN A  86      15.627  11.638 -23.207  1.00 63.02           C  
ANISOU  616  CA  GLN A  86     9105   8772   6065    427   -902   -609
ATOM    617  C   GLN A  86      16.745  10.631 -23.533  1.00 66.95           C  
ANISOU  617  C   GLN A  86     9701   9178   6560    327   -799   -704
ATOM    618  O   GLN A  86      16.665   9.856 -24.487  1.00 67.26           O  
ANISOU  618  O   GLN A  86     9748   9300   6509    249   -829   -841
ATOM    619  CB  GLN A  86      14.323  11.272 -23.946  1.00 66.09           C  
ANISOU  619  CB  GLN A  86     9370   9370   6371    402  -1046   -718
ATOM    620  CG  GLN A  86      13.111  12.028 -23.373  1.00 78.94           C  
ANISOU  620  CG  GLN A  86    10874  11091   8026    517  -1144   -637
ATOM    621  CD  GLN A  86      11.785  11.686 -24.055  1.00 96.87           C  
ANISOU  621  CD  GLN A  86    12976  13578  10254    477  -1279   -765
ATOM    622  OE1 GLN A  86      11.711  10.814 -24.918  1.00 93.05           O  
ANISOU  622  OE1 GLN A  86    12481  13260   9615    439  -1364   -862
ATOM    623  NE2 GLN A  86      10.720  12.388 -23.666  1.00 89.26           N  
ANISOU  623  NE2 GLN A  86    11865  12633   9417    486  -1304   -774
ATOM    624  H   GLN A  86      15.862  13.224 -24.595  1.00  0.00           H  
ATOM    625  HA  GLN A  86      15.446  11.614 -22.130  1.00  0.00           H  
ATOM    626  HB3 GLN A  86      14.424  11.466 -25.016  1.00  0.00           H  
ATOM    627  HB2 GLN A  86      14.132  10.202 -23.844  1.00  0.00           H  
ATOM    628  HG2 GLN A  86      13.012  11.794 -22.313  1.00  0.00           H  
ATOM    629  HG3 GLN A  86      13.271  13.105 -23.445  1.00  0.00           H  
ATOM    630 HE21 GLN A  86       9.818  12.193 -24.073  1.00  0.00           H  
ATOM    631 HE22 GLN A  86      10.809  13.097 -22.951  1.00  0.00           H  
ATOM    632  N   TYR A  87      17.806  10.684 -22.715  1.00 62.77           N  
ANISOU  632  N   TYR A  87     9239   8479   6132    335   -677   -635
ATOM    633  CA  TYR A  87      19.032   9.899 -22.812  1.00 62.02           C  
ANISOU  633  CA  TYR A  87     9225   8273   6067    276   -565   -701
ATOM    634  C   TYR A  87      19.467   9.439 -21.419  1.00 63.16           C  
ANISOU  634  C   TYR A  87     9340   8253   6405    231   -498   -712
ATOM    635  O   TYR A  87      19.122  10.065 -20.416  1.00 61.63           O  
ANISOU  635  O   TYR A  87     9098   8011   6308    267   -501   -620
ATOM    636  CB  TYR A  87      20.135  10.693 -23.545  1.00 63.49           C  
ANISOU  636  CB  TYR A  87     9509   8436   6177    342   -481   -599
ATOM    637  CG  TYR A  87      19.924  10.868 -25.037  1.00 67.57           C  
ANISOU  637  CG  TYR A  87    10092   9104   6478    375   -519   -594
ATOM    638  CD1 TYR A  87      20.375   9.875 -25.929  1.00 70.72           C  
ANISOU  638  CD1 TYR A  87    10557   9542   6772    329   -473   -709
ATOM    639  CD2 TYR A  87      19.280  12.017 -25.542  1.00 69.28           C  
ANISOU  639  CD2 TYR A  87    10321   9415   6588    466   -594   -465
ATOM    640  CE1 TYR A  87      20.178  10.021 -27.315  1.00 73.28           C  
ANISOU  640  CE1 TYR A  87    10951  10015   6877    356   -501   -703
ATOM    641  CE2 TYR A  87      19.078  12.163 -26.928  1.00 71.91           C  
ANISOU  641  CE2 TYR A  87    10731   9890   6700    504   -630   -443
ATOM    642  CZ  TYR A  87      19.530  11.167 -27.816  1.00 80.28           C  
ANISOU  642  CZ  TYR A  87    11852  11003   7646    443   -583   -563
ATOM    643  OH  TYR A  87      19.340  11.309 -29.159  1.00 82.76           O  
ANISOU  643  OH  TYR A  87    12251  11469   7726    477   -615   -543
ATOM    644  H   TYR A  87      17.762  11.342 -21.950  1.00  0.00           H  
ATOM    645  HA  TYR A  87      18.823   8.991 -23.380  1.00  0.00           H  
ATOM    646  HB2 TYR A  87      20.252  11.673 -23.087  1.00  0.00           H  
ATOM    647  HB3 TYR A  87      21.098  10.197 -23.411  1.00  0.00           H  
ATOM    648  HD1 TYR A  87      20.872   8.996 -25.550  1.00  0.00           H  
ATOM    649  HD2 TYR A  87      18.929  12.785 -24.868  1.00  0.00           H  
ATOM    650  HE1 TYR A  87      20.522   9.253 -27.991  1.00  0.00           H  
ATOM    651  HE2 TYR A  87      18.574  13.039 -27.307  1.00  0.00           H  
ATOM    652  HH  TYR A  87      18.880  12.102 -29.387  1.00  0.00           H  
ATOM    653  N   ALA A  88      20.243   8.343 -21.383  1.00 59.18           N  
ANISOU  653  N   ALA A  88     8879   7658   5948    164   -434   -821
ATOM    654  CA  ALA A  88      20.756   7.657 -20.197  1.00 57.69           C  
ANISOU  654  CA  ALA A  88     8689   7309   5921    125   -371   -839
ATOM    655  C   ALA A  88      21.472   8.557 -19.175  1.00 60.51           C  
ANISOU  655  C   ALA A  88     9035   7580   6375    189   -317   -707
ATOM    656  O   ALA A  88      21.203   8.448 -17.980  1.00 59.18           O  
ANISOU  656  O   ALA A  88     8825   7337   6323    167   -316   -683
ATOM    657  CB  ALA A  88      21.675   6.519 -20.659  1.00 58.80           C  
ANISOU  657  CB  ALA A  88     8913   7363   6064     96   -297   -946
ATOM    658  H   ALA A  88      20.470   7.917 -22.270  1.00  0.00           H  
ATOM    659  HA  ALA A  88      19.902   7.206 -19.692  1.00  0.00           H  
ATOM    660  HB1 ALA A  88      22.098   5.989 -19.807  1.00  0.00           H  
ATOM    661  HB2 ALA A  88      21.128   5.795 -21.264  1.00  0.00           H  
ATOM    662  HB3 ALA A  88      22.505   6.892 -21.259  1.00  0.00           H  
ATOM    663  N   THR A  89      22.354   9.452 -19.652  1.00 57.62           N  
ANISOU  663  N   THR A  89     8707   7231   5955    254   -269   -627
ATOM    664  CA  THR A  89      23.155  10.384 -18.851  1.00 56.49           C  
ANISOU  664  CA  THR A  89     8556   7018   5891    298   -210   -517
ATOM    665  C   THR A  89      22.319  11.520 -18.217  1.00 60.02           C  
ANISOU  665  C   THR A  89     8950   7475   6379    323   -263   -422
ATOM    666  O   THR A  89      22.682  12.017 -17.150  1.00 58.82           O  
ANISOU  666  O   THR A  89     8777   7243   6329    331   -227   -365
ATOM    667  CB  THR A  89      24.292  10.944 -19.751  1.00 65.25           C  
ANISOU  667  CB  THR A  89     9718   8157   6918    335   -135   -472
ATOM    668  OG1 THR A  89      25.189  11.735 -18.995  1.00 63.06           O  
ANISOU  668  OG1 THR A  89     9424   7815   6721    354    -77   -380
ATOM    669  CG2 THR A  89      23.823  11.788 -20.952  1.00 66.14           C  
ANISOU  669  CG2 THR A  89     9874   8389   6868    362   -174   -428
ATOM    670  H   THR A  89      22.498   9.475 -20.651  1.00  0.00           H  
ATOM    671  HA  THR A  89      23.615   9.813 -18.043  1.00  0.00           H  
ATOM    672  HB  THR A  89      24.872  10.101 -20.132  1.00  0.00           H  
ATOM    673  HG1 THR A  89      25.552  11.203 -18.303  1.00  0.00           H  
ATOM    674 HG21 THR A  89      24.671  12.082 -21.572  1.00  0.00           H  
ATOM    675 HG22 THR A  89      23.134  11.235 -21.590  1.00  0.00           H  
ATOM    676 HG23 THR A  89      23.322  12.704 -20.637  1.00  0.00           H  
ATOM    677  N   ASN A  90      21.197  11.908 -18.847  1.00 56.80           N  
ANISOU  677  N   ASN A  90     8518   7171   5890    343   -350   -413
ATOM    678  CA  ASN A  90      20.309  12.979 -18.386  1.00 56.02           C  
ANISOU  678  CA  ASN A  90     8368   7089   5827    392   -402   -331
ATOM    679  C   ASN A  90      19.244  12.478 -17.396  1.00 59.01           C  
ANISOU  679  C   ASN A  90     8656   7456   6308    343   -440   -391
ATOM    680  O   ASN A  90      18.610  13.302 -16.738  1.00 57.93           O  
ANISOU  680  O   ASN A  90     8469   7310   6233    381   -458   -335
ATOM    681  CB  ASN A  90      19.578  13.604 -19.595  1.00 56.56           C  
ANISOU  681  CB  ASN A  90     8446   7286   5760    464   -482   -284
ATOM    682  CG  ASN A  90      20.518  14.328 -20.563  1.00 74.54           C  
ANISOU  682  CG  ASN A  90    10828   9557   7938    517   -431   -184
ATOM    683  OD1 ASN A  90      21.351  15.129 -20.147  1.00 67.05           O  
ANISOU  683  OD1 ASN A  90     9923   8505   7049    515   -339   -118
ATOM    684  ND2 ASN A  90      20.412  14.032 -21.858  1.00 68.93           N  
ANISOU  684  ND2 ASN A  90    10160   8966   7066    559   -488   -170
ATOM    685  H   ASN A  90      20.939  11.430 -19.698  1.00  0.00           H  
ATOM    686  HA  ASN A  90      20.890  13.750 -17.876  1.00  0.00           H  
ATOM    687  HB2 ASN A  90      19.019  12.833 -20.128  1.00  0.00           H  
ATOM    688  HB3 ASN A  90      18.846  14.337 -19.258  1.00  0.00           H  
ATOM    689 HD21 ASN A  90      21.019  14.488 -22.524  1.00  0.00           H  
ATOM    690 HD22 ASN A  90      19.703  13.384 -22.170  1.00  0.00           H  
ATOM    691  N   TYR A  91      19.078  11.152 -17.237  1.00 56.00           N  
ANISOU  691  N   TYR A  91     8264   7064   5949    255   -439   -505
ATOM    692  CA  TYR A  91      18.218  10.547 -16.216  1.00 55.46           C  
ANISOU  692  CA  TYR A  91     8123   6974   5974    182   -454   -562
ATOM    693  C   TYR A  91      18.910  10.498 -14.838  1.00 56.31           C  
ANISOU  693  C   TYR A  91     8246   6948   6200    178   -382   -510
ATOM    694  O   TYR A  91      18.224  10.296 -13.836  1.00 54.56           O  
ANISOU  694  O   TYR A  91     7965   6713   6053    145   -385   -512
ATOM    695  CB  TYR A  91      17.830   9.115 -16.651  1.00 57.92           C  
ANISOU  695  CB  TYR A  91     8442   7297   6269     74   -465   -697
ATOM    696  CG  TYR A  91      16.996   9.004 -17.925  1.00 62.27           C  
ANISOU  696  CG  TYR A  91     8948   8012   6700     64   -556   -765
ATOM    697  CD1 TYR A  91      16.026   9.976 -18.258  1.00 65.46           C  
ANISOU  697  CD1 TYR A  91     9232   8550   7087     81   -641   -764
ATOM    698  CD2 TYR A  91      17.184   7.901 -18.785  1.00 64.17           C  
ANISOU  698  CD2 TYR A  91     9261   8289   6834     48   -558   -836
ATOM    699  CE1 TYR A  91      15.283   9.867 -19.449  1.00 68.50           C  
ANISOU  699  CE1 TYR A  91     9564   9113   7349     87   -741   -824
ATOM    700  CE2 TYR A  91      16.433   7.786 -19.971  1.00 66.88           C  
ANISOU  700  CE2 TYR A  91     9564   8802   7045     40   -651   -900
ATOM    701  CZ  TYR A  91      15.488   8.773 -20.309  1.00 77.66           C  
ANISOU  701  CZ  TYR A  91    10805  10312   8393     61   -749   -891
ATOM    702  OH  TYR A  91      14.765   8.666 -21.461  1.00 84.00           O  
ANISOU  702  OH  TYR A  91    11555  11307   9056     63   -857   -957
ATOM    703  H   TYR A  91      19.617  10.527 -17.820  1.00  0.00           H  
ATOM    704  HA  TYR A  91      17.319  11.149 -16.086  1.00  0.00           H  
ATOM    705  HB2 TYR A  91      18.732   8.512 -16.766  1.00  0.00           H  
ATOM    706  HB3 TYR A  91      17.252   8.636 -15.859  1.00  0.00           H  
ATOM    707  HD1 TYR A  91      15.836  10.817 -17.610  1.00  0.00           H  
ATOM    708  HD2 TYR A  91      17.904   7.135 -18.535  1.00  0.00           H  
ATOM    709  HE1 TYR A  91      14.552  10.623 -19.699  1.00  0.00           H  
ATOM    710  HE2 TYR A  91      16.581   6.939 -20.623  1.00  0.00           H  
ATOM    711  HH  TYR A  91      14.963   7.886 -21.956  1.00  0.00           H  
ATOM    712  N   PHE A  92      20.229  10.770 -14.764  1.00 52.73           N  
ANISOU  712  N   PHE A  92     7861   6418   5754    215   -319   -462
ATOM    713  CA  PHE A  92      20.939  11.048 -13.513  1.00 51.79           C  
ANISOU  713  CA  PHE A  92     7753   6199   5727    225   -261   -409
ATOM    714  C   PHE A  92      20.633  12.479 -13.042  1.00 54.74           C  
ANISOU  714  C   PHE A  92     8086   6585   6128    271   -270   -328
ATOM    715  O   PHE A  92      20.474  12.696 -11.844  1.00 54.26           O  
ANISOU  715  O   PHE A  92     7997   6476   6144    255   -253   -312
ATOM    716  CB  PHE A  92      22.471  10.981 -13.709  1.00 53.75           C  
ANISOU  716  CB  PHE A  92     8058   6403   5963    257   -198   -392
ATOM    717  CG  PHE A  92      23.091   9.623 -13.978  1.00 56.00           C  
ANISOU  717  CG  PHE A  92     8386   6623   6268    234   -165   -463
ATOM    718  CD1 PHE A  92      23.849   8.969 -12.981  1.00 58.85           C  
ANISOU  718  CD1 PHE A  92     8752   6893   6714    225   -140   -458
ATOM    719  CD2 PHE A  92      22.983   9.044 -15.257  1.00 59.69           C  
ANISOU  719  CD2 PHE A  92     8899   7118   6664    235   -156   -532
ATOM    720  CE1 PHE A  92      24.497   7.752 -13.269  1.00 60.54           C  
ANISOU  720  CE1 PHE A  92     9023   7032   6949    229   -111   -513
ATOM    721  CE2 PHE A  92      23.637   7.835 -15.549  1.00 63.15           C  
ANISOU  721  CE2 PHE A  92     9388   7477   7129    232   -118   -602
ATOM    722  CZ  PHE A  92      24.396   7.190 -14.556  1.00 60.84           C  
ANISOU  722  CZ  PHE A  92     9106   7081   6929    237    -97   -587
ATOM    723  H   PHE A  92      20.735  10.918 -15.625  1.00  0.00           H  
ATOM    724  HA  PHE A  92      20.622  10.342 -12.747  1.00  0.00           H  
ATOM    725  HB2 PHE A  92      22.781  11.657 -14.508  1.00  0.00           H  
ATOM    726  HB3 PHE A  92      22.950  11.363 -12.808  1.00  0.00           H  
ATOM    727  HD1 PHE A  92      23.956   9.407 -11.999  1.00  0.00           H  
ATOM    728  HD2 PHE A  92      22.414   9.544 -16.023  1.00  0.00           H  
ATOM    729  HE1 PHE A  92      25.087   7.261 -12.510  1.00  0.00           H  
ATOM    730  HE2 PHE A  92      23.567   7.408 -16.539  1.00  0.00           H  
ATOM    731  HZ  PHE A  92      24.906   6.272 -14.792  1.00  0.00           H  
ATOM    732  N   LEU A  93      20.535  13.439 -13.980  1.00 50.94           N  
ANISOU  732  N   LEU A  93     7614   6165   5575    333   -296   -276
ATOM    733  CA  LEU A  93      20.268  14.856 -13.725  1.00 50.48           C  
ANISOU  733  CA  LEU A  93     7543   6104   5533    397   -304   -195
ATOM    734  C   LEU A  93      18.784  15.111 -13.409  1.00 54.48           C  
ANISOU  734  C   LEU A  93     7961   6666   6072    409   -363   -219
ATOM    735  O   LEU A  93      18.475  16.072 -12.706  1.00 54.06           O  
ANISOU  735  O   LEU A  93     7884   6572   6085    437   -345   -184
ATOM    736  CB  LEU A  93      20.648  15.680 -14.978  1.00 51.30           C  
ANISOU  736  CB  LEU A  93     7707   6249   5536    467   -316   -125
ATOM    737  CG  LEU A  93      22.119  15.539 -15.429  1.00 55.93           C  
ANISOU  737  CG  LEU A  93     8375   6784   6092    456   -236    -84
ATOM    738  CD1 LEU A  93      22.358  16.294 -16.744  1.00 57.06           C  
ANISOU  738  CD1 LEU A  93     8589   6986   6105    507   -248    -24
ATOM    739  CD2 LEU A  93      23.106  16.014 -14.351  1.00 58.46           C  
ANISOU  739  CD2 LEU A  93     8709   7004   6497    449   -168    -30
ATOM    740  H   LEU A  93      20.671  13.170 -14.944  1.00  0.00           H  
ATOM    741  HA  LEU A  93      20.857  15.188 -12.871  1.00  0.00           H  
ATOM    742  HB2 LEU A  93      20.000  15.395 -15.809  1.00  0.00           H  
ATOM    743  HB3 LEU A  93      20.439  16.735 -14.793  1.00  0.00           H  
ATOM    744  HG  LEU A  93      22.324  14.486 -15.630  1.00  0.00           H  
ATOM    745 HD11 LEU A  93      23.366  16.121 -17.122  1.00  0.00           H  
ATOM    746 HD12 LEU A  93      21.660  15.977 -17.518  1.00  0.00           H  
ATOM    747 HD13 LEU A  93      22.234  17.367 -16.608  1.00  0.00           H  
ATOM    748 HD21 LEU A  93      24.137  15.904 -14.687  1.00  0.00           H  
ATOM    749 HD22 LEU A  93      22.944  17.061 -14.098  1.00  0.00           H  
ATOM    750 HD23 LEU A  93      23.009  15.434 -13.435  1.00  0.00           H  
ATOM    751  N   MET A  94      17.883  14.233 -13.883  1.00 51.70           N  
ANISOU  751  N   MET A  94     7555   6416   5674    382   -428   -291
ATOM    752  CA  MET A  94      16.455  14.252 -13.585  1.00 52.32           C  
ANISOU  752  CA  MET A  94     7520   6582   5779    381   -484   -334
ATOM    753  C   MET A  94      16.197  13.694 -12.175  1.00 53.34           C  
ANISOU  753  C   MET A  94     7608   6648   6011    299   -432   -374
ATOM    754  O   MET A  94      15.419  14.287 -11.435  1.00 52.26           O  
ANISOU  754  O   MET A  94     7402   6528   5925    331   -431   -362
ATOM    755  CB  MET A  94      15.730  13.367 -14.620  1.00 56.44           C  
ANISOU  755  CB  MET A  94     7984   7238   6221    342   -561   -422
ATOM    756  CG  MET A  94      14.209  13.576 -14.644  1.00 62.34           C  
ANISOU  756  CG  MET A  94     8589   8119   6978    367   -633   -460
ATOM    757  SD  MET A  94      13.342  12.481 -15.794  1.00 69.83           S  
ANISOU  757  SD  MET A  94     9448   9257   7829    302   -734   -584
ATOM    758  CE  MET A  94      11.664  13.129 -15.599  1.00 67.81           C  
ANISOU  758  CE  MET A  94     8991   9153   7621    339   -796   -623
ATOM    759  H   MET A  94      18.219  13.491 -14.480  1.00  0.00           H  
ATOM    760  HA  MET A  94      16.086  15.278 -13.654  1.00  0.00           H  
ATOM    761  HB2 MET A  94      16.112  13.594 -15.615  1.00  0.00           H  
ATOM    762  HB3 MET A  94      15.955  12.313 -14.450  1.00  0.00           H  
ATOM    763  HG2 MET A  94      13.783  13.420 -13.652  1.00  0.00           H  
ATOM    764  HG3 MET A  94      13.990  14.607 -14.921  1.00  0.00           H  
ATOM    765  HE1 MET A  94      10.975  12.600 -16.257  1.00  0.00           H  
ATOM    766  HE2 MET A  94      11.324  13.010 -14.570  1.00  0.00           H  
ATOM    767  HE3 MET A  94      11.643  14.189 -15.852  1.00  0.00           H  
ATOM    768  N   SER A  95      16.867  12.591 -11.788  1.00 48.54           N  
ANISOU  768  N   SER A  95     7051   5964   5427    204   -386   -417
ATOM    769  CA  SER A  95      16.742  11.960 -10.470  1.00 47.86           C  
ANISOU  769  CA  SER A  95     6958   5809   5420    125   -333   -438
ATOM    770  C   SER A  95      17.455  12.775  -9.369  1.00 51.51           C  
ANISOU  770  C   SER A  95     7439   6199   5934    177   -287   -365
ATOM    771  O   SER A  95      17.005  12.768  -8.223  1.00 51.29           O  
ANISOU  771  O   SER A  95     7361   6172   5954    153   -264   -373
ATOM    772  CB  SER A  95      17.332  10.538 -10.554  1.00 50.89           C  
ANISOU  772  CB  SER A  95     7424   6105   5806     48   -297   -477
ATOM    773  OG  SER A  95      17.176   9.833  -9.338  1.00 56.95           O  
ANISOU  773  OG  SER A  95     8205   6800   6633    -25   -248   -485
ATOM    774  H   SER A  95      17.494  12.155 -12.450  1.00  0.00           H  
ATOM    775  HA  SER A  95      15.683  11.885 -10.218  1.00  0.00           H  
ATOM    776  HB2 SER A  95      16.830   9.970 -11.339  1.00  0.00           H  
ATOM    777  HB3 SER A  95      18.390  10.571 -10.816  1.00  0.00           H  
ATOM    778  HG  SER A  95      17.745  10.230  -8.692  1.00  0.00           H  
ATOM    779  N   LEU A  96      18.520  13.514  -9.730  1.00 47.33           N  
ANISOU  779  N   LEU A  96     6977   5619   5389    237   -269   -304
ATOM    780  CA  LEU A  96      19.204  14.511  -8.904  1.00 46.79           C  
ANISOU  780  CA  LEU A  96     6931   5486   5361    274   -226   -247
ATOM    781  C   LEU A  96      18.262  15.694  -8.627  1.00 51.21           C  
ANISOU  781  C   LEU A  96     7439   6079   5938    340   -242   -225
ATOM    782  O   LEU A  96      18.124  16.098  -7.475  1.00 51.03           O  
ANISOU  782  O   LEU A  96     7400   6022   5968    334   -207   -224
ATOM    783  CB  LEU A  96      20.479  14.973  -9.658  1.00 46.73           C  
ANISOU  783  CB  LEU A  96     6994   5437   5322    308   -201   -199
ATOM    784  CG  LEU A  96      21.252  16.183  -9.081  1.00 50.78           C  
ANISOU  784  CG  LEU A  96     7536   5889   5869    332   -155   -146
ATOM    785  CD1 LEU A  96      22.037  15.850  -7.806  1.00 49.90           C  
ANISOU  785  CD1 LEU A  96     7417   5731   5812    283   -120   -165
ATOM    786  CD2 LEU A  96      22.172  16.800 -10.146  1.00 52.93           C  
ANISOU  786  CD2 LEU A  96     7866   6143   6100    346   -124   -108
ATOM    787  H   LEU A  96      18.845  13.427 -10.683  1.00  0.00           H  
ATOM    788  HA  LEU A  96      19.487  14.053  -7.954  1.00  0.00           H  
ATOM    789  HB2 LEU A  96      21.167  14.134  -9.757  1.00  0.00           H  
ATOM    790  HB3 LEU A  96      20.181  15.229 -10.673  1.00  0.00           H  
ATOM    791  HG  LEU A  96      20.536  16.954  -8.818  1.00  0.00           H  
ATOM    792 HD11 LEU A  96      22.430  16.756  -7.343  1.00  0.00           H  
ATOM    793 HD12 LEU A  96      21.407  15.352  -7.069  1.00  0.00           H  
ATOM    794 HD13 LEU A  96      22.887  15.208  -8.025  1.00  0.00           H  
ATOM    795 HD21 LEU A  96      22.679  17.686  -9.762  1.00  0.00           H  
ATOM    796 HD22 LEU A  96      22.932  16.091 -10.476  1.00  0.00           H  
ATOM    797 HD23 LEU A  96      21.605  17.111 -11.025  1.00  0.00           H  
ATOM    798  N   ALA A  97      17.598  16.222  -9.670  1.00 47.89           N  
ANISOU  798  N   ALA A  97     6998   5731   5469    411   -296   -209
ATOM    799  CA  ALA A  97      16.665  17.342  -9.575  1.00 47.78           C  
ANISOU  799  CA  ALA A  97     6935   5755   5466    509   -324   -185
ATOM    800  C   ALA A  97      15.393  16.991  -8.786  1.00 51.99           C  
ANISOU  800  C   ALA A  97     7348   6361   6044    482   -335   -254
ATOM    801  O   ALA A  97      14.916  17.833  -8.033  1.00 51.76           O  
ANISOU  801  O   ALA A  97     7281   6324   6060    544   -316   -248
ATOM    802  CB  ALA A  97      16.293  17.817 -10.985  1.00 49.30           C  
ANISOU  802  CB  ALA A  97     7133   6023   5574    598   -395   -150
ATOM    803  H   ALA A  97      17.767  15.842 -10.591  1.00  0.00           H  
ATOM    804  HA  ALA A  97      17.176  18.153  -9.057  1.00  0.00           H  
ATOM    805  HB1 ALA A  97      15.588  18.648 -10.947  1.00  0.00           H  
ATOM    806  HB2 ALA A  97      17.174  18.171 -11.519  1.00  0.00           H  
ATOM    807  HB3 ALA A  97      15.842  17.021 -11.577  1.00  0.00           H  
ATOM    808  N   VAL A  98      14.882  15.750  -8.899  1.00 49.56           N  
ANISOU  808  N   VAL A  98     6986   6118   5727    381   -351   -327
ATOM    809  CA  VAL A  98      13.779  15.211  -8.092  1.00 50.33           C  
ANISOU  809  CA  VAL A  98     6967   6293   5862    318   -344   -403
ATOM    810  C   VAL A  98      14.172  15.107  -6.606  1.00 53.74           C  
ANISOU  810  C   VAL A  98     7425   6639   6354    266   -260   -399
ATOM    811  O   VAL A  98      13.362  15.462  -5.752  1.00 53.12           O  
ANISOU  811  O   VAL A  98     7269   6600   6313    291   -236   -423
ATOM    812  CB  VAL A  98      13.313  13.845  -8.680  1.00 54.62           C  
ANISOU  812  CB  VAL A  98     7472   6904   6377    195   -368   -484
ATOM    813  CG1 VAL A  98      12.469  12.975  -7.722  1.00 54.65           C  
ANISOU  813  CG1 VAL A  98     7391   6946   6427     77   -321   -556
ATOM    814  CG2 VAL A  98      12.516  14.054  -9.979  1.00 55.46           C  
ANISOU  814  CG2 VAL A  98     7507   7148   6417    247   -463   -513
ATOM    815  H   VAL A  98      15.315  15.121  -9.562  1.00  0.00           H  
ATOM    816  HA  VAL A  98      12.944  15.912  -8.149  1.00  0.00           H  
ATOM    817  HB  VAL A  98      14.203  13.266  -8.926  1.00  0.00           H  
ATOM    818 HG11 VAL A  98      12.107  12.078  -8.226  1.00  0.00           H  
ATOM    819 HG12 VAL A  98      13.043  12.635  -6.860  1.00  0.00           H  
ATOM    820 HG13 VAL A  98      11.599  13.520  -7.354  1.00  0.00           H  
ATOM    821 HG21 VAL A  98      12.315  13.105 -10.476  1.00  0.00           H  
ATOM    822 HG22 VAL A  98      11.557  14.534  -9.780  1.00  0.00           H  
ATOM    823 HG23 VAL A  98      13.048  14.685 -10.686  1.00  0.00           H  
ATOM    824  N   ALA A  99      15.409  14.675  -6.297  1.00 50.26           N  
ANISOU  824  N   ALA A  99     7091   6092   5914    206   -219   -372
ATOM    825  CA  ALA A  99      15.937  14.580  -4.933  1.00 49.55           C  
ANISOU  825  CA  ALA A  99     7043   5928   5857    159   -153   -362
ATOM    826  C   ALA A  99      16.048  15.957  -4.264  1.00 54.27           C  
ANISOU  826  C   ALA A  99     7640   6498   6484    243   -128   -334
ATOM    827  O   ALA A  99      15.640  16.104  -3.115  1.00 54.10           O  
ANISOU  827  O   ALA A  99     7579   6489   6488    225    -84   -363
ATOM    828  CB  ALA A  99      17.323  13.910  -4.958  1.00 49.26           C  
ANISOU  828  CB  ALA A  99     7112   5799   5804    123   -138   -329
ATOM    829  H   ALA A  99      16.025  14.402  -7.051  1.00  0.00           H  
ATOM    830  HA  ALA A  99      15.254  13.962  -4.346  1.00  0.00           H  
ATOM    831  HB1 ALA A  99      17.683  13.722  -3.946  1.00  0.00           H  
ATOM    832  HB2 ALA A  99      17.293  12.954  -5.478  1.00  0.00           H  
ATOM    833  HB3 ALA A  99      18.071  14.524  -5.459  1.00  0.00           H  
ATOM    834  N   ASP A 100      16.547  16.961  -5.005  1.00 51.09           N  
ANISOU  834  N   ASP A 100     7286   6054   6071    331   -148   -283
ATOM    835  CA  ASP A 100      16.775  18.333  -4.550  1.00 51.11           C  
ANISOU  835  CA  ASP A 100     7317   6000   6104    408   -119   -256
ATOM    836  C   ASP A 100      15.482  19.166  -4.481  1.00 54.64           C  
ANISOU  836  C   ASP A 100     7676   6508   6575    498   -131   -281
ATOM    837  O   ASP A 100      15.402  20.082  -3.663  1.00 54.47           O  
ANISOU  837  O   ASP A 100     7658   6445   6593    535    -85   -296
ATOM    838  CB  ASP A 100      17.750  19.017  -5.536  1.00 53.18           C  
ANISOU  838  CB  ASP A 100     7670   6193   6344    459   -126   -189
ATOM    839  CG  ASP A 100      19.183  18.486  -5.438  1.00 64.97           C  
ANISOU  839  CG  ASP A 100     9230   7630   7826    381    -98   -175
ATOM    840  OD1 ASP A 100      19.881  18.197  -6.405  1.00 66.02           O  
ANISOU  840  OD1 ASP A 100     9366   7740   7981    320    -64   -202
ATOM    841  OD2 ASP A 100      19.629  18.421  -4.155  1.00 70.85           O  
ANISOU  841  OD2 ASP A 100    10021   8363   8535    390   -110   -139
ATOM    842  H   ASP A 100      16.846  16.739  -5.947  1.00  0.00           H  
ATOM    843  HA  ASP A 100      17.201  18.313  -3.546  1.00  0.00           H  
ATOM    844  HB2 ASP A 100      17.400  18.900  -6.563  1.00  0.00           H  
ATOM    845  HB3 ASP A 100      17.793  20.091  -5.346  1.00  0.00           H  
ATOM    846  HD2 ASP A 100      20.523  18.124  -4.116  1.00  0.00           H  
ATOM    847  N   LEU A 101      14.462  18.833  -5.292  1.00 51.45           N  
ANISOU  847  N   LEU A 101     7188   6213   6148    535   -194   -299
ATOM    848  CA  LEU A 101      13.130  19.443  -5.278  1.00 52.62           C  
ANISOU  848  CA  LEU A 101     7220   6455   6319    633   -217   -334
ATOM    849  C   LEU A 101      12.349  19.043  -4.014  1.00 57.06           C  
ANISOU  849  C   LEU A 101     7685   7075   6920    555   -159   -415
ATOM    850  O   LEU A 101      11.635  19.874  -3.457  1.00 57.32           O  
ANISOU  850  O   LEU A 101     7651   7136   6992    638   -133   -447
ATOM    851  CB  LEU A 101      12.374  18.986  -6.550  1.00 53.59           C  
ANISOU  851  CB  LEU A 101     7258   6710   6393    677   -311   -343
ATOM    852  CG  LEU A 101      10.912  19.461  -6.713  1.00 59.92           C  
ANISOU  852  CG  LEU A 101     7900   7654   7211    785   -356   -391
ATOM    853  CD1 LEU A 101      10.782  20.990  -6.669  1.00 60.67           C  
ANISOU  853  CD1 LEU A 101     8035   7688   7328    979   -363   -330
ATOM    854  CD2 LEU A 101      10.313  18.916  -8.017  1.00 63.73           C  
ANISOU  854  CD2 LEU A 101     8281   8299   7635    779   -454   -426
ATOM    855  H   LEU A 101      14.615  18.087  -5.958  1.00  0.00           H  
ATOM    856  HA  LEU A 101      13.248  20.528  -5.294  1.00  0.00           H  
ATOM    857  HB2 LEU A 101      12.930  19.330  -7.420  1.00  0.00           H  
ATOM    858  HB3 LEU A 101      12.390  17.897  -6.602  1.00  0.00           H  
ATOM    859  HG  LEU A 101      10.320  19.046  -5.900  1.00  0.00           H  
ATOM    860 HD11 LEU A 101       9.754  21.305  -6.847  1.00  0.00           H  
ATOM    861 HD12 LEU A 101      11.073  21.387  -5.697  1.00  0.00           H  
ATOM    862 HD13 LEU A 101      11.411  21.459  -7.426  1.00  0.00           H  
ATOM    863 HD21 LEU A 101       9.258  19.176  -8.104  1.00  0.00           H  
ATOM    864 HD22 LEU A 101      10.827  19.326  -8.885  1.00  0.00           H  
ATOM    865 HD23 LEU A 101      10.389  17.829  -8.065  1.00  0.00           H  
ATOM    866  N   LEU A 102      12.521  17.797  -3.539  1.00 53.08           N  
ANISOU  866  N   LEU A 102     7186   6582   6402    401   -133   -447
ATOM    867  CA  LEU A 102      11.888  17.272  -2.328  1.00 52.88           C  
ANISOU  867  CA  LEU A 102     7094   6604   6393    297    -66   -512
ATOM    868  C   LEU A 102      12.543  17.792  -1.032  1.00 56.24           C  
ANISOU  868  C   LEU A 102     7586   6944   6837    298     11   -506
ATOM    869  O   LEU A 102      11.930  17.663   0.028  1.00 56.21           O  
ANISOU  869  O   LEU A 102     7511   6996   6849    272     73   -564
ATOM    870  CB  LEU A 102      11.951  15.730  -2.353  1.00 52.68           C  
ANISOU  870  CB  LEU A 102     7096   6581   6340    138    -57   -527
ATOM    871  CG  LEU A 102      11.090  15.066  -3.451  1.00 58.60           C  
ANISOU  871  CG  LEU A 102     7746   7446   7073     91   -111   -580
ATOM    872  CD1 LEU A 102      11.502  13.601  -3.658  1.00 58.22           C  
ANISOU  872  CD1 LEU A 102     7787   7339   6996    -36   -113   -576
ATOM    873  CD2 LEU A 102       9.586  15.164  -3.153  1.00 63.21           C  
ANISOU  873  CD2 LEU A 102     8166   8171   7680     37    -76   -668
ATOM    874  H   LEU A 102      13.128  17.170  -4.050  1.00  0.00           H  
ATOM    875  HA  LEU A 102      10.846  17.593  -2.307  1.00  0.00           H  
ATOM    876  HB2 LEU A 102      12.992  15.422  -2.465  1.00  0.00           H  
ATOM    877  HB3 LEU A 102      11.625  15.335  -1.391  1.00  0.00           H  
ATOM    878  HG  LEU A 102      11.259  15.584  -4.394  1.00  0.00           H  
ATOM    879 HD11 LEU A 102      10.953  13.151  -4.486  1.00  0.00           H  
ATOM    880 HD12 LEU A 102      12.565  13.516  -3.888  1.00  0.00           H  
ATOM    881 HD13 LEU A 102      11.306  13.005  -2.766  1.00  0.00           H  
ATOM    882 HD21 LEU A 102       9.001  14.661  -3.924  1.00  0.00           H  
ATOM    883 HD22 LEU A 102       9.338  14.704  -2.196  1.00  0.00           H  
ATOM    884 HD23 LEU A 102       9.252  16.201  -3.126  1.00  0.00           H  
ATOM    885  N   VAL A 103      13.722  18.443  -1.101  1.00 52.04           N  
ANISOU  885  N   VAL A 103     7181   6291   6300    324     12   -447
ATOM    886  CA  VAL A 103      14.282  19.229   0.005  1.00 51.34           C  
ANISOU  886  CA  VAL A 103     7160   6125   6223    324     73   -452
ATOM    887  C   VAL A 103      13.491  20.551   0.103  1.00 56.11           C  
ANISOU  887  C   VAL A 103     7718   6731   6871    451     96   -483
ATOM    888  O   VAL A 103      13.066  20.928   1.191  1.00 56.13           O  
ANISOU  888  O   VAL A 103     7693   6749   6887    442    162   -542
ATOM    889  CB  VAL A 103      15.796  19.544  -0.203  1.00 54.04           C  
ANISOU  889  CB  VAL A 103     7627   6356   6551    311     64   -395
ATOM    890  CG1 VAL A 103      16.450  20.135   1.062  1.00 54.01           C  
ANISOU  890  CG1 VAL A 103     7678   6295   6549    286    123   -421
ATOM    891  CG2 VAL A 103      16.627  18.325  -0.607  1.00 53.04           C  
ANISOU  891  CG2 VAL A 103     7540   6227   6387    223     36   -364
ATOM    892  H   VAL A 103      14.185  18.504  -1.997  1.00  0.00           H  
ATOM    893  HA  VAL A 103      14.165  18.657   0.926  1.00  0.00           H  
ATOM    894  HB  VAL A 103      15.896  20.269  -1.011  1.00  0.00           H  
ATOM    895 HG11 VAL A 103      17.490  20.409   0.876  1.00  0.00           H  
ATOM    896 HG12 VAL A 103      15.946  21.027   1.416  1.00  0.00           H  
ATOM    897 HG13 VAL A 103      16.444  19.417   1.883  1.00  0.00           H  
ATOM    898 HG21 VAL A 103      17.662  18.600  -0.813  1.00  0.00           H  
ATOM    899 HG22 VAL A 103      16.634  17.596   0.198  1.00  0.00           H  
ATOM    900 HG23 VAL A 103      16.238  17.852  -1.501  1.00  0.00           H  
ATOM    901  N   GLY A 104      13.241  21.226  -1.033  1.00 52.83           N  
ANISOU  901  N   GLY A 104     7303   6299   6472    575     43   -443
ATOM    902  CA  GLY A 104      12.529  22.501  -1.110  1.00 54.09           C  
ANISOU  902  CA  GLY A 104     7438   6438   6674    730     52   -455
ATOM    903  C   GLY A 104      11.030  22.442  -0.785  1.00 59.65           C  
ANISOU  903  C   GLY A 104     7983   7275   7405    784     67   -534
ATOM    904  O   GLY A 104      10.452  23.479  -0.466  1.00 60.09           O  
ANISOU  904  O   GLY A 104     8024   7305   7504    888    115   -575
ATOM    905  H   GLY A 104      13.590  20.842  -1.900  1.00  0.00           H  
ATOM    906  HA3 GLY A 104      13.005  23.224  -0.449  1.00  0.00           H  
ATOM    907  HA2 GLY A 104      12.633  22.892  -2.122  1.00  0.00           H  
ATOM    908  N   LEU A 105      10.407  21.254  -0.851  1.00 57.41           N  
ANISOU  908  N   LEU A 105     7579   7135   7100    709     36   -567
ATOM    909  CA  LEU A 105       8.979  21.047  -0.607  1.00 59.19           C  
ANISOU  909  CA  LEU A 105     7620   7521   7347    733     52   -654
ATOM    910  C   LEU A 105       8.686  20.381   0.750  1.00 64.80           C  
ANISOU  910  C   LEU A 105     8289   8279   8053    589    154   -729
ATOM    911  O   LEU A 105       7.565  20.527   1.235  1.00 66.03           O  
ANISOU  911  O   LEU A 105     8329   8521   8238    638    211   -808
ATOM    912  CB  LEU A 105       8.418  20.129  -1.718  1.00 59.77           C  
ANISOU  912  CB  LEU A 105     7571   7744   7396    707    -33   -666
ATOM    913  CG  LEU A 105       8.395  20.744  -3.135  1.00 65.29           C  
ANISOU  913  CG  LEU A 105     8265   8463   8079    863   -146   -607
ATOM    914  CD1 LEU A 105       8.065  19.662  -4.173  1.00 65.28           C  
ANISOU  914  CD1 LEU A 105     8193   8582   8028    771   -226   -620
ATOM    915  CD2 LEU A 105       7.412  21.920  -3.257  1.00 68.90           C  
ANISOU  915  CD2 LEU A 105     8601   9002   8576   1072   -171   -636
ATOM    916  H   LEU A 105      10.948  20.453  -1.147  1.00  0.00           H  
ATOM    917  HA  LEU A 105       8.440  21.995  -0.613  1.00  0.00           H  
ATOM    918  HB2 LEU A 105       9.009  19.213  -1.741  1.00  0.00           H  
ATOM    919  HB3 LEU A 105       7.403  19.817  -1.467  1.00  0.00           H  
ATOM    920  HG  LEU A 105       9.388  21.126  -3.371  1.00  0.00           H  
ATOM    921 HD11 LEU A 105       8.101  20.062  -5.187  1.00  0.00           H  
ATOM    922 HD12 LEU A 105       8.776  18.836  -4.119  1.00  0.00           H  
ATOM    923 HD13 LEU A 105       7.068  19.250  -4.013  1.00  0.00           H  
ATOM    924 HD21 LEU A 105       7.400  22.314  -4.274  1.00  0.00           H  
ATOM    925 HD22 LEU A 105       6.396  21.616  -3.006  1.00  0.00           H  
ATOM    926 HD23 LEU A 105       7.687  22.744  -2.601  1.00  0.00           H  
ATOM    927  N   PHE A 106       9.643  19.647   1.352  1.00 61.24           N  
ANISOU  927  N   PHE A 106     7929   7781   7558    419    179   -704
ATOM    928  CA  PHE A 106       9.404  18.782   2.520  1.00 61.77           C  
ANISOU  928  CA  PHE A 106     7975   7897   7599    270    272   -757
ATOM    929  C   PHE A 106      10.466  18.879   3.626  1.00 65.17           C  
ANISOU  929  C   PHE A 106     8552   8216   7995    212    334   -736
ATOM    930  O   PHE A 106      10.331  18.186   4.635  1.00 65.40           O  
ANISOU  930  O   PHE A 106     8565   8291   7992    121    420   -783
ATOM    931  CB  PHE A 106       9.135  17.321   2.082  1.00 63.58           C  
ANISOU  931  CB  PHE A 106     8185   8178   7793    109    257   -751
ATOM    932  CG  PHE A 106       7.927  17.125   1.184  1.00 66.64           C  
ANISOU  932  CG  PHE A 106     8403   8714   8204    122    207   -803
ATOM    933  CD1 PHE A 106       6.626  17.203   1.724  1.00 71.88           C  
ANISOU  933  CD1 PHE A 106     8893   9535   8883     75    270   -899
ATOM    934  CD2 PHE A 106       8.098  16.882  -0.195  1.00 68.51           C  
ANISOU  934  CD2 PHE A 106     8642   8951   8437    177    100   -765
ATOM    935  CE1 PHE A 106       5.503  17.045   0.889  1.00 74.05           C  
ANISOU  935  CE1 PHE A 106     8986   9973   9177     81    215   -961
ATOM    936  CE2 PHE A 106       6.975  16.727  -1.030  1.00 72.59           C  
ANISOU  936  CE2 PHE A 106     8992   9626   8961    188     41   -823
ATOM    937  CZ  PHE A 106       5.678  16.808  -0.489  1.00 72.40           C  
ANISOU  937  CZ  PHE A 106     8784   9765   8958    139     95   -924
ATOM    938  H   PHE A 106      10.543  19.568   0.900  1.00  0.00           H  
ATOM    939  HA  PHE A 106       8.501  19.126   3.027  1.00  0.00           H  
ATOM    940  HB2 PHE A 106      10.016  16.911   1.590  1.00  0.00           H  
ATOM    941  HB3 PHE A 106       8.980  16.692   2.960  1.00  0.00           H  
ATOM    942  HD1 PHE A 106       6.487  17.395   2.778  1.00  0.00           H  
ATOM    943  HD2 PHE A 106       9.092  16.827  -0.616  1.00  0.00           H  
ATOM    944  HE1 PHE A 106       4.509  17.111   1.304  1.00  0.00           H  
ATOM    945  HE2 PHE A 106       7.105  16.549  -2.087  1.00  0.00           H  
ATOM    946  HZ  PHE A 106       4.817  16.691  -1.130  1.00  0.00           H  
ATOM    947  N   VAL A 107      11.498  19.726   3.467  1.00 60.86           N  
ANISOU  947  N   VAL A 107     8139   7539   7445    252    292   -671
ATOM    948  CA  VAL A 107      12.603  19.884   4.417  1.00 60.10           C  
ANISOU  948  CA  VAL A 107     8167   7360   7309    191    335   -660
ATOM    949  C   VAL A 107      12.818  21.365   4.765  1.00 63.65           C  
ANISOU  949  C   VAL A 107     8655   7738   7791    294    369   -697
ATOM    950  O   VAL A 107      12.826  21.701   5.948  1.00 64.01           O  
ANISOU  950  O   VAL A 107     8713   7796   7812    261    445   -759
ATOM    951  CB  VAL A 107      13.882  19.138   3.942  1.00 62.93           C  
ANISOU  951  CB  VAL A 107     8638   7639   7635    134    275   -578
ATOM    952  CG1 VAL A 107      15.072  19.328   4.895  1.00 62.35           C  
ANISOU  952  CG1 VAL A 107     8673   7496   7523     97    297   -571
ATOM    953  CG2 VAL A 107      13.653  17.633   3.702  1.00 62.61           C  
ANISOU  953  CG2 VAL A 107     8588   7641   7558     23    263   -553
ATOM    954  H   VAL A 107      11.546  20.266   2.614  1.00  0.00           H  
ATOM    955  HA  VAL A 107      12.317  19.419   5.360  1.00  0.00           H  
ATOM    956  HB  VAL A 107      14.189  19.573   2.996  1.00  0.00           H  
ATOM    957 HG11 VAL A 107      15.951  18.807   4.516  1.00  0.00           H  
ATOM    958 HG12 VAL A 107      15.353  20.375   4.996  1.00  0.00           H  
ATOM    959 HG13 VAL A 107      14.851  18.941   5.889  1.00  0.00           H  
ATOM    960 HG21 VAL A 107      14.570  17.146   3.369  1.00  0.00           H  
ATOM    961 HG22 VAL A 107      13.326  17.131   4.614  1.00  0.00           H  
ATOM    962 HG23 VAL A 107      12.906  17.450   2.930  1.00  0.00           H  
ATOM    963  N   MET A 108      12.989  22.241   3.758  1.00 59.44           N  
ANISOU  963  N   MET A 108     8154   7125   7307    411    321   -661
ATOM    964  CA  MET A 108      13.240  23.675   3.937  1.00 59.45           C  
ANISOU  964  CA  MET A 108     8221   7020   7349    509    354   -686
ATOM    965  C   MET A 108      12.057  24.447   4.564  1.00 64.79           C  
ANISOU  965  C   MET A 108     8815   7740   8061    602    426   -781
ATOM    966  O   MET A 108      12.334  25.221   5.478  1.00 64.55           O  
ANISOU  966  O   MET A 108     8851   7641   8032    601    493   -841
ATOM    967  CB  MET A 108      13.666  24.363   2.625  1.00 61.37           C  
ANISOU  967  CB  MET A 108     8522   7166   7630    615    293   -612
ATOM    968  CG  MET A 108      14.922  23.786   1.974  1.00 63.32           C  
ANISOU  968  CG  MET A 108     8871   7342   7846    532    253   -539
ATOM    969  SD  MET A 108      15.414  24.659   0.465  1.00 67.39           S  
ANISOU  969  SD  MET A 108     9479   7731   8395    644    215   -456
ATOM    970  CE  MET A 108      16.418  23.373  -0.319  1.00 62.73           C  
ANISOU  970  CE  MET A 108     8916   7166   7754    546    152   -381
ATOM    971  H   MET A 108      12.984  21.885   2.810  1.00  0.00           H  
ATOM    972  HA  MET A 108      14.083  23.758   4.626  1.00  0.00           H  
ATOM    973  HB2 MET A 108      12.870  24.354   1.886  1.00  0.00           H  
ATOM    974  HB3 MET A 108      13.862  25.412   2.844  1.00  0.00           H  
ATOM    975  HG2 MET A 108      15.757  23.785   2.672  1.00  0.00           H  
ATOM    976  HG3 MET A 108      14.729  22.754   1.710  1.00  0.00           H  
ATOM    977  HE1 MET A 108      16.921  23.766  -1.201  1.00  0.00           H  
ATOM    978  HE2 MET A 108      17.171  22.984   0.364  1.00  0.00           H  
ATOM    979  HE3 MET A 108      15.781  22.548  -0.630  1.00  0.00           H  
ATOM    980  N   PRO A 109      10.768  24.266   4.161  1.00 62.24           N  
ANISOU  980  N   PRO A 109     8343   7538   7768    681    417   -810
ATOM    981  CA  PRO A 109       9.615  24.924   4.816  1.00 63.44           C  
ANISOU  981  CA  PRO A 109     8406   7740   7959    784    494   -911
ATOM    982  C   PRO A 109       9.490  24.618   6.323  1.00 66.94           C  
ANISOU  982  C   PRO A 109     8832   8251   8350    657    598   -999
ATOM    983  O   PRO A 109       9.027  25.457   7.094  1.00 67.25           O  
ANISOU  983  O   PRO A 109     8878   8266   8407    719    681  -1087
ATOM    984  CB  PRO A 109       8.365  24.375   4.105  1.00 66.07           C  
ANISOU  984  CB  PRO A 109     8557   8224   8322    872    445   -920
ATOM    985  CG  PRO A 109       8.855  23.852   2.771  1.00 69.43           C  
ANISOU  985  CG  PRO A 109     9018   8629   8733    862    332   -814
ATOM    986  CD  PRO A 109      10.323  23.503   2.990  1.00 63.49           C  
ANISOU  986  CD  PRO A 109     8396   7804   7925    686    338   -768
ATOM    987  HA  PRO A 109       9.697  25.999   4.656  1.00  0.00           H  
ATOM    988  HB2 PRO A 109       7.918  23.544   4.655  1.00  0.00           H  
ATOM    989  HB3 PRO A 109       7.592  25.135   3.989  1.00  0.00           H  
ATOM    990  HG2 PRO A 109       8.268  23.011   2.401  1.00  0.00           H  
ATOM    991  HG3 PRO A 109       8.786  24.649   2.029  1.00  0.00           H  
ATOM    992  HD2 PRO A 109      10.894  23.714   2.092  1.00  0.00           H  
ATOM    993  HD3 PRO A 109      10.405  22.437   3.201  1.00  0.00           H  
ATOM    994  N   ILE A 110       9.919  23.410   6.719  1.00 62.60           N  
ANISOU  994  N   ILE A 110     8279   7775   7731    483    598   -973
ATOM    995  CA  ILE A 110       9.871  22.861   8.070  1.00 62.64           C  
ANISOU  995  CA  ILE A 110     8293   7848   7660    345    692  -1031
ATOM    996  C   ILE A 110      11.128  23.278   8.873  1.00 65.65           C  
ANISOU  996  C   ILE A 110     8838   8113   7993    301    712  -1033
ATOM    997  O   ILE A 110      11.074  23.329  10.101  1.00 65.84           O  
ANISOU  997  O   ILE A 110     8882   8173   7961    248    800  -1111
ATOM    998  CB  ILE A 110       9.792  21.311   7.938  1.00 65.39           C  
ANISOU  998  CB  ILE A 110     8612   8286   7947    180    682   -982
ATOM    999  CG1 ILE A 110       8.709  20.811   6.946  1.00 66.62           C  
ANISOU  999  CG1 ILE A 110     8604   8557   8151    200    648   -987
ATOM   1000  CG2 ILE A 110       9.629  20.598   9.289  1.00 66.47           C  
ANISOU 1000  CG2 ILE A 110     8775   8491   7988     36    785  -1023
ATOM   1001  CD1 ILE A 110       7.274  21.251   7.279  1.00 76.36           C  
ANISOU 1001  CD1 ILE A 110     9643   9952   9417    242    730  -1101
ATOM   1002  H   ILE A 110      10.290  22.797   6.007  1.00  0.00           H  
ATOM   1003  HA  ILE A 110       8.984  23.233   8.586  1.00  0.00           H  
ATOM   1004  HB  ILE A 110      10.740  20.974   7.520  1.00  0.00           H  
ATOM   1005 HG12 ILE A 110       8.950  21.129   5.932  1.00  0.00           H  
ATOM   1006 HG13 ILE A 110       8.740  19.721   6.906  1.00  0.00           H  
ATOM   1007 HG21 ILE A 110       9.513  19.524   9.144  1.00  0.00           H  
ATOM   1008 HG22 ILE A 110      10.499  20.741   9.930  1.00  0.00           H  
ATOM   1009 HG23 ILE A 110       8.753  20.952   9.831  1.00  0.00           H  
ATOM   1010 HD11 ILE A 110       6.572  20.846   6.551  1.00  0.00           H  
ATOM   1011 HD12 ILE A 110       6.964  20.901   8.264  1.00  0.00           H  
ATOM   1012 HD13 ILE A 110       7.172  22.336   7.260  1.00  0.00           H  
ATOM   1013  N   ALA A 111      12.235  23.633   8.195  1.00 60.80           N  
ANISOU 1013  N   ALA A 111     8332   7375   7396    317    633   -958
ATOM   1014  CA  ALA A 111      13.467  24.161   8.788  1.00 60.05           C  
ANISOU 1014  CA  ALA A 111     8373   7180   7261    266    638   -967
ATOM   1015  C   ALA A 111      13.376  25.670   9.100  1.00 65.03           C  
ANISOU 1015  C   ALA A 111     9045   7723   7938    360    705  -1064
ATOM   1016  O   ALA A 111      14.279  26.204   9.744  1.00 64.68           O  
ANISOU 1016  O   ALA A 111     9097   7631   7849    295    736  -1116
ATOM   1017  CB  ALA A 111      14.620  23.945   7.791  1.00 59.42           C  
ANISOU 1017  CB  ALA A 111     8371   7011   7196    253    545   -869
ATOM   1018  H   ALA A 111      12.213  23.561   7.187  1.00  0.00           H  
ATOM   1019  HA  ALA A 111      13.688  23.626   9.713  1.00  0.00           H  
ATOM   1020  HB1 ALA A 111      15.574  24.267   8.210  1.00  0.00           H  
ATOM   1021  HB2 ALA A 111      14.725  22.892   7.531  1.00  0.00           H  
ATOM   1022  HB3 ALA A 111      14.468  24.498   6.865  1.00  0.00           H  
ATOM   1023  N   LEU A 112      12.291  26.352   8.688  1.00 63.10           N  
ANISOU 1023  N   LEU A 112     8732   7462   7781    515    724  -1095
ATOM   1024  CA  LEU A 112      11.986  27.736   9.056  1.00 64.87           C  
ANISOU 1024  CA  LEU A 112     9003   7582   8061    631    795  -1188
ATOM   1025  C   LEU A 112      11.295  27.820  10.432  1.00 71.27           C  
ANISOU 1025  C   LEU A 112     9770   8482   8826    602    909  -1322
ATOM   1026  O   LEU A 112      11.204  28.914  10.982  1.00 71.78           O  
ANISOU 1026  O   LEU A 112     9913   8454   8906    642    980  -1420
ATOM   1027  CB  LEU A 112      10.991  28.341   8.036  1.00 65.78           C  
ANISOU 1027  CB  LEU A 112     9055   7658   8279    837    772  -1167
ATOM   1028  CG  LEU A 112      11.497  28.506   6.590  1.00 69.52           C  
ANISOU 1028  CG  LEU A 112     9595   8018   8800    909    676  -1043
ATOM   1029  CD1 LEU A 112      10.324  28.881   5.673  1.00 70.40           C  
ANISOU 1029  CD1 LEU A 112     9604   8166   8979   1109    640  -1019
ATOM   1030  CD2 LEU A 112      12.609  29.559   6.470  1.00 72.14           C  
ANISOU 1030  CD2 LEU A 112    10110   8138   9162    915    699  -1042
ATOM   1031  H   LEU A 112      11.602  25.857   8.139  1.00  0.00           H  
ATOM   1032  HA  LEU A 112      12.898  28.332   9.092  1.00  0.00           H  
ATOM   1033  HB2 LEU A 112      10.090  27.726   8.023  1.00  0.00           H  
ATOM   1034  HB3 LEU A 112      10.667  29.326   8.379  1.00  0.00           H  
ATOM   1035  HG  LEU A 112      11.895  27.556   6.246  1.00  0.00           H  
ATOM   1036 HD11 LEU A 112      10.647  28.987   4.639  1.00  0.00           H  
ATOM   1037 HD12 LEU A 112       9.542  28.123   5.698  1.00  0.00           H  
ATOM   1038 HD13 LEU A 112       9.877  29.827   5.977  1.00  0.00           H  
ATOM   1039 HD21 LEU A 112      12.951  29.655   5.439  1.00  0.00           H  
ATOM   1040 HD22 LEU A 112      12.247  30.533   6.789  1.00  0.00           H  
ATOM   1041 HD23 LEU A 112      13.477  29.309   7.078  1.00  0.00           H  
ATOM   1042  N   LEU A 113      10.803  26.700  10.995  1.00 68.98           N  
ANISOU 1042  N   LEU A 113     9363   8370   8478    526    936  -1332
ATOM   1043  CA  LEU A 113      10.021  26.668  12.236  1.00 70.58           C  
ANISOU 1043  CA  LEU A 113     9504   8691   8621    485   1056  -1452
ATOM   1044  C   LEU A 113      10.854  26.987  13.492  1.00 76.52           C  
ANISOU 1044  C   LEU A 113    10391   9407   9274    372   1111  -1522
ATOM   1045  O   LEU A 113      10.294  27.489  14.462  1.00 77.66           O  
ANISOU 1045  O   LEU A 113    10531   9576   9401    403   1220  -1654
ATOM   1046  CB  LEU A 113       9.375  25.275  12.408  1.00 70.39           C  
ANISOU 1046  CB  LEU A 113     9357   8851   8537    374   1073  -1423
ATOM   1047  CG  LEU A 113       8.364  24.876  11.310  1.00 75.11           C  
ANISOU 1047  CG  LEU A 113     9786   9535   9217    458   1030  -1388
ATOM   1048  CD1 LEU A 113       7.956  23.404  11.473  1.00 74.59           C  
ANISOU 1048  CD1 LEU A 113     9645   9611   9084    295   1037  -1345
ATOM   1049  CD2 LEU A 113       7.118  25.776  11.297  1.00 79.22           C  
ANISOU 1049  CD2 LEU A 113    10165  10117   9816    629   1103  -1503
ATOM   1050  H   LEU A 113      10.925  25.825  10.504  1.00  0.00           H  
ATOM   1051  HA  LEU A 113       9.241  27.428  12.170  1.00  0.00           H  
ATOM   1052  HB2 LEU A 113      10.168  24.525  12.451  1.00  0.00           H  
ATOM   1053  HB3 LEU A 113       8.870  25.221  13.375  1.00  0.00           H  
ATOM   1054  HG  LEU A 113       8.846  24.970  10.337  1.00  0.00           H  
ATOM   1055 HD11 LEU A 113       7.283  23.087  10.676  1.00  0.00           H  
ATOM   1056 HD12 LEU A 113       8.824  22.746  11.451  1.00  0.00           H  
ATOM   1057 HD13 LEU A 113       7.452  23.242  12.424  1.00  0.00           H  
ATOM   1058 HD21 LEU A 113       6.403  25.443  10.544  1.00  0.00           H  
ATOM   1059 HD22 LEU A 113       6.610  25.767  12.262  1.00  0.00           H  
ATOM   1060 HD23 LEU A 113       7.369  26.809  11.060  1.00  0.00           H  
ATOM   1061  N   THR A 114      12.178  26.751  13.468  1.00 72.91           N  
ANISOU 1061  N   THR A 114    10047   8905   8752    252   1037  -1445
ATOM   1062  CA  THR A 114      13.108  27.120  14.541  1.00 73.64           C  
ANISOU 1062  CA  THR A 114    10257   8985   8739    143   1066  -1512
ATOM   1063  C   THR A 114      13.567  28.597  14.433  1.00 79.72           C  
ANISOU 1063  C   THR A 114    11121   9593   9576    218   1097  -1609
ATOM   1064  O   THR A 114      14.184  29.108  15.367  1.00 80.55           O  
ANISOU 1064  O   THR A 114    11294   9700   9610    162   1166  -1731
ATOM   1065  CB  THR A 114      14.320  26.146  14.492  1.00 81.93           C  
ANISOU 1065  CB  THR A 114    11378  10054   9699     11    967  -1403
ATOM   1066  OG1 THR A 114      15.144  26.314  15.629  1.00 84.31           O  
ANISOU 1066  OG1 THR A 114    11770  10391   9875    -93    993  -1477
ATOM   1067  CG2 THR A 114      15.208  26.258  13.237  1.00 78.82           C  
ANISOU 1067  CG2 THR A 114    11027   9534   9388     43    860  -1309
ATOM   1068  H   THR A 114      12.573  26.336  12.636  1.00  0.00           H  
ATOM   1069  HA  THR A 114      12.609  26.997  15.504  1.00  0.00           H  
ATOM   1070  HB  THR A 114      13.938  25.126  14.545  1.00  0.00           H  
ATOM   1071  HG1 THR A 114      15.474  27.201  15.631  1.00  0.00           H  
ATOM   1072 HG21 THR A 114      15.993  25.500  13.246  1.00  0.00           H  
ATOM   1073 HG22 THR A 114      14.627  26.109  12.329  1.00  0.00           H  
ATOM   1074 HG23 THR A 114      15.701  27.228  13.163  1.00  0.00           H  
ATOM   1075  N   ILE A 115      13.262  29.279  13.313  1.00 76.49           N  
ANISOU 1075  N   ILE A 115    10725   9040   9296    337   1050  -1558
ATOM   1076  CA  ILE A 115      13.585  30.685  13.051  1.00 77.47           C  
ANISOU 1076  CA  ILE A 115    10960   8975   9501    411   1083  -1629
ATOM   1077  C   ILE A 115      12.344  31.555  13.344  1.00 84.86           C  
ANISOU 1077  C   ILE A 115    11857   9889  10497    562   1196  -1756
ATOM   1078  O   ILE A 115      12.482  32.625  13.934  1.00 86.13           O  
ANISOU 1078  O   ILE A 115    12112   9962  10653    559   1279  -1891
ATOM   1079  CB  ILE A 115      14.030  30.849  11.562  1.00 79.49           C  
ANISOU 1079  CB  ILE A 115    11263   9083   9857    479    997  -1505
ATOM   1080  CG1 ILE A 115      15.214  29.909  11.216  1.00 77.97           C  
ANISOU 1080  CG1 ILE A 115    11084   8935   9605    341    893  -1387
ATOM   1081  CG2 ILE A 115      14.382  32.313  11.221  1.00 81.11           C  
ANISOU 1081  CG2 ILE A 115    11613   9065  10140    530   1044  -1570
ATOM   1082  CD1 ILE A 115      15.679  29.969   9.755  1.00 85.50           C  
ANISOU 1082  CD1 ILE A 115    12007   9852  10626    412    805  -1242
ATOM   1083  H   ILE A 115      12.751  28.789  12.592  1.00  0.00           H  
ATOM   1084  HA  ILE A 115      14.400  31.014  13.698  1.00  0.00           H  
ATOM   1085  HB  ILE A 115      13.197  30.567  10.917  1.00  0.00           H  
ATOM   1086 HG12 ILE A 115      16.060  30.122  11.870  1.00  0.00           H  
ATOM   1087 HG13 ILE A 115      14.935  28.874  11.413  1.00  0.00           H  
ATOM   1088 HG21 ILE A 115      14.634  32.439  10.169  1.00  0.00           H  
ATOM   1089 HG22 ILE A 115      13.541  32.979  11.401  1.00  0.00           H  
ATOM   1090 HG23 ILE A 115      15.225  32.670  11.813  1.00  0.00           H  
ATOM   1091 HD11 ILE A 115      16.432  29.205   9.574  1.00  0.00           H  
ATOM   1092 HD12 ILE A 115      14.856  29.796   9.063  1.00  0.00           H  
ATOM   1093 HD13 ILE A 115      16.139  30.925   9.511  1.00  0.00           H  
ATOM   1094  N   MET A 116      11.142  31.102  12.944  1.00 82.78           N  
ANISOU 1094  N   MET A 116    11449   9712  10291    693   1200  -1724
ATOM   1095  CA  MET A 116       9.874  31.818  13.115  1.00 85.08           C  
ANISOU 1095  CA  MET A 116    11666  10011  10650    867   1299  -1838
ATOM   1096  C   MET A 116       9.239  31.568  14.495  1.00 91.39           C  
ANISOU 1096  C   MET A 116    12414  10960  11351    791   1420  -1984
ATOM   1097  O   MET A 116       8.437  32.388  14.941  1.00 93.05           O  
ANISOU 1097  O   MET A 116    12647  11116  11592    888   1528  -2130
ATOM   1098  CB  MET A 116       8.870  31.302  12.063  1.00 87.57           C  
ANISOU 1098  CB  MET A 116    11810  10418  11043   1019   1251  -1763
ATOM   1099  CG  MET A 116       9.259  31.662  10.622  1.00 90.92           C  
ANISOU 1099  CG  MET A 116    12288  10695  11562   1142   1146  -1634
ATOM   1100  SD  MET A 116       7.987  31.340   9.369  1.00 96.17           S  
ANISOU 1100  SD  MET A 116    12747  11484  12309   1351   1084  -1571
ATOM   1101  CE  MET A 116       7.707  29.565   9.604  1.00 90.98           C  
ANISOU 1101  CE  MET A 116    11964  11044  11561   1146   1011  -1482
ATOM   1102  H   MET A 116      11.108  30.221  12.448  1.00  0.00           H  
ATOM   1103  HA  MET A 116      10.024  32.892  12.985  1.00  0.00           H  
ATOM   1104  HB2 MET A 116       8.754  30.221  12.158  1.00  0.00           H  
ATOM   1105  HB3 MET A 116       7.885  31.731  12.259  1.00  0.00           H  
ATOM   1106  HG2 MET A 116       9.501  32.723  10.572  1.00  0.00           H  
ATOM   1107  HG3 MET A 116      10.165  31.136  10.328  1.00  0.00           H  
ATOM   1108  HE1 MET A 116       7.055  29.180   8.820  1.00  0.00           H  
ATOM   1109  HE2 MET A 116       8.645  29.015   9.574  1.00  0.00           H  
ATOM   1110  HE3 MET A 116       7.230  29.377  10.565  1.00  0.00           H  
ATOM   1111  N   PHE A 117       9.590  30.453  15.158  1.00 87.87           N  
ANISOU 1111  N   PHE A 117    11907  10694  10784    623   1410  -1943
ATOM   1112  CA  PHE A 117       9.091  30.029  16.467  1.00 89.31           C  
ANISOU 1112  CA  PHE A 117    12047  11039  10847    528   1527  -2059
ATOM   1113  C   PHE A 117      10.263  29.562  17.344  1.00 94.53           C  
ANISOU 1113  C   PHE A 117    12852  11709  11356    331   1514  -2069
ATOM   1114  O   PHE A 117      11.428  29.648  16.949  1.00 93.76           O  
ANISOU 1114  O   PHE A 117    12884  11468  11273    300   1445  -2046
ATOM   1115  CB  PHE A 117       7.982  28.954  16.319  1.00 90.87           C  
ANISOU 1115  CB  PHE A 117    12067  11446  11014    487   1544  -2008
ATOM   1116  CG  PHE A 117       6.864  29.277  15.343  1.00 93.08           C  
ANISOU 1116  CG  PHE A 117    12174  11761  11431    671   1539  -2004
ATOM   1117  CD1 PHE A 117       5.906  30.261  15.661  1.00 98.34           C  
ANISOU 1117  CD1 PHE A 117    12711  12516  12137    796   1663  -2147
ATOM   1118  CD2 PHE A 117       6.787  28.598  14.107  1.00 93.66           C  
ANISOU 1118  CD2 PHE A 117    12205  11796  11586    726   1409  -1864
ATOM   1119  CE1 PHE A 117       4.881  30.571  14.745  1.00100.05           C  
ANISOU 1119  CE1 PHE A 117    12748  12791  12477    982   1645  -2147
ATOM   1120  CE2 PHE A 117       5.761  28.906  13.194  1.00 97.26           C  
ANISOU 1120  CE2 PHE A 117    12494  12306  12153    902   1389  -1863
ATOM   1121  CZ  PHE A 117       4.809  29.894  13.512  1.00 97.55           C  
ANISOU 1121  CZ  PHE A 117    12393  12440  12231   1033   1502  -2003
ATOM   1122  H   PHE A 117      10.275  29.847  14.729  1.00  0.00           H  
ATOM   1123  HA  PHE A 117       8.661  30.892  16.979  1.00  0.00           H  
ATOM   1124  HB3 PHE A 117       8.417  27.994  16.045  1.00  0.00           H  
ATOM   1125  HB2 PHE A 117       7.516  28.780  17.290  1.00  0.00           H  
ATOM   1126  HD1 PHE A 117       5.963  30.789  16.602  1.00  0.00           H  
ATOM   1127  HD2 PHE A 117       7.516  27.842  13.855  1.00  0.00           H  
ATOM   1128  HE1 PHE A 117       4.154  31.331  14.988  1.00  0.00           H  
ATOM   1129  HE2 PHE A 117       5.703  28.386  12.250  1.00  0.00           H  
ATOM   1130  HZ  PHE A 117       4.024  30.133  12.810  1.00  0.00           H  
ATOM   1131  N   GLU A 118       9.940  29.065  18.547  1.00 92.68           N  
ANISOU 1131  N   GLU A 118    12594  11650  10970    200   1583  -2106
ATOM   1132  CA  GLU A 118      10.877  28.549  19.545  1.00 92.81           C  
ANISOU 1132  CA  GLU A 118    12737  11713  10815     26   1567  -2112
ATOM   1133  C   GLU A 118      11.408  27.149  19.168  1.00 95.53           C  
ANISOU 1133  C   GLU A 118    13092  12113  11091    -91   1446  -1929
ATOM   1134  O   GLU A 118      10.983  26.550  18.178  1.00 93.96           O  
ANISOU 1134  O   GLU A 118    12834  11869  10998    -38   1363  -1807
ATOM   1135  CB  GLU A 118      10.127  28.470  20.899  1.00 96.11           C  
ANISOU 1135  CB  GLU A 118    13144  12288  11087    -43   1713  -2246
ATOM   1136  CG  GLU A 118       9.499  29.797  21.383  1.00  0.00           C  
ATOM   1137  CD  GLU A 118      10.502  30.945  21.531  1.00  0.00           C  
ATOM   1138  OE1 GLU A 118      11.611  30.680  22.046  1.00  0.00           O  
ATOM   1139  OE2 GLU A 118      10.138  32.069  21.123  1.00  0.00           O1-
ATOM   1140  H   GLU A 118       8.963  29.032  18.795  1.00  0.00           H  
ATOM   1141  HA  GLU A 118      11.730  29.225  19.624  1.00  0.00           H  
ATOM   1142  HB2 GLU A 118       9.324  27.738  20.819  1.00  0.00           H  
ATOM   1143  HB3 GLU A 118      10.794  28.096  21.676  1.00  0.00           H  
ATOM   1144  HG2 GLU A 118       8.702  30.107  20.706  1.00  0.00           H  
ATOM   1145  HG3 GLU A 118       9.024  29.641  22.352  1.00  0.00           H  
ATOM   1146  N   ALA A 119      12.356  26.636  19.972  1.00 92.46           N  
ANISOU 1146  N   ALA A 119    12790  11820  10522   -239   1434  -1911
ATOM   1147  CA  ALA A 119      13.075  25.373  19.772  1.00 90.99           C  
ANISOU 1147  CA  ALA A 119    12636  11681  10254   -338   1326  -1742
ATOM   1148  C   ALA A 119      12.218  24.097  19.917  1.00 94.55           C  
ANISOU 1148  C   ALA A 119    13002  12250  10673   -382   1376  -1659
ATOM   1149  O   ALA A 119      12.683  23.021  19.540  1.00 93.53           O  
ANISOU 1149  O   ALA A 119    12881  12117  10538   -427   1290  -1509
ATOM   1150  CB  ALA A 119      14.228  25.316  20.789  1.00 92.21           C  
ANISOU 1150  CB  ALA A 119    12916  11902  10217   -458   1291  -1755
ATOM   1151  H   ALA A 119      12.646  27.199  20.759  1.00  0.00           H  
ATOM   1152  HA  ALA A 119      13.496  25.379  18.765  1.00  0.00           H  
ATOM   1153  HB1 ALA A 119      14.837  24.422  20.653  1.00  0.00           H  
ATOM   1154  HB2 ALA A 119      14.890  26.175  20.676  1.00  0.00           H  
ATOM   1155  HB3 ALA A 119      13.859  25.314  21.816  1.00  0.00           H  
ATOM   1156  N   MET A 120      10.977  24.206  20.427  1.00 91.44           N  
ANISOU 1156  N   MET A 120    12525  11957  10260   -375   1524  -1764
ATOM   1157  CA  MET A 120       9.977  23.135  20.457  1.00 90.91           C  
ANISOU 1157  CA  MET A 120    12362  12016  10162   -441   1603  -1714
ATOM   1158  C   MET A 120       9.416  22.843  19.053  1.00 91.37           C  
ANISOU 1158  C   MET A 120    12289  12035  10394   -365   1548  -1640
ATOM   1159  O   MET A 120       9.458  23.691  18.161  1.00 90.32           O  
ANISOU 1159  O   MET A 120    12105  11801  10413   -222   1497  -1670
ATOM   1160  CB  MET A 120       8.826  23.482  21.438  1.00 95.37           C  
ANISOU 1160  CB  MET A 120    12852  12711  10672   -446   1787  -1872
ATOM   1161  CG  MET A 120       8.281  24.927  21.433  1.00  0.00           C  
ATOM   1162  SD  MET A 120       7.379  25.500  19.962  1.00  0.00           S  
ATOM   1163  CE  MET A 120       5.937  24.404  20.002  1.00  0.00           C  
ATOM   1164  H   MET A 120      10.664  25.128  20.691  1.00  0.00           H  
ATOM   1165  HA  MET A 120      10.459  22.223  20.816  1.00  0.00           H  
ATOM   1166  HB2 MET A 120       8.003  22.776  21.321  1.00  0.00           H  
ATOM   1167  HB3 MET A 120       9.202  23.294  22.444  1.00  0.00           H  
ATOM   1168  HG2 MET A 120       7.601  25.041  22.278  1.00  0.00           H  
ATOM   1169  HG3 MET A 120       9.094  25.625  21.627  1.00  0.00           H  
ATOM   1170  HE1 MET A 120       5.251  24.659  19.194  1.00  0.00           H  
ATOM   1171  HE2 MET A 120       6.238  23.365  19.876  1.00  0.00           H  
ATOM   1172  HE3 MET A 120       5.408  24.502  20.949  1.00  0.00           H  
ATOM   1173  N   TRP A 121       8.895  21.623  18.870  1.00 86.34           N  
ANISOU 1173  N   TRP A 121    11608  11475   9724   -468   1561  -1542
ATOM   1174  CA  TRP A 121       8.331  21.122  17.623  1.00 84.77           C  
ANISOU 1174  CA  TRP A 121    11282  11267   9659   -434   1510  -1475
ATOM   1175  C   TRP A 121       6.807  21.385  17.622  1.00 89.98           C  
ANISOU 1175  C   TRP A 121    11742  12063  10384   -400   1639  -1591
ATOM   1176  O   TRP A 121       6.108  20.822  18.468  1.00 91.16           O  
ANISOU 1176  O   TRP A 121    11862  12346  10428   -522   1774  -1634
ATOM   1177  CB  TRP A 121       8.597  19.604  17.608  1.00 82.27           C  
ANISOU 1177  CB  TRP A 121    11043  10950   9268   -579   1459  -1320
ATOM   1178  CG  TRP A 121       8.292  18.890  16.330  1.00 82.27           C  
ANISOU 1178  CG  TRP A 121    10933  10945   9379   -584   1411  -1256
ATOM   1179  CD1 TRP A 121       7.412  17.875  16.199  1.00 85.98           C  
ANISOU 1179  CD1 TRP A 121    11321  11513   9833   -708   1490  -1243
ATOM   1180  CD2 TRP A 121       8.868  19.098  15.005  1.00 80.57           C  
ANISOU 1180  CD2 TRP A 121    10700  10623   9291   -484   1269  -1192
ATOM   1181  NE1 TRP A 121       7.386  17.456  14.888  1.00 84.44           N  
ANISOU 1181  NE1 TRP A 121    11045  11284   9753   -687   1403  -1191
ATOM   1182  CE2 TRP A 121       8.280  18.157  14.108  1.00 84.47           C  
ANISOU 1182  CE2 TRP A 121    11090  11166   9840   -544   1265  -1155
ATOM   1183  CE3 TRP A 121       9.840  19.976  14.468  1.00 80.47           C  
ANISOU 1183  CE3 TRP A 121    10745  10483   9348   -357   1155  -1172
ATOM   1184  CZ2 TRP A 121       8.645  18.081  12.755  1.00 82.68           C  
ANISOU 1184  CZ2 TRP A 121    10821  10872   9723   -473   1144  -1099
ATOM   1185  CZ3 TRP A 121      10.233  19.892  13.118  1.00 80.63           C  
ANISOU 1185  CZ3 TRP A 121    10728  10432   9475   -289   1043  -1103
ATOM   1186  CH2 TRP A 121       9.645  18.935  12.268  1.00 81.33           C  
ANISOU 1186  CH2 TRP A 121    10717  10579   9606   -341   1034  -1068
ATOM   1187  H   TRP A 121       8.913  20.977  19.648  1.00  0.00           H  
ATOM   1188  HA  TRP A 121       8.844  21.577  16.777  1.00  0.00           H  
ATOM   1189  HB2 TRP A 121       9.655  19.430  17.804  1.00  0.00           H  
ATOM   1190  HB3 TRP A 121       8.068  19.109  18.424  1.00  0.00           H  
ATOM   1191  HD1 TRP A 121       6.821  17.468  17.006  1.00  0.00           H  
ATOM   1192  HE1 TRP A 121       6.778  16.708  14.580  1.00  0.00           H  
ATOM   1193  HE3 TRP A 121      10.313  20.705  15.110  1.00  0.00           H  
ATOM   1194  HZ2 TRP A 121       8.186  17.358  12.099  1.00  0.00           H  
ATOM   1195  HZ3 TRP A 121      10.997  20.552  12.735  1.00  0.00           H  
ATOM   1196  HH2 TRP A 121       9.968  18.845  11.246  1.00  0.00           H  
ATOM   1197  N   PRO A 122       6.270  22.229  16.709  1.00 85.87           N  
ANISOU 1197  N   PRO A 122    11080  11519  10026   -231   1605  -1646
ATOM   1198  CA  PRO A 122       4.836  22.571  16.666  1.00 87.14           C  
ANISOU 1198  CA  PRO A 122    11026  11832  10251   -175   1720  -1768
ATOM   1199  C   PRO A 122       3.967  21.523  15.936  1.00 90.30           C  
ANISOU 1199  C   PRO A 122    11268  12349  10693   -262   1718  -1723
ATOM   1200  O   PRO A 122       2.746  21.536  16.089  1.00 91.97           O  
ANISOU 1200  O   PRO A 122    11312  12732  10900   -308   1846  -1818
ATOM   1201  CB  PRO A 122       4.803  23.906  15.906  1.00 89.07           C  
ANISOU 1201  CB  PRO A 122    11210  11989  10644     67   1668  -1837
ATOM   1202  CG  PRO A 122       5.973  23.814  14.940  1.00 91.55           C  
ANISOU 1202  CG  PRO A 122    11668  12116  11000    109   1504  -1711
ATOM   1203  CD  PRO A 122       7.015  22.996  15.704  1.00 85.89           C  
ANISOU 1203  CD  PRO A 122    11113  11366  10154    -78   1463  -1598
ATOM   1204  HA  PRO A 122       4.438  22.711  17.672  1.00  0.00           H  
ATOM   1205  HB2 PRO A 122       3.857  24.105  15.401  1.00  0.00           H  
ATOM   1206  HB3 PRO A 122       4.975  24.726  16.605  1.00  0.00           H  
ATOM   1207  HG2 PRO A 122       5.662  23.277  14.044  1.00  0.00           H  
ATOM   1208  HG3 PRO A 122       6.348  24.790  14.630  1.00  0.00           H  
ATOM   1209  HD3 PRO A 122       7.719  23.664  16.200  1.00  0.00           H  
ATOM   1210  HD2 PRO A 122       7.572  22.347  15.027  1.00  0.00           H  
ATOM   1211  N   LEU A 123       4.589  20.623  15.157  1.00 84.12           N  
ANISOU 1211  N   LEU A 123    10534  11479   9949   -292   1580  -1591
ATOM   1212  CA  LEU A 123       3.965  19.521  14.420  1.00 83.56           C  
ANISOU 1212  CA  LEU A 123    10341  11489   9920   -385   1554  -1545
ATOM   1213  C   LEU A 123       3.793  18.282  15.334  1.00 86.22           C  
ANISOU 1213  C   LEU A 123    10739  11894  10127   -638   1657  -1499
ATOM   1214  O   LEU A 123       4.338  18.267  16.440  1.00 85.63           O  
ANISOU 1214  O   LEU A 123    10819  11796   9922   -718   1725  -1483
ATOM   1215  CB  LEU A 123       4.921  19.164  13.248  1.00 81.86           C  
ANISOU 1215  CB  LEU A 123    10203  11131   9772   -328   1375  -1423
ATOM   1216  CG  LEU A 123       4.560  19.824  11.901  1.00 86.92           C  
ANISOU 1216  CG  LEU A 123    10698  11774  10554   -130   1276  -1450
ATOM   1217  CD1 LEU A 123       4.678  21.355  11.946  1.00 87.08           C  
ANISOU 1217  CD1 LEU A 123    10784  11678  10623     73   1245  -1483
ATOM   1218  CD2 LEU A 123       5.435  19.257  10.771  1.00 88.23           C  
ANISOU 1218  CD2 LEU A 123    10903  11863  10757   -149   1133  -1336
ATOM   1219  H   LEU A 123       5.595  20.682  15.100  1.00  0.00           H  
ATOM   1220  HA  LEU A 123       2.991  19.837  14.045  1.00  0.00           H  
ATOM   1221  HB2 LEU A 123       5.946  19.432  13.504  1.00  0.00           H  
ATOM   1222  HB3 LEU A 123       4.954  18.085  13.088  1.00  0.00           H  
ATOM   1223  HG  LEU A 123       3.525  19.573  11.666  1.00  0.00           H  
ATOM   1224 HD11 LEU A 123       4.454  21.797  10.975  1.00  0.00           H  
ATOM   1225 HD12 LEU A 123       3.986  21.791  12.666  1.00  0.00           H  
ATOM   1226 HD13 LEU A 123       5.687  21.657  12.224  1.00  0.00           H  
ATOM   1227 HD21 LEU A 123       5.163  19.690   9.807  1.00  0.00           H  
ATOM   1228 HD22 LEU A 123       6.491  19.467  10.943  1.00  0.00           H  
ATOM   1229 HD23 LEU A 123       5.320  18.177  10.685  1.00  0.00           H  
ATOM   1230  N   PRO A 124       3.056  17.229  14.894  1.00 82.25           N  
ANISOU 1230  N   PRO A 124    10133  11472   9647   -775   1673  -1478
ATOM   1231  CA  PRO A 124       2.957  15.923  15.577  1.00 82.54           C  
ANISOU 1231  CA  PRO A 124    10266  11538   9558  -1024   1781  -1422
ATOM   1232  C   PRO A 124       4.317  15.283  15.920  1.00 85.29           C  
ANISOU 1232  C   PRO A 124    10891  11708   9809  -1088   1701  -1263
ATOM   1233  O   PRO A 124       5.297  15.472  15.200  1.00 83.57           O  
ANISOU 1233  O   PRO A 124    10752  11353   9646   -978   1547  -1188
ATOM   1234  CB  PRO A 124       2.196  15.013  14.601  1.00 84.82           C  
ANISOU 1234  CB  PRO A 124    10390  11917   9922  -1139   1786  -1438
ATOM   1235  CG  PRO A 124       1.399  15.956  13.720  1.00 89.52           C  
ANISOU 1235  CG  PRO A 124    10745  12608  10661   -945   1721  -1544
ATOM   1236  CD  PRO A 124       2.195  17.259  13.708  1.00 83.60           C  
ANISOU 1236  CD  PRO A 124    10107  11710   9948   -722   1596  -1506
ATOM   1237  HA  PRO A 124       2.373  16.067  16.487  1.00  0.00           H  
ATOM   1238  HB2 PRO A 124       2.886  14.447  13.974  1.00  0.00           H  
ATOM   1239  HB3 PRO A 124       1.560  14.292  15.116  1.00  0.00           H  
ATOM   1240  HG2 PRO A 124       1.226  15.557  12.719  1.00  0.00           H  
ATOM   1241  HG3 PRO A 124       0.424  16.135  14.177  1.00  0.00           H  
ATOM   1242  HD2 PRO A 124       1.525  18.120  13.706  1.00  0.00           H  
ATOM   1243  HD3 PRO A 124       2.810  17.302  12.808  1.00  0.00           H  
ATOM   1244  N   LEU A 125       4.362  14.500  17.008  1.00 82.40           N  
ANISOU 1244  N   LEU A 125    10669  11352   9289  -1261   1812  -1211
ATOM   1245  CA  LEU A 125       5.567  13.872  17.561  1.00 81.15           C  
ANISOU 1245  CA  LEU A 125    10775  11052   9006  -1324   1756  -1059
ATOM   1246  C   LEU A 125       6.216  12.848  16.605  1.00 82.53           C  
ANISOU 1246  C   LEU A 125    11033  11086   9240  -1349   1630   -936
ATOM   1247  O   LEU A 125       7.434  12.676  16.630  1.00 80.75           O  
ANISOU 1247  O   LEU A 125    10978  10725   8976  -1288   1515   -830
ATOM   1248  CB  LEU A 125       5.214  13.172  18.899  1.00 83.13           C  
ANISOU 1248  CB  LEU A 125    11146  11363   9078  -1522   1919  -1022
ATOM   1249  CG  LEU A 125       4.636  14.052  20.039  1.00 89.38           C  
ANISOU 1249  CG  LEU A 125    11926  12285   9748  -1527   2060  -1123
ATOM   1250  CD1 LEU A 125       5.493  15.288  20.344  1.00 88.32           C  
ANISOU 1250  CD1 LEU A 125    11850  12104   9602  -1343   1964  -1161
ATOM   1251  CD2 LEU A 125       3.153  14.423  19.867  1.00 93.68           C  
ANISOU 1251  CD2 LEU A 125    12219  13020  10356  -1569   2218  -1286
ATOM   1252  H   LEU A 125       3.512  14.383  17.539  1.00  0.00           H  
ATOM   1253  HA  LEU A 125       6.306  14.654  17.741  1.00  0.00           H  
ATOM   1254  HB2 LEU A 125       4.526  12.347  18.710  1.00  0.00           H  
ATOM   1255  HB3 LEU A 125       6.123  12.703  19.281  1.00  0.00           H  
ATOM   1256  HG  LEU A 125       4.672  13.429  20.934  1.00  0.00           H  
ATOM   1257 HD11 LEU A 125       5.069  15.866  21.164  1.00  0.00           H  
ATOM   1258 HD12 LEU A 125       6.499  14.991  20.637  1.00  0.00           H  
ATOM   1259 HD13 LEU A 125       5.563  15.959  19.488  1.00  0.00           H  
ATOM   1260 HD21 LEU A 125       2.746  14.809  20.801  1.00  0.00           H  
ATOM   1261 HD22 LEU A 125       3.004  15.197  19.115  1.00  0.00           H  
ATOM   1262 HD23 LEU A 125       2.555  13.555  19.586  1.00  0.00           H  
ATOM   1263  N   VAL A 126       5.406  12.211  15.742  1.00 78.85           N  
ANISOU 1263  N   VAL A 126    10439  10659   8863  -1441   1652   -962
ATOM   1264  CA  VAL A 126       5.815  11.237  14.728  1.00 77.37           C  
ANISOU 1264  CA  VAL A 126    10317  10346   8732  -1483   1552   -871
ATOM   1265  C   VAL A 126       6.360  11.896  13.442  1.00 78.25           C  
ANISOU 1265  C   VAL A 126    10398  10377   8958  -1283   1371   -861
ATOM   1266  O   VAL A 126       6.978  11.202  12.634  1.00 76.59           O  
ANISOU 1266  O   VAL A 126    10314  10027   8759  -1275   1269   -761
ATOM   1267  CB  VAL A 126       4.593  10.341  14.376  1.00 82.59           C  
ANISOU 1267  CB  VAL A 126    10828  11098   9454  -1652   1635   -935
ATOM   1268  CG1 VAL A 126       4.196   9.446  15.563  1.00  0.00           C  
ATOM   1269  CG2 VAL A 126       3.363  11.115  13.853  1.00  0.00           C  
ATOM   1270  H   VAL A 126       4.420  12.423  15.790  1.00  0.00           H  
ATOM   1271  HA  VAL A 126       6.611  10.610  15.135  1.00  0.00           H  
ATOM   1272  HB  VAL A 126       4.901   9.662  13.579  1.00  0.00           H  
ATOM   1273 HG11 VAL A 126       3.405   8.750  15.282  1.00  0.00           H  
ATOM   1274 HG12 VAL A 126       5.043   8.854  15.911  1.00  0.00           H  
ATOM   1275 HG13 VAL A 126       3.832  10.032  16.407  1.00  0.00           H  
ATOM   1276 HG21 VAL A 126       2.557  10.428  13.591  1.00  0.00           H  
ATOM   1277 HG22 VAL A 126       2.970  11.807  14.598  1.00  0.00           H  
ATOM   1278 HG23 VAL A 126       3.595  11.687  12.956  1.00  0.00           H  
ATOM   1279  N   LEU A 127       6.166  13.215  13.255  1.00 73.62           N  
ANISOU 1279  N   LEU A 127     9650   9870   8452  -1121   1341   -961
ATOM   1280  CA  LEU A 127       6.657  13.973  12.101  1.00 71.39           C  
ANISOU 1280  CA  LEU A 127     9336   9517   8272   -933   1188   -953
ATOM   1281  C   LEU A 127       8.100  14.481  12.299  1.00 72.63           C  
ANISOU 1281  C   LEU A 127     9671   9542   8383   -829   1104   -876
ATOM   1282  O   LEU A 127       8.744  14.801  11.302  1.00 70.71           O  
ANISOU 1282  O   LEU A 127     9445   9214   8209   -707    980   -842
ATOM   1283  CB  LEU A 127       5.719  15.187  11.843  1.00 72.17           C  
ANISOU 1283  CB  LEU A 127     9217   9737   8467   -791   1196  -1079
ATOM   1284  CG  LEU A 127       4.737  15.018  10.664  1.00  0.00           C  
ATOM   1285  CD1 LEU A 127       5.452  15.014   9.302  1.00  0.00           C  
ATOM   1286  CD2 LEU A 127       3.805  13.807  10.823  1.00  0.00           C  
ATOM   1287  H   LEU A 127       5.665  13.730  13.966  1.00  0.00           H  
ATOM   1288  HA  LEU A 127       6.668  13.326  11.225  1.00  0.00           H  
ATOM   1289  HB2 LEU A 127       5.136  15.415  12.733  1.00  0.00           H  
ATOM   1290  HB3 LEU A 127       6.292  16.096  11.658  1.00  0.00           H  
ATOM   1291  HG  LEU A 127       4.098  15.902  10.671  1.00  0.00           H  
ATOM   1292 HD11 LEU A 127       4.731  15.015   8.484  1.00  0.00           H  
ATOM   1293 HD12 LEU A 127       6.080  15.898   9.185  1.00  0.00           H  
ATOM   1294 HD13 LEU A 127       6.087  14.137   9.176  1.00  0.00           H  
ATOM   1295 HD21 LEU A 127       3.062  13.779  10.026  1.00  0.00           H  
ATOM   1296 HD22 LEU A 127       4.354  12.866  10.791  1.00  0.00           H  
ATOM   1297 HD23 LEU A 127       3.266  13.848  11.768  1.00  0.00           H  
ATOM   1298  N   CYS A 128       8.622  14.547  13.540  1.00 69.39           N  
ANISOU 1298  N   CYS A 128     9387   9128   7848   -881   1171   -855
ATOM   1299  CA  CYS A 128      10.010  14.927  13.837  1.00 68.15           C  
ANISOU 1299  CA  CYS A 128     9381   8878   7634   -800   1093   -800
ATOM   1300  C   CYS A 128      11.054  13.918  13.300  1.00 68.72           C  
ANISOU 1300  C   CYS A 128     9602   8821   7689   -815    982   -665
ATOM   1301  O   CYS A 128      11.916  14.356  12.538  1.00 67.14           O  
ANISOU 1301  O   CYS A 128     9417   8545   7548   -699    869   -643
ATOM   1302  CB  CYS A 128      10.202  15.219  15.343  1.00 70.07           C  
ANISOU 1302  CB  CYS A 128     9709   9180   7733   -855   1188   -826
ATOM   1303  SG  CYS A 128      11.919  15.525  15.854  1.00 73.51           S  
ANISOU 1303  SG  CYS A 128    10323   9532   8073   -786   1085   -766
ATOM   1304  H   CYS A 128       8.041  14.267  14.318  1.00  0.00           H  
ATOM   1305  HA  CYS A 128      10.201  15.866  13.315  1.00  0.00           H  
ATOM   1306  HB2 CYS A 128       9.624  16.096  15.626  1.00  0.00           H  
ATOM   1307  HB3 CYS A 128       9.808  14.407  15.951  1.00  0.00           H  
ATOM   1308  N   PRO A 129      11.012  12.600  13.621  1.00 63.73           N  
ANISOU 1308  N   PRO A 129     9080   8152   6983   -947   1015   -576
ATOM   1309  CA  PRO A 129      11.989  11.630  13.099  1.00 61.84           C  
ANISOU 1309  CA  PRO A 129     8975   7779   6741   -925    906   -458
ATOM   1310  C   PRO A 129      11.761  11.269  11.617  1.00 62.85           C  
ANISOU 1310  C   PRO A 129     9015   7858   7007   -876    826   -468
ATOM   1311  O   PRO A 129      12.668  10.725  10.990  1.00 60.68           O  
ANISOU 1311  O   PRO A 129     8812   7486   6758   -801    720   -403
ATOM   1312  CB  PRO A 129      11.844  10.399  14.003  1.00 64.77           C  
ANISOU 1312  CB  PRO A 129     9491   8115   7003  -1076    984   -369
ATOM   1313  CG  PRO A 129      10.394  10.440  14.455  1.00 70.87           C  
ANISOU 1313  CG  PRO A 129    10153   9000   7772  -1207   1132   -452
ATOM   1314  CD  PRO A 129      10.066  11.932  14.519  1.00 66.62           C  
ANISOU 1314  CD  PRO A 129     9466   8583   7263  -1118   1158   -575
ATOM   1315  HA  PRO A 129      13.002  12.024  13.199  1.00  0.00           H  
ATOM   1316  HB2 PRO A 129      12.104   9.458  13.515  1.00  0.00           H  
ATOM   1317  HB3 PRO A 129      12.498  10.506  14.869  1.00  0.00           H  
ATOM   1318  HG2 PRO A 129       9.765   9.961  13.704  1.00  0.00           H  
ATOM   1319  HG3 PRO A 129      10.228   9.930  15.404  1.00  0.00           H  
ATOM   1320  HD3 PRO A 129      10.217  12.289  15.534  1.00  0.00           H  
ATOM   1321  HD2 PRO A 129       9.029  12.105  14.249  1.00  0.00           H  
ATOM   1322  N   ALA A 130      10.589  11.616  11.054  1.00 58.76           N  
ANISOU 1322  N   ALA A 130     8331   7426   6570   -912    876   -557
ATOM   1323  CA  ALA A 130      10.272  11.506   9.633  1.00 57.30           C  
ANISOU 1323  CA  ALA A 130     8041   7232   6500   -871    803   -585
ATOM   1324  C   ALA A 130      10.896  12.667   8.840  1.00 58.88           C  
ANISOU 1324  C   ALA A 130     8195   7408   6769   -690    696   -598
ATOM   1325  O   ALA A 130      11.434  12.429   7.763  1.00 57.92           O  
ANISOU 1325  O   ALA A 130     8092   7218   6698   -636    602   -561
ATOM   1326  CB  ALA A 130       8.746  11.563   9.462  1.00 59.13           C  
ANISOU 1326  CB  ALA A 130     8084   7600   6782   -946    882   -689
ATOM   1327  H   ALA A 130       9.890  12.043  11.644  1.00  0.00           H  
ATOM   1328  HA  ALA A 130      10.645  10.556   9.245  1.00  0.00           H  
ATOM   1329  HB1 ALA A 130       8.464  11.438   8.416  1.00  0.00           H  
ATOM   1330  HB2 ALA A 130       8.259  10.767  10.027  1.00  0.00           H  
ATOM   1331  HB3 ALA A 130       8.333  12.511   9.804  1.00  0.00           H  
ATOM   1332  N   TRP A 131      10.881  13.901   9.382  1.00 54.07           N  
ANISOU 1332  N   TRP A 131     7537   6847   6159   -603    720   -655
ATOM   1333  CA  TRP A 131      11.540  15.075   8.800  1.00 52.43           C  
ANISOU 1333  CA  TRP A 131     7307   6600   6015   -445    639   -668
ATOM   1334  C   TRP A 131      13.070  14.931   8.843  1.00 54.32           C  
ANISOU 1334  C   TRP A 131     7696   6728   6215   -412    561   -585
ATOM   1335  O   TRP A 131      13.722  15.205   7.839  1.00 52.81           O  
ANISOU 1335  O   TRP A 131     7509   6475   6081   -326    475   -558
ATOM   1336  CB  TRP A 131      11.109  16.351   9.561  1.00 51.51           C  
ANISOU 1336  CB  TRP A 131     7118   6546   5908   -372    702   -761
ATOM   1337  CG  TRP A 131      11.861  17.612   9.229  1.00 51.40           C  
ANISOU 1337  CG  TRP A 131     7136   6454   5940   -233    639   -766
ATOM   1338  CD1 TRP A 131      11.932  18.194   8.009  1.00 53.79           C  
ANISOU 1338  CD1 TRP A 131     7391   6714   6332   -116    564   -758
ATOM   1339  CD2 TRP A 131      12.699  18.427  10.106  1.00 50.95           C  
ANISOU 1339  CD2 TRP A 131     7177   6349   5833   -214    648   -778
ATOM   1340  NE1 TRP A 131      12.752  19.303   8.072  1.00 52.82           N  
ANISOU 1340  NE1 TRP A 131     7339   6505   6225    -31    538   -761
ATOM   1341  CE2 TRP A 131      13.252  19.498   9.341  1.00 54.37           C  
ANISOU 1341  CE2 TRP A 131     7618   6700   6341    -94    587   -782
ATOM   1342  CE3 TRP A 131      13.056  18.368  11.472  1.00 52.48           C  
ANISOU 1342  CE3 TRP A 131     7456   6568   5916   -292    703   -790
ATOM   1343  CZ2 TRP A 131      14.107  20.463   9.903  1.00 53.30           C  
ANISOU 1343  CZ2 TRP A 131     7566   6500   6186    -68    585   -809
ATOM   1344  CZ3 TRP A 131      13.909  19.331  12.051  1.00 53.50           C  
ANISOU 1344  CZ3 TRP A 131     7659   6652   6017   -254    687   -821
ATOM   1345  CH2 TRP A 131      14.434  20.378  11.268  1.00 53.49           C  
ANISOU 1345  CH2 TRP A 131     7658   6564   6104   -151    632   -836
ATOM   1346  H   TRP A 131      10.407  14.032  10.265  1.00  0.00           H  
ATOM   1347  HA  TRP A 131      11.234  15.170   7.756  1.00  0.00           H  
ATOM   1348  HB2 TRP A 131      10.049  16.538   9.383  1.00  0.00           H  
ATOM   1349  HB3 TRP A 131      11.201  16.188  10.635  1.00  0.00           H  
ATOM   1350  HD1 TRP A 131      11.433  17.823   7.126  1.00  0.00           H  
ATOM   1351  HE1 TRP A 131      12.945  19.892   7.273  1.00  0.00           H  
ATOM   1352  HE3 TRP A 131      12.662  17.570  12.081  1.00  0.00           H  
ATOM   1353  HZ2 TRP A 131      14.510  21.256   9.292  1.00  0.00           H  
ATOM   1354  HZ3 TRP A 131      14.166  19.262  13.098  1.00  0.00           H  
ATOM   1355  HH2 TRP A 131      15.091  21.109  11.714  1.00  0.00           H  
ATOM   1356  N   LEU A 132      13.629  14.470   9.975  1.00 50.36           N  
ANISOU 1356  N   LEU A 132     7311   6215   5609   -480    591   -544
ATOM   1357  CA  LEU A 132      15.065  14.255  10.164  1.00 49.24           C  
ANISOU 1357  CA  LEU A 132     7293   5999   5418   -448    515   -471
ATOM   1358  C   LEU A 132      15.594  13.036   9.377  1.00 53.05           C  
ANISOU 1358  C   LEU A 132     7827   6402   5929   -448    443   -391
ATOM   1359  O   LEU A 132      16.797  12.965   9.139  1.00 51.55           O  
ANISOU 1359  O   LEU A 132     7664   6155   5765   -372    360   -359
ATOM   1360  CB  LEU A 132      15.362  14.060  11.668  1.00 49.84           C  
ANISOU 1360  CB  LEU A 132     7477   6104   5358   -515    557   -442
ATOM   1361  CG  LEU A 132      15.132  15.297  12.563  1.00 54.45           C  
ANISOU 1361  CG  LEU A 132     8039   6761   5889   -509    618   -530
ATOM   1362  CD1 LEU A 132      15.178  14.900  14.047  1.00 55.73           C  
ANISOU 1362  CD1 LEU A 132     8293   6982   5900   -608    692   -505
ATOM   1363  CD2 LEU A 132      16.141  16.420  12.281  1.00 54.17           C  
ANISOU 1363  CD2 LEU A 132     8026   6695   5862   -427    544   -553
ATOM   1364  H   LEU A 132      13.024  14.275  10.762  1.00  0.00           H  
ATOM   1365  HA  LEU A 132      15.603  15.130   9.797  1.00  0.00           H  
ATOM   1366  HB2 LEU A 132      14.750  13.236  12.038  1.00  0.00           H  
ATOM   1367  HB3 LEU A 132      16.400  13.750  11.802  1.00  0.00           H  
ATOM   1368  HG  LEU A 132      14.137  15.694  12.367  1.00  0.00           H  
ATOM   1369 HD11 LEU A 132      15.031  15.764  14.695  1.00  0.00           H  
ATOM   1370 HD12 LEU A 132      14.399  14.174  14.286  1.00  0.00           H  
ATOM   1371 HD13 LEU A 132      16.137  14.457  14.311  1.00  0.00           H  
ATOM   1372 HD21 LEU A 132      15.975  17.258  12.957  1.00  0.00           H  
ATOM   1373 HD22 LEU A 132      17.169  16.083  12.418  1.00  0.00           H  
ATOM   1374 HD23 LEU A 132      16.047  16.807  11.266  1.00  0.00           H  
ATOM   1375  N   PHE A 133      14.722  12.109   8.934  1.00 50.83           N  
ANISOU 1375  N   PHE A 133     7551   6115   5646   -541    484   -370
ATOM   1376  CA  PHE A 133      15.061  11.023   8.011  1.00 50.23           C  
ANISOU 1376  CA  PHE A 133     7531   5954   5600   -555    433   -312
ATOM   1377  C   PHE A 133      15.151  11.563   6.571  1.00 53.33           C  
ANISOU 1377  C   PHE A 133     7831   6340   6093   -468    362   -346
ATOM   1378  O   PHE A 133      16.127  11.273   5.880  1.00 52.62           O  
ANISOU 1378  O   PHE A 133     7796   6179   6019   -410    290   -300
ATOM   1379  CB  PHE A 133      13.971   9.925   8.089  1.00 53.19           C  
ANISOU 1379  CB  PHE A 133     7928   6325   5957   -698    512   -308
ATOM   1380  CG  PHE A 133      14.087   8.809   7.061  1.00 54.90           C  
ANISOU 1380  CG  PHE A 133     8188   6452   6219   -726    473   -280
ATOM   1381  CD1 PHE A 133      15.042   7.786   7.227  1.00 58.26           C  
ANISOU 1381  CD1 PHE A 133     8771   6755   6609   -702    431   -190
ATOM   1382  CD2 PHE A 133      13.260   8.810   5.916  1.00 57.38           C  
ANISOU 1382  CD2 PHE A 133     8383   6811   6609   -766    474   -353
ATOM   1383  CE1 PHE A 133      15.191   6.789   6.242  1.00 59.34           C  
ANISOU 1383  CE1 PHE A 133     8957   6798   6791   -720    402   -179
ATOM   1384  CE2 PHE A 133      13.404   7.809   4.937  1.00 60.37           C  
ANISOU 1384  CE2 PHE A 133     8807   7109   7023   -798    438   -345
ATOM   1385  CZ  PHE A 133      14.375   6.802   5.095  1.00 58.67           C  
ANISOU 1385  CZ  PHE A 133     8760   6755   6777   -777    409   -261
ATOM   1386  H   PHE A 133      13.750  12.218   9.184  1.00  0.00           H  
ATOM   1387  HA  PHE A 133      16.024  10.586   8.288  1.00  0.00           H  
ATOM   1388  HB2 PHE A 133      13.996   9.468   9.077  1.00  0.00           H  
ATOM   1389  HB3 PHE A 133      12.980  10.369   8.001  1.00  0.00           H  
ATOM   1390  HD1 PHE A 133      15.672   7.776   8.103  1.00  0.00           H  
ATOM   1391  HD2 PHE A 133      12.524   9.589   5.778  1.00  0.00           H  
ATOM   1392  HE1 PHE A 133      15.935   6.016   6.359  1.00  0.00           H  
ATOM   1393  HE2 PHE A 133      12.774   7.820   4.059  1.00  0.00           H  
ATOM   1394  HZ  PHE A 133      14.493   6.040   4.339  1.00  0.00           H  
ATOM   1395  N   LEU A 134      14.155  12.357   6.131  1.00 49.73           N  
ANISOU 1395  N   LEU A 134     7235   5965   5696   -451    384   -424
ATOM   1396  CA  LEU A 134      14.065  12.939   4.788  1.00 49.04           C  
ANISOU 1396  CA  LEU A 134     7064   5883   5685   -362    316   -448
ATOM   1397  C   LEU A 134      15.154  13.996   4.533  1.00 51.81           C  
ANISOU 1397  C   LEU A 134     7449   6186   6052   -245    258   -424
ATOM   1398  O   LEU A 134      15.653  14.099   3.412  1.00 51.43           O  
ANISOU 1398  O   LEU A 134     7406   6098   6036   -186    193   -400
ATOM   1399  CB  LEU A 134      12.675  13.590   4.602  1.00 49.84           C  
ANISOU 1399  CB  LEU A 134     7006   6095   5836   -346    344   -531
ATOM   1400  CG  LEU A 134      11.493  12.597   4.536  1.00 55.50           C  
ANISOU 1400  CG  LEU A 134     7643   6889   6555   -472    396   -579
ATOM   1401  CD1 LEU A 134      10.159  13.334   4.734  1.00 56.23           C  
ANISOU 1401  CD1 LEU A 134     7551   7119   6696   -428    419   -669
ATOM   1402  CD2 LEU A 134      11.463  11.783   3.234  1.00 57.31           C  
ANISOU 1402  CD2 LEU A 134     7901   7074   6800   -521    341   -561
ATOM   1403  H   LEU A 134      13.392  12.554   6.764  1.00  0.00           H  
ATOM   1404  HA  LEU A 134      14.191  12.143   4.056  1.00  0.00           H  
ATOM   1405  HB2 LEU A 134      12.510  14.290   5.423  1.00  0.00           H  
ATOM   1406  HB3 LEU A 134      12.665  14.201   3.698  1.00  0.00           H  
ATOM   1407  HG  LEU A 134      11.592  11.879   5.348  1.00  0.00           H  
ATOM   1408 HD11 LEU A 134       9.320  12.637   4.730  1.00  0.00           H  
ATOM   1409 HD12 LEU A 134      10.137  13.865   5.686  1.00  0.00           H  
ATOM   1410 HD13 LEU A 134       9.990  14.065   3.943  1.00  0.00           H  
ATOM   1411 HD21 LEU A 134      10.630  11.080   3.234  1.00  0.00           H  
ATOM   1412 HD22 LEU A 134      11.345  12.430   2.367  1.00  0.00           H  
ATOM   1413 HD23 LEU A 134      12.372  11.199   3.103  1.00  0.00           H  
ATOM   1414  N   ASP A 135      15.549  14.743   5.579  1.00 47.78           N  
ANISOU 1414  N   ASP A 135     6964   5681   5510   -226    288   -437
ATOM   1415  CA  ASP A 135      16.620  15.737   5.575  1.00 46.72           C  
ANISOU 1415  CA  ASP A 135     6864   5501   5386   -147    250   -429
ATOM   1416  C   ASP A 135      18.001  15.101   5.305  1.00 50.07           C  
ANISOU 1416  C   ASP A 135     7373   5864   5786   -143    187   -361
ATOM   1417  O   ASP A 135      18.781  15.677   4.549  1.00 49.31           O  
ANISOU 1417  O   ASP A 135     7275   5732   5730    -81    139   -346
ATOM   1418  CB  ASP A 135      16.559  16.512   6.917  1.00 48.84           C  
ANISOU 1418  CB  ASP A 135     7153   5797   5609   -160    302   -472
ATOM   1419  CG  ASP A 135      17.462  17.746   7.057  1.00 56.56           C  
ANISOU 1419  CG  ASP A 135     8153   6731   6608    -97    280   -494
ATOM   1420  OD1 ASP A 135      17.592  18.214   8.207  1.00 55.93           O  
ANISOU 1420  OD1 ASP A 135     8119   6608   6523    -86    223   -451
ATOM   1421  OD2 ASP A 135      18.015  18.217   6.039  1.00 65.14           O1-
ANISOU 1421  OD2 ASP A 135     9211   7826   7712    -68    329   -562
ATOM   1422  H   ASP A 135      15.063  14.608   6.456  1.00  0.00           H  
ATOM   1423  HA  ASP A 135      16.409  16.434   4.763  1.00  0.00           H  
ATOM   1424  HB2 ASP A 135      15.543  16.869   7.079  1.00  0.00           H  
ATOM   1425  HB3 ASP A 135      16.779  15.834   7.743  1.00  0.00           H  
ATOM   1426  N   VAL A 136      18.281  13.899   5.851  1.00 46.73           N  
ANISOU 1426  N   VAL A 136     7027   5433   5297   -201    192   -317
ATOM   1427  CA  VAL A 136      19.503  13.134   5.563  1.00 45.80           C  
ANISOU 1427  CA  VAL A 136     6985   5263   5153   -177    132   -254
ATOM   1428  C   VAL A 136      19.406  12.486   4.173  1.00 48.42           C  
ANISOU 1428  C   VAL A 136     7314   5548   5535   -162    100   -234
ATOM   1429  O   VAL A 136      20.356  12.606   3.405  1.00 47.58           O  
ANISOU 1429  O   VAL A 136     7219   5411   5450   -102     50   -214
ATOM   1430  CB  VAL A 136      19.761  12.027   6.631  1.00 50.07           C  
ANISOU 1430  CB  VAL A 136     7625   5801   5600   -222    143   -201
ATOM   1431  CG1 VAL A 136      21.064  11.249   6.344  1.00 49.72           C  
ANISOU 1431  CG1 VAL A 136     7648   5709   5533   -165     72   -137
ATOM   1432  CG2 VAL A 136      19.826  12.535   8.083  1.00 50.06           C  
ANISOU 1432  CG2 VAL A 136     7627   5865   5530   -243    173   -232
ATOM   1433  H   VAL A 136      17.596  13.474   6.458  1.00  0.00           H  
ATOM   1434  HA  VAL A 136      20.357  13.810   5.532  1.00  0.00           H  
ATOM   1435  HB  VAL A 136      18.927  11.324   6.592  1.00  0.00           H  
ATOM   1436 HG11 VAL A 136      21.341  10.619   7.188  1.00  0.00           H  
ATOM   1437 HG12 VAL A 136      20.975  10.600   5.472  1.00  0.00           H  
ATOM   1438 HG13 VAL A 136      21.899  11.929   6.171  1.00  0.00           H  
ATOM   1439 HG21 VAL A 136      19.627  11.720   8.779  1.00  0.00           H  
ATOM   1440 HG22 VAL A 136      20.815  12.920   8.332  1.00  0.00           H  
ATOM   1441 HG23 VAL A 136      19.106  13.324   8.286  1.00  0.00           H  
ATOM   1442  N   LEU A 137      18.280  11.822   3.855  1.00 45.20           N  
ANISOU 1442  N   LEU A 137     6883   5147   5145   -223    135   -253
ATOM   1443  CA  LEU A 137      18.015  11.079   2.618  1.00 44.94           C  
ANISOU 1443  CA  LEU A 137     6847   5079   5149   -231    110   -254
ATOM   1444  C   LEU A 137      18.320  11.876   1.340  1.00 49.60           C  
ANISOU 1444  C   LEU A 137     7373   5684   5789   -150     61   -275
ATOM   1445  O   LEU A 137      19.078  11.410   0.492  1.00 49.58           O  
ANISOU 1445  O   LEU A 137     7409   5638   5793   -111     21   -253
ATOM   1446  CB  LEU A 137      16.556  10.563   2.655  1.00 45.60           C  
ANISOU 1446  CB  LEU A 137     6886   5198   5241   -334    161   -297
ATOM   1447  CG  LEU A 137      16.052   9.804   1.406  1.00 50.25           C  
ANISOU 1447  CG  LEU A 137     7458   5771   5863   -366    138   -326
ATOM   1448  CD1 LEU A 137      16.810   8.490   1.181  1.00 50.77           C  
ANISOU 1448  CD1 LEU A 137     7657   5722   5909   -394    132   -281
ATOM   1449  CD2 LEU A 137      14.543   9.548   1.504  1.00 53.00           C  
ANISOU 1449  CD2 LEU A 137     7715   6197   6226   -472    186   -392
ATOM   1450  H   LEU A 137      17.551  11.788   4.557  1.00  0.00           H  
ATOM   1451  HA  LEU A 137      18.684  10.217   2.627  1.00  0.00           H  
ATOM   1452  HB2 LEU A 137      16.425   9.925   3.531  1.00  0.00           H  
ATOM   1453  HB3 LEU A 137      15.903  11.419   2.810  1.00  0.00           H  
ATOM   1454  HG  LEU A 137      16.193  10.428   0.524  1.00  0.00           H  
ATOM   1455 HD11 LEU A 137      16.427   7.965   0.306  1.00  0.00           H  
ATOM   1456 HD12 LEU A 137      17.869   8.668   1.012  1.00  0.00           H  
ATOM   1457 HD13 LEU A 137      16.714   7.828   2.042  1.00  0.00           H  
ATOM   1458 HD21 LEU A 137      14.173   9.016   0.627  1.00  0.00           H  
ATOM   1459 HD22 LEU A 137      14.298   8.953   2.384  1.00  0.00           H  
ATOM   1460 HD23 LEU A 137      13.994  10.487   1.569  1.00  0.00           H  
ATOM   1461  N   PHE A 138      17.741  13.079   1.219  1.00 45.88           N  
ANISOU 1461  N   PHE A 138     6813   5272   5346   -118     69   -315
ATOM   1462  CA  PHE A 138      17.832  13.907   0.020  1.00 45.07           C  
ANISOU 1462  CA  PHE A 138     6665   5181   5278    -38     27   -321
ATOM   1463  C   PHE A 138      19.119  14.750  -0.031  1.00 48.12           C  
ANISOU 1463  C   PHE A 138     7094   5522   5666     25      8   -289
ATOM   1464  O   PHE A 138      19.556  15.088  -1.131  1.00 47.72           O  
ANISOU 1464  O   PHE A 138     7050   5457   5625     71    -25   -272
ATOM   1465  CB  PHE A 138      16.627  14.865   0.010  1.00 47.30           C  
ANISOU 1465  CB  PHE A 138     6848   5532   5590     -4     40   -365
ATOM   1466  CG  PHE A 138      15.251  14.220  -0.060  1.00 49.85           C  
ANISOU 1466  CG  PHE A 138     7091   5931   5917    -70     57   -414
ATOM   1467  CD1 PHE A 138      15.006  13.116  -0.905  1.00 53.47           C  
ANISOU 1467  CD1 PHE A 138     7555   6395   6368   -126     28   -423
ATOM   1468  CD2 PHE A 138      14.200  14.736   0.727  1.00 52.88           C  
ANISOU 1468  CD2 PHE A 138     7389   6390   6315    -83    106   -464
ATOM   1469  CE1 PHE A 138      13.735  12.512  -0.934  1.00 55.35           C  
ANISOU 1469  CE1 PHE A 138     7709   6709   6610   -213     48   -483
ATOM   1470  CE2 PHE A 138      12.930  14.132   0.700  1.00 56.78           C  
ANISOU 1470  CE2 PHE A 138     7786   6975   6814   -160    128   -521
ATOM   1471  CZ  PHE A 138      12.699  13.015  -0.126  1.00 55.17           C  
ANISOU 1471  CZ  PHE A 138     7586   6775   6603   -233     97   -530
ATOM   1472  H   PHE A 138      17.132  13.399   1.961  1.00  0.00           H  
ATOM   1473  HA  PHE A 138      17.812  13.279  -0.871  1.00  0.00           H  
ATOM   1474  HB2 PHE A 138      16.667  15.492   0.902  1.00  0.00           H  
ATOM   1475  HB3 PHE A 138      16.708  15.529  -0.848  1.00  0.00           H  
ATOM   1476  HD1 PHE A 138      15.788  12.720  -1.532  1.00  0.00           H  
ATOM   1477  HD2 PHE A 138      14.366  15.592   1.365  1.00  0.00           H  
ATOM   1478  HE1 PHE A 138      13.555  11.663  -1.577  1.00  0.00           H  
ATOM   1479  HE2 PHE A 138      12.131  14.532   1.306  1.00  0.00           H  
ATOM   1480  HZ  PHE A 138      11.722  12.554  -0.150  1.00  0.00           H  
ATOM   1481  N   SER A 139      19.749  15.061   1.119  1.00 44.11           N  
ANISOU 1481  N   SER A 139     6615   5004   5141     15     31   -286
ATOM   1482  CA  SER A 139      21.013  15.805   1.178  1.00 43.06           C  
ANISOU 1482  CA  SER A 139     6509   4843   5010     49     17   -271
ATOM   1483  C   SER A 139      22.222  14.879   0.947  1.00 45.64           C  
ANISOU 1483  C   SER A 139     6877   5148   5317     55    -18   -236
ATOM   1484  O   SER A 139      23.211  15.324   0.369  1.00 45.61           O  
ANISOU 1484  O   SER A 139     6870   5132   5326     87    -32   -227
ATOM   1485  CB  SER A 139      21.183  16.446   2.566  1.00 46.08           C  
ANISOU 1485  CB  SER A 139     6902   5236   5372     26     46   -297
ATOM   1486  OG  SER A 139      20.302  17.539   2.726  1.00 53.29           O  
ANISOU 1486  OG  SER A 139     7778   6166   6306     33     88   -341
ATOM   1487  H   SER A 139      19.345  14.752   1.992  1.00  0.00           H  
ATOM   1488  HA  SER A 139      21.027  16.589   0.418  1.00  0.00           H  
ATOM   1489  HB3 SER A 139      21.037  15.717   3.362  1.00  0.00           H  
ATOM   1490  HB2 SER A 139      22.193  16.843   2.680  1.00  0.00           H  
ATOM   1491  HG  SER A 139      19.427  17.203   2.859  1.00  0.00           H  
ATOM   1492  N   THR A 140      22.135  13.596   1.345  1.00 40.28           N  
ANISOU 1492  N   THR A 140     6239   4459   4606     25    -24   -216
ATOM   1493  CA  THR A 140      23.137  12.561   1.072  1.00 39.86           C  
ANISOU 1493  CA  THR A 140     6232   4375   4537     52    -56   -183
ATOM   1494  C   THR A 140      23.054  12.147  -0.409  1.00 44.34           C  
ANISOU 1494  C   THR A 140     6795   4920   5132     75    -69   -190
ATOM   1495  O   THR A 140      24.093  11.979  -1.047  1.00 44.16           O  
ANISOU 1495  O   THR A 140     6780   4887   5111    122    -88   -182
ATOM   1496  CB  THR A 140      22.875  11.328   1.979  1.00 44.76           C  
ANISOU 1496  CB  THR A 140     6925   4967   5115     21    -50   -151
ATOM   1497  OG1 THR A 140      23.094  11.693   3.326  1.00 42.69           O  
ANISOU 1497  OG1 THR A 140     6670   4742   4806      4    -44   -144
ATOM   1498  CG2 THR A 140      23.810  10.137   1.727  1.00 42.32           C  
ANISOU 1498  CG2 THR A 140     6679   4607   4795     73    -82   -115
ATOM   1499  H   THR A 140      21.297  13.304   1.832  1.00  0.00           H  
ATOM   1500  HA  THR A 140      24.136  12.954   1.273  1.00  0.00           H  
ATOM   1501  HB  THR A 140      21.843  10.988   1.874  1.00  0.00           H  
ATOM   1502  HG1 THR A 140      22.401  12.284   3.584  1.00  0.00           H  
ATOM   1503 HG21 THR A 140      23.648   9.362   2.473  1.00  0.00           H  
ATOM   1504 HG22 THR A 140      23.640   9.681   0.752  1.00  0.00           H  
ATOM   1505 HG23 THR A 140      24.854  10.437   1.780  1.00  0.00           H  
ATOM   1506  N   ALA A 141      21.829  12.043  -0.961  1.00 40.92           N  
ANISOU 1506  N   ALA A 141     6340   4496   4712     41    -57   -215
ATOM   1507  CA  ALA A 141      21.564  11.732  -2.364  1.00 41.00           C  
ANISOU 1507  CA  ALA A 141     6341   4505   4731     52    -75   -234
ATOM   1508  C   ALA A 141      22.100  12.813  -3.308  1.00 45.30           C  
ANISOU 1508  C   ALA A 141     6858   5072   5281    112    -89   -228
ATOM   1509  O   ALA A 141      22.676  12.463  -4.332  1.00 44.47           O  
ANISOU 1509  O   ALA A 141     6773   4958   5165    139   -102   -230
ATOM   1510  CB  ALA A 141      20.054  11.551  -2.584  1.00 41.97           C  
ANISOU 1510  CB  ALA A 141     6418   4667   4861     -1    -69   -272
ATOM   1511  H   ALA A 141      21.024  12.184  -0.365  1.00  0.00           H  
ATOM   1512  HA  ALA A 141      22.067  10.796  -2.611  1.00  0.00           H  
ATOM   1513  HB1 ALA A 141      19.827  11.333  -3.628  1.00  0.00           H  
ATOM   1514  HB2 ALA A 141      19.669  10.719  -1.995  1.00  0.00           H  
ATOM   1515  HB3 ALA A 141      19.496  12.446  -2.307  1.00  0.00           H  
ATOM   1516  N   SER A 142      21.977  14.103  -2.951  1.00 42.33           N  
ANISOU 1516  N   SER A 142     6449   4715   4920    131    -77   -221
ATOM   1517  CA  SER A 142      22.481  15.231  -3.741  1.00 42.36           C  
ANISOU 1517  CA  SER A 142     6448   4720   4927    176    -76   -205
ATOM   1518  C   SER A 142      24.012  15.249  -3.927  1.00 46.20           C  
ANISOU 1518  C   SER A 142     6954   5193   5406    184    -67   -192
ATOM   1519  O   SER A 142      24.481  15.846  -4.892  1.00 46.32           O  
ANISOU 1519  O   SER A 142     6977   5213   5411    207    -61   -180
ATOM   1520  CB  SER A 142      21.976  16.555  -3.130  1.00 45.95           C  
ANISOU 1520  CB  SER A 142     6884   5170   5404    191    -55   -204
ATOM   1521  OG  SER A 142      22.694  16.982  -1.990  1.00 57.12           O  
ANISOU 1521  OG  SER A 142     8306   6569   6828    162    -30   -214
ATOM   1522  H   SER A 142      21.488  14.317  -2.093  1.00  0.00           H  
ATOM   1523  HA  SER A 142      22.034  15.136  -4.732  1.00  0.00           H  
ATOM   1524  HB3 SER A 142      22.075  17.344  -3.876  1.00  0.00           H  
ATOM   1525  HB2 SER A 142      20.917  16.486  -2.884  1.00  0.00           H  
ATOM   1526  HG  SER A 142      22.632  16.322  -1.313  1.00  0.00           H  
ATOM   1527  N   ILE A 143      24.775  14.593  -3.033  1.00 42.35           N  
ANISOU 1527  N   ILE A 143     6470   4702   4918    168    -68   -194
ATOM   1528  CA  ILE A 143      26.233  14.485  -3.094  1.00 42.16           C  
ANISOU 1528  CA  ILE A 143     6436   4693   4889    184    -68   -193
ATOM   1529  C   ILE A 143      26.613  13.199  -3.860  1.00 46.27           C  
ANISOU 1529  C   ILE A 143     6976   5206   5397    222    -82   -194
ATOM   1530  O   ILE A 143      27.503  13.241  -4.710  1.00 45.89           O  
ANISOU 1530  O   ILE A 143     6911   5179   5347    247    -68   -200
ATOM   1531  CB  ILE A 143      26.819  14.451  -1.645  1.00 45.11           C  
ANISOU 1531  CB  ILE A 143     6798   5089   5254    168    -79   -198
ATOM   1532  CG1 ILE A 143      26.390  15.673  -0.787  1.00 45.77           C  
ANISOU 1532  CG1 ILE A 143     6870   5172   5346    124    -56   -216
ATOM   1533  CG2 ILE A 143      28.361  14.359  -1.662  1.00 44.77           C  
ANISOU 1533  CG2 ILE A 143     6714   5089   5206    191    -89   -207
ATOM   1534  CD1 ILE A 143      26.506  15.462   0.730  1.00 53.18           C  
ANISOU 1534  CD1 ILE A 143     7812   6139   6254     98    -68   -228
ATOM   1535  H   ILE A 143      24.312  14.129  -2.265  1.00  0.00           H  
ATOM   1536  HA  ILE A 143      26.650  15.337  -3.630  1.00  0.00           H  
ATOM   1537  HB  ILE A 143      26.436  13.557  -1.150  1.00  0.00           H  
ATOM   1538 HG12 ILE A 143      26.974  16.550  -1.062  1.00  0.00           H  
ATOM   1539 HG13 ILE A 143      25.355  15.943  -0.986  1.00  0.00           H  
ATOM   1540 HG21 ILE A 143      28.773  14.362  -0.657  1.00  0.00           H  
ATOM   1541 HG22 ILE A 143      28.712  13.446  -2.140  1.00  0.00           H  
ATOM   1542 HG23 ILE A 143      28.803  15.200  -2.197  1.00  0.00           H  
ATOM   1543 HD11 ILE A 143      26.137  16.336   1.266  1.00  0.00           H  
ATOM   1544 HD12 ILE A 143      25.918  14.605   1.056  1.00  0.00           H  
ATOM   1545 HD13 ILE A 143      27.537  15.301   1.042  1.00  0.00           H  
ATOM   1546  N   TRP A 144      25.934  12.070  -3.579  1.00 42.67           N  
ANISOU 1546  N   TRP A 144     6563   4715   4935    220    -98   -194
ATOM   1547  CA  TRP A 144      26.199  10.759  -4.180  1.00 42.69           C  
ANISOU 1547  CA  TRP A 144     6606   4684   4931    255   -104   -205
ATOM   1548  C   TRP A 144      25.687  10.608  -5.627  1.00 46.13           C  
ANISOU 1548  C   TRP A 144     7045   5128   5356    254    -96   -232
ATOM   1549  O   TRP A 144      26.191   9.744  -6.344  1.00 45.44           O  
ANISOU 1549  O   TRP A 144     6981   5026   5257    292    -91   -255
ATOM   1550  CB  TRP A 144      25.585   9.657  -3.290  1.00 41.85           C  
ANISOU 1550  CB  TRP A 144     6566   4515   4820    234   -112   -196
ATOM   1551  CG  TRP A 144      26.497   9.146  -2.214  1.00 43.29           C  
ANISOU 1551  CG  TRP A 144     6773   4684   4991    275   -128   -162
ATOM   1552  CD1 TRP A 144      26.401   9.401  -0.890  1.00 46.29           C  
ANISOU 1552  CD1 TRP A 144     7149   5087   5352    249   -136   -135
ATOM   1553  CD2 TRP A 144      27.661   8.278  -2.369  1.00 43.92           C  
ANISOU 1553  CD2 TRP A 144     6880   4738   5068    363   -145   -153
ATOM   1554  NE1 TRP A 144      27.412   8.747  -0.216  1.00 46.44           N  
ANISOU 1554  NE1 TRP A 144     7196   5102   5346    314   -166   -102
ATOM   1555  CE2 TRP A 144      28.218   8.032  -1.077  1.00 48.23           C  
ANISOU 1555  CE2 TRP A 144     7440   5298   5589    393   -174   -110
ATOM   1556  CE3 TRP A 144      28.308   7.674  -3.473  1.00 45.59           C  
ANISOU 1556  CE3 TRP A 144     7109   4922   5293    429   -138   -181
ATOM   1557  CZ2 TRP A 144      29.347   7.217  -0.889  1.00 48.39           C  
ANISOU 1557  CZ2 TRP A 144     7482   5307   5598    501   -206    -86
ATOM   1558  CZ3 TRP A 144      29.450   6.866  -3.298  1.00 48.04           C  
ANISOU 1558  CZ3 TRP A 144     7440   5213   5603    536   -159   -166
ATOM   1559  CH2 TRP A 144      29.967   6.634  -2.009  1.00 49.14           C  
ANISOU 1559  CH2 TRP A 144     7584   5367   5718    577   -197   -115
ATOM   1560  H   TRP A 144      25.218  12.110  -2.866  1.00  0.00           H  
ATOM   1561  HA  TRP A 144      27.280  10.611  -4.217  1.00  0.00           H  
ATOM   1562  HB2 TRP A 144      24.644   9.992  -2.850  1.00  0.00           H  
ATOM   1563  HB3 TRP A 144      25.336   8.777  -3.883  1.00  0.00           H  
ATOM   1564  HD1 TRP A 144      25.644  10.025  -0.442  1.00  0.00           H  
ATOM   1565  HE1 TRP A 144      27.539   8.809   0.786  1.00  0.00           H  
ATOM   1566  HE3 TRP A 144      27.923   7.841  -4.468  1.00  0.00           H  
ATOM   1567  HZ2 TRP A 144      29.738   7.050   0.104  1.00  0.00           H  
ATOM   1568  HZ3 TRP A 144      29.930   6.423  -4.158  1.00  0.00           H  
ATOM   1569  HH2 TRP A 144      30.840   6.012  -1.882  1.00  0.00           H  
ATOM   1570  N   HIS A 145      24.751  11.460  -6.087  1.00 43.09           N  
ANISOU 1570  N   HIS A 145     6636   4772   4965    224    -98   -231
ATOM   1571  CA  HIS A 145      24.328  11.549  -7.489  1.00 43.75           C  
ANISOU 1571  CA  HIS A 145     6722   4884   5016    231   -103   -250
ATOM   1572  C   HIS A 145      25.435  12.169  -8.357  1.00 48.63           C  
ANISOU 1572  C   HIS A 145     7334   5530   5614    267    -76   -237
ATOM   1573  O   HIS A 145      25.674  11.680  -9.458  1.00 49.02           O  
ANISOU 1573  O   HIS A 145     7404   5592   5628    287    -68   -263
ATOM   1574  CB  HIS A 145      23.054  12.416  -7.628  1.00 44.55           C  
ANISOU 1574  CB  HIS A 145     6794   5022   5112    215   -123   -244
ATOM   1575  CG  HIS A 145      21.741  11.675  -7.541  1.00 48.35           C  
ANISOU 1575  CG  HIS A 145     7268   5514   5589    170   -148   -285
ATOM   1576  ND1 HIS A 145      21.195  11.225  -6.354  1.00 50.05           N  
ANISOU 1576  ND1 HIS A 145     7465   5718   5835    122   -142   -292
ATOM   1577  CD2 HIS A 145      20.844  11.298  -8.514  1.00 50.72           C  
ANISOU 1577  CD2 HIS A 145     7574   5844   5852    153   -172   -330
ATOM   1578  CE1 HIS A 145      20.040  10.622  -6.639  1.00 50.03           C  
ANISOU 1578  CE1 HIS A 145     7451   5737   5822     70   -159   -340
ATOM   1579  NE2 HIS A 145      19.764  10.626  -7.935  1.00 50.81           N  
ANISOU 1579  NE2 HIS A 145     7563   5862   5881     86   -182   -369
ATOM   1580  H   HIS A 145      24.348  12.122  -5.437  1.00  0.00           H  
ATOM   1581  HA  HIS A 145      24.123  10.548  -7.874  1.00  0.00           H  
ATOM   1582  HB2 HIS A 145      23.058  13.221  -6.894  1.00  0.00           H  
ATOM   1583  HB3 HIS A 145      23.039  12.904  -8.604  1.00  0.00           H  
ATOM   1584  HD1 HIS A 145      21.601  11.356  -5.436  1.00  0.00           H  
ATOM   1585  HD2 HIS A 145      20.890  11.458  -9.580  1.00  0.00           H  
ATOM   1586  HE1 HIS A 145      19.399  10.177  -5.893  1.00  0.00           H  
ATOM   1587  N   LEU A 146      26.137  13.202  -7.854  1.00 45.31           N  
ANISOU 1587  N   LEU A 146     6886   5117   5212    264    -53   -207
ATOM   1588  CA  LEU A 146      27.244  13.872  -8.545  1.00 45.90           C  
ANISOU 1588  CA  LEU A 146     6948   5219   5273    271    -11   -196
ATOM   1589  C   LEU A 146      28.524  13.021  -8.534  1.00 51.56           C  
ANISOU 1589  C   LEU A 146     7644   5955   5990    301      5   -229
ATOM   1590  O   LEU A 146      29.341  13.152  -9.443  1.00 51.53           O  
ANISOU 1590  O   LEU A 146     7635   5987   5956    313     44   -242
ATOM   1591  CB  LEU A 146      27.559  15.216  -7.857  1.00 45.72           C  
ANISOU 1591  CB  LEU A 146     6902   5189   5280    237     15   -173
ATOM   1592  CG  LEU A 146      26.364  16.178  -7.710  1.00 49.88           C  
ANISOU 1592  CG  LEU A 146     7455   5684   5814    227     13   -141
ATOM   1593  CD1 LEU A 146      26.809  17.466  -7.009  1.00 50.14           C  
ANISOU 1593  CD1 LEU A 146     7489   5693   5870    187     61   -128
ATOM   1594  CD2 LEU A 146      25.662  16.499  -9.035  1.00 52.17           C  
ANISOU 1594  CD2 LEU A 146     7784   5981   6055    258      5   -113
ATOM   1595  H   LEU A 146      25.898  13.541  -6.933  1.00  0.00           H  
ATOM   1596  HA  LEU A 146      26.969  14.053  -9.584  1.00  0.00           H  
ATOM   1597  HB2 LEU A 146      27.971  15.024  -6.864  1.00  0.00           H  
ATOM   1598  HB3 LEU A 146      28.349  15.724  -8.410  1.00  0.00           H  
ATOM   1599  HG  LEU A 146      25.629  15.695  -7.072  1.00  0.00           H  
ATOM   1600 HD11 LEU A 146      25.955  18.087  -6.742  1.00  0.00           H  
ATOM   1601 HD12 LEU A 146      27.344  17.230  -6.090  1.00  0.00           H  
ATOM   1602 HD13 LEU A 146      27.475  18.057  -7.638  1.00  0.00           H  
ATOM   1603 HD21 LEU A 146      24.827  17.177  -8.868  1.00  0.00           H  
ATOM   1604 HD22 LEU A 146      26.340  16.975  -9.739  1.00  0.00           H  
ATOM   1605 HD23 LEU A 146      25.253  15.606  -9.504  1.00  0.00           H  
ATOM   1606  N   CYS A 147      28.669  12.122  -7.545  1.00 48.98           N  
ANISOU 1606  N   CYS A 147     7311   5607   5693    322    -23   -241
ATOM   1607  CA  CYS A 147      29.730  11.123  -7.455  1.00 49.58           C  
ANISOU 1607  CA  CYS A 147     7373   5691   5777    383    -22   -268
ATOM   1608  C   CYS A 147      29.530  10.017  -8.509  1.00 52.69           C  
ANISOU 1608  C   CYS A 147     7818   6057   6145    416    -13   -305
ATOM   1609  O   CYS A 147      30.505   9.575  -9.114  1.00 53.37           O  
ANISOU 1609  O   CYS A 147     7884   6173   6221    466     18   -340
ATOM   1610  CB  CYS A 147      29.699  10.527  -6.032  1.00 50.44           C  
ANISOU 1610  CB  CYS A 147     7491   5765   5907    405    -64   -253
ATOM   1611  SG  CYS A 147      31.146   9.485  -5.705  1.00 55.73           S  
ANISOU 1611  SG  CYS A 147     8153   6435   6587    518    -77   -272
ATOM   1612  H   CYS A 147      27.961  12.104  -6.824  1.00  0.00           H  
ATOM   1613  HA  CYS A 147      30.688  11.612  -7.629  1.00  0.00           H  
ATOM   1614  HB2 CYS A 147      29.686  11.325  -5.290  1.00  0.00           H  
ATOM   1615  HB3 CYS A 147      28.802   9.929  -5.873  1.00  0.00           H  
ATOM   1616  HG  CYS A 147      32.053  10.457  -5.838  1.00  0.00           H  
ATOM   1617  N   ALA A 148      28.272   9.619  -8.773  1.00 47.64           N  
ANISOU 1617  N   ALA A 148     7238   5371   5493    382    -36   -311
ATOM   1618  CA  ALA A 148      27.905   8.641  -9.797  1.00 47.15           C  
ANISOU 1618  CA  ALA A 148     7232   5284   5400    388    -32   -362
ATOM   1619  C   ALA A 148      27.990   9.222 -11.218  1.00 49.76           C  
ANISOU 1619  C   ALA A 148     7553   5685   5670    382     -6   -377
ATOM   1620  O   ALA A 148      28.327   8.480 -12.138  1.00 50.11           O  
ANISOU 1620  O   ALA A 148     7623   5736   5680    411     20   -430
ATOM   1621  CB  ALA A 148      26.468   8.172  -9.536  1.00 47.66           C  
ANISOU 1621  CB  ALA A 148     7341   5301   5468    328    -65   -372
ATOM   1622  H   ALA A 148      27.519  10.024  -8.234  1.00  0.00           H  
ATOM   1623  HA  ALA A 148      28.576   7.783  -9.727  1.00  0.00           H  
ATOM   1624  HB1 ALA A 148      26.150   7.432 -10.272  1.00  0.00           H  
ATOM   1625  HB2 ALA A 148      26.402   7.700  -8.557  1.00  0.00           H  
ATOM   1626  HB3 ALA A 148      25.753   8.995  -9.560  1.00  0.00           H  
ATOM   1627  N   ILE A 149      27.748  10.536 -11.395  1.00 44.79           N  
ANISOU 1627  N   ILE A 149     6896   5099   5022    349     -6   -328
ATOM   1628  CA  ILE A 149      27.934  11.256 -12.661  1.00 45.08           C  
ANISOU 1628  CA  ILE A 149     6944   5197   4988    345     21   -317
ATOM   1629  C   ILE A 149      29.436  11.468 -12.947  1.00 51.03           C  
ANISOU 1629  C   ILE A 149     7669   5990   5731    368     90   -330
ATOM   1630  O   ILE A 149      29.823  11.408 -14.110  1.00 51.80           O  
ANISOU 1630  O   ILE A 149     7790   6132   5760    379    127   -360
ATOM   1631  CB  ILE A 149      27.164  12.614 -12.635  1.00 47.37           C  
ANISOU 1631  CB  ILE A 149     7232   5500   5269    321      7   -247
ATOM   1632  CG1 ILE A 149      25.633  12.391 -12.598  1.00 47.49           C  
ANISOU 1632  CG1 ILE A 149     7255   5512   5279    311    -60   -251
ATOM   1633  CG2 ILE A 149      27.502  13.530 -13.837  1.00 47.64           C  
ANISOU 1633  CG2 ILE A 149     7296   5580   5226    322     49   -210
ATOM   1634  CD1 ILE A 149      24.847  13.590 -12.044  1.00 53.08           C  
ANISOU 1634  CD1 ILE A 149     7941   6206   6021    307    -80   -196
ATOM   1635  H   ILE A 149      27.444  11.076 -10.597  1.00  0.00           H  
ATOM   1636  HA  ILE A 149      27.521  10.649 -13.470  1.00  0.00           H  
ATOM   1637  HB  ILE A 149      27.455  13.140 -11.725  1.00  0.00           H  
ATOM   1638 HG12 ILE A 149      25.275  12.150 -13.599  1.00  0.00           H  
ATOM   1639 HG13 ILE A 149      25.386  11.521 -11.993  1.00  0.00           H  
ATOM   1640 HG21 ILE A 149      26.871  14.417 -13.867  1.00  0.00           H  
ATOM   1641 HG22 ILE A 149      28.529  13.891 -13.803  1.00  0.00           H  
ATOM   1642 HG23 ILE A 149      27.362  13.006 -14.782  1.00  0.00           H  
ATOM   1643 HD11 ILE A 149      23.775  13.395 -12.045  1.00  0.00           H  
ATOM   1644 HD12 ILE A 149      25.132  13.808 -11.017  1.00  0.00           H  
ATOM   1645 HD13 ILE A 149      25.016  14.494 -12.627  1.00  0.00           H  
ATOM   1646  N   SER A 150      30.284  11.668 -11.919  1.00 47.21           N  
ANISOU 1646  N   SER A 150     7125   5504   5308    372    108   -317
ATOM   1647  CA  SER A 150      31.738  11.842 -12.056  1.00 47.27           C  
ANISOU 1647  CA  SER A 150     7070   5572   5320    385    172   -339
ATOM   1648  C   SER A 150      32.441  10.542 -12.492  1.00 52.68           C  
ANISOU 1648  C   SER A 150     7751   6268   5997    459    191   -411
ATOM   1649  O   SER A 150      33.396  10.595 -13.267  1.00 54.04           O  
ANISOU 1649  O   SER A 150     7898   6506   6127    469    259   -445
ATOM   1650  CB  SER A 150      32.335  12.296 -10.709  1.00 50.12           C  
ANISOU 1650  CB  SER A 150     7355   5941   5746    374    163   -325
ATOM   1651  OG  SER A 150      32.009  13.645 -10.450  1.00 57.53           O  
ANISOU 1651  OG  SER A 150     8304   6859   6696    305    159   -273
ATOM   1652  H   SER A 150      29.899  11.711 -10.985  1.00  0.00           H  
ATOM   1653  HA  SER A 150      31.938  12.602 -12.814  1.00  0.00           H  
ATOM   1654  HB2 SER A 150      31.997  11.671  -9.883  1.00  0.00           H  
ATOM   1655  HB3 SER A 150      33.423  12.232 -10.731  1.00  0.00           H  
ATOM   1656  HG  SER A 150      31.076  13.698 -10.292  1.00  0.00           H  
ATOM   1657  N   VAL A 151      31.932   9.384 -12.036  1.00 49.17           N  
ANISOU 1657  N   VAL A 151     7338   5754   5591    511    141   -435
ATOM   1658  CA  VAL A 151      32.345   8.044 -12.454  1.00 50.28           C  
ANISOU 1658  CA  VAL A 151     7498   5869   5736    597    156   -505
ATOM   1659  C   VAL A 151      31.845   7.751 -13.884  1.00 55.94           C  
ANISOU 1659  C   VAL A 151     8287   6590   6378    581    185   -558
ATOM   1660  O   VAL A 151      32.612   7.234 -14.693  1.00 56.64           O  
ANISOU 1660  O   VAL A 151     8366   6716   6437    633    243   -623
ATOM   1661  CB  VAL A 151      31.786   7.013 -11.427  1.00 53.80           C  
ANISOU 1661  CB  VAL A 151     7993   6210   6239    648    100   -500
ATOM   1662  CG1 VAL A 151      31.840   5.544 -11.894  1.00 54.55           C  
ANISOU 1662  CG1 VAL A 151     8153   6235   6338    735    119   -572
ATOM   1663  CG2 VAL A 151      32.511   7.127 -10.072  1.00 53.23           C  
ANISOU 1663  CG2 VAL A 151     7843   6164   6217    687     73   -458
ATOM   1664  H   VAL A 151      31.162   9.437 -11.383  1.00  0.00           H  
ATOM   1665  HA  VAL A 151      33.435   7.989 -12.458  1.00  0.00           H  
ATOM   1666  HB  VAL A 151      30.735   7.249 -11.252  1.00  0.00           H  
ATOM   1667 HG11 VAL A 151      31.535   4.868 -11.094  1.00  0.00           H  
ATOM   1668 HG12 VAL A 151      31.169   5.356 -12.732  1.00  0.00           H  
ATOM   1669 HG13 VAL A 151      32.849   5.262 -12.197  1.00  0.00           H  
ATOM   1670 HG21 VAL A 151      31.998   6.548  -9.304  1.00  0.00           H  
ATOM   1671 HG22 VAL A 151      33.530   6.746 -10.141  1.00  0.00           H  
ATOM   1672 HG23 VAL A 151      32.572   8.155  -9.718  1.00  0.00           H  
ATOM   1673  N   ASP A 152      30.584   8.094 -14.203  1.00 52.72           N  
ANISOU 1673  N   ASP A 152     7938   6161   5931    512    144   -537
ATOM   1674  CA  ASP A 152      29.944   7.847 -15.499  1.00 53.28           C  
ANISOU 1674  CA  ASP A 152     8072   6258   5914    485    149   -586
ATOM   1675  C   ASP A 152      30.545   8.688 -16.648  1.00 57.41           C  
ANISOU 1675  C   ASP A 152     8575   6886   6351    478    217   -580
ATOM   1676  O   ASP A 152      30.627   8.199 -17.774  1.00 58.09           O  
ANISOU 1676  O   ASP A 152     8698   7009   6365    496    258   -652
ATOM   1677  CB  ASP A 152      28.423   8.100 -15.345  1.00 54.94           C  
ANISOU 1677  CB  ASP A 152     8314   6459   6104    417     79   -553
ATOM   1678  CG  ASP A 152      27.581   7.698 -16.559  1.00 71.70           C  
ANISOU 1678  CG  ASP A 152    10499   8596   8148    388     56   -629
ATOM   1679  OD1 ASP A 152      27.459   6.472 -16.774  1.00 73.92           O  
ANISOU 1679  OD1 ASP A 152    10828   8799   8459    385     47   -704
ATOM   1680  OD2 ASP A 152      27.069   8.618 -17.235  1.00 78.25           O1-
ANISOU 1680  OD2 ASP A 152    11337   9513   8883    364     42   -612
ATOM   1681  H   ASP A 152      30.012   8.518 -13.485  1.00  0.00           H  
ATOM   1682  HA  ASP A 152      30.096   6.795 -15.745  1.00  0.00           H  
ATOM   1683  HB2 ASP A 152      28.040   7.524 -14.503  1.00  0.00           H  
ATOM   1684  HB3 ASP A 152      28.235   9.147 -15.110  1.00  0.00           H  
ATOM   1685  N   ARG A 153      30.994   9.925 -16.362  1.00 52.36           N  
ANISOU 1685  N   ARG A 153     7889   6289   5718    445    237   -499
ATOM   1686  CA  ARG A 153      31.587  10.839 -17.343  1.00 52.40           C  
ANISOU 1686  CA  ARG A 153     7887   6378   5643    416    314   -473
ATOM   1687  C   ARG A 153      33.090  10.564 -17.530  1.00 57.57           C  
ANISOU 1687  C   ARG A 153     8478   7090   6305    455    405   -538
ATOM   1688  O   ARG A 153      33.624  10.865 -18.597  1.00 58.17           O  
ANISOU 1688  O   ARG A 153     8571   7242   6288    442    481   -562
ATOM   1689  CB  ARG A 153      31.398  12.300 -16.862  1.00 51.45           C  
ANISOU 1689  CB  ARG A 153     7748   6254   5547    361    317   -373
ATOM   1690  CG  ARG A 153      31.267  13.320 -18.011  1.00 62.69           C  
ANISOU 1690  CG  ARG A 153     9251   7698   6871    326    311   -300
ATOM   1691  CD  ARG A 153      29.811  13.510 -18.485  1.00 68.85           C  
ANISOU 1691  CD  ARG A 153    10082   8456   7621    344    209   -297
ATOM   1692  NE  ARG A 153      29.293  12.316 -19.175  1.00 78.53           N  
ANISOU 1692  NE  ARG A 153    11369   9751   8717    354    207   -336
ATOM   1693  CZ  ARG A 153      28.542  11.341 -18.629  1.00 91.68           C  
ANISOU 1693  CZ  ARG A 153    13048  11422  10363    370    174   -434
ATOM   1694  NH1 ARG A 153      28.122  11.388 -17.357  1.00 80.58           N  
ANISOU 1694  NH1 ARG A 153    11611   9944   9062    380    143   -490
ATOM   1695  NH2 ARG A 153      28.212  10.273 -19.365  1.00 74.95           N1+
ANISOU 1695  NH2 ARG A 153    10987   9379   8113    370    174   -478
ATOM   1696  H   ARG A 153      30.878  10.269 -15.417  1.00  0.00           H  
ATOM   1697  HA  ARG A 153      31.093  10.687 -18.303  1.00  0.00           H  
ATOM   1698  HB2 ARG A 153      30.506  12.392 -16.247  1.00  0.00           H  
ATOM   1699  HB3 ARG A 153      32.219  12.590 -16.203  1.00  0.00           H  
ATOM   1700  HG3 ARG A 153      31.632  14.286 -17.662  1.00  0.00           H  
ATOM   1701  HG2 ARG A 153      31.914  13.048 -18.847  1.00  0.00           H  
ATOM   1702  HD2 ARG A 153      29.161  13.798 -17.659  1.00  0.00           H  
ATOM   1703  HD3 ARG A 153      29.776  14.335 -19.197  1.00  0.00           H  
ATOM   1704  HE  ARG A 153      29.579  12.212 -20.138  1.00  0.00           H  
ATOM   1705 HH11 ARG A 153      27.603  10.604 -16.977  1.00  0.00           H  
ATOM   1706 HH12 ARG A 153      28.353  12.174 -16.767  1.00  0.00           H  
ATOM   1707 HH21 ARG A 153      27.700   9.515 -18.924  1.00  0.00           H  
ATOM   1708 HH22 ARG A 153      28.500  10.188 -20.328  1.00  0.00           H  
ATOM   1709  N   TYR A 154      33.756   9.943 -16.538  1.00 54.19           N  
ANISOU 1709  N   TYR A 154     7974   6637   5978    509    396   -568
ATOM   1710  CA  TYR A 154      35.107   9.394 -16.661  1.00 54.93           C  
ANISOU 1710  CA  TYR A 154     7983   6797   6093    573    471   -640
ATOM   1711  C   TYR A 154      35.092   8.152 -17.575  1.00 59.78           C  
ANISOU 1711  C   TYR A 154     8655   7396   6662    646    495   -740
ATOM   1712  O   TYR A 154      35.944   8.048 -18.454  1.00 60.56           O  
ANISOU 1712  O   TYR A 154     8717   7580   6712    672    588   -804
ATOM   1713  CB  TYR A 154      35.644   9.039 -15.251  1.00 55.64           C  
ANISOU 1713  CB  TYR A 154     7978   6869   6294    634    430   -639
ATOM   1714  CG  TYR A 154      36.900   8.178 -15.207  1.00 58.18           C  
ANISOU 1714  CG  TYR A 154     8214   7243   6650    750    476   -725
ATOM   1715  CD1 TYR A 154      36.917   7.004 -14.425  1.00 60.31           C  
ANISOU 1715  CD1 TYR A 154     8515   7425   6975    872    423   -763
ATOM   1716  CD2 TYR A 154      38.030   8.510 -15.986  1.00 60.02           C  
ANISOU 1716  CD2 TYR A 154     8337   7611   6858    742    578   -771
ATOM   1717  CE1 TYR A 154      38.040   6.155 -14.443  1.00 62.14           C  
ANISOU 1717  CE1 TYR A 154     8671   7697   7240   1008    461   -841
ATOM   1718  CE2 TYR A 154      39.144   7.651 -16.019  1.00 62.31           C  
ANISOU 1718  CE2 TYR A 154     8528   7965   7181    866    621   -861
ATOM   1719  CZ  TYR A 154      39.149   6.472 -15.251  1.00 70.72           C  
ANISOU 1719  CZ  TYR A 154     9626   8938   8306   1012    557   -895
ATOM   1720  OH  TYR A 154      40.232   5.643 -15.286  1.00 74.73           O  
ANISOU 1720  OH  TYR A 154    10042   9502   8851   1163    595   -982
ATOM   1721  H   TYR A 154      33.257   9.747 -15.682  1.00  0.00           H  
ATOM   1722  HA  TYR A 154      35.759  10.146 -17.111  1.00  0.00           H  
ATOM   1723  HB2 TYR A 154      35.847   9.958 -14.701  1.00  0.00           H  
ATOM   1724  HB3 TYR A 154      34.865   8.532 -14.683  1.00  0.00           H  
ATOM   1725  HD1 TYR A 154      36.060   6.738 -13.823  1.00  0.00           H  
ATOM   1726  HD2 TYR A 154      38.031   9.403 -16.593  1.00  0.00           H  
ATOM   1727  HE1 TYR A 154      38.039   5.255 -13.846  1.00  0.00           H  
ATOM   1728  HE2 TYR A 154      39.993   7.898 -16.638  1.00  0.00           H  
ATOM   1729  HH  TYR A 154      40.145   4.895 -14.716  1.00  0.00           H  
ATOM   1730  N   ILE A 155      34.107   7.250 -17.404  1.00 55.59           N  
ANISOU 1730  N   ILE A 155     8218   6756   6146    668    420   -761
ATOM   1731  CA  ILE A 155      33.884   6.056 -18.230  1.00 55.99           C  
ANISOU 1731  CA  ILE A 155     8352   6762   6161    719    435   -865
ATOM   1732  C   ILE A 155      33.540   6.410 -19.694  1.00 60.88           C  
ANISOU 1732  C   ILE A 155     9025   7469   6639    657    482   -896
ATOM   1733  O   ILE A 155      33.864   5.627 -20.582  1.00 61.25           O  
ANISOU 1733  O   ILE A 155     9091   7552   6629    702    552   -996
ATOM   1734  CB  ILE A 155      32.804   5.157 -17.550  1.00 58.21           C  
ANISOU 1734  CB  ILE A 155     8725   6900   6493    715    348   -871
ATOM   1735  CG1 ILE A 155      33.369   4.521 -16.255  1.00 58.00           C  
ANISOU 1735  CG1 ILE A 155     8670   6784   6585    807    321   -855
ATOM   1736  CG2 ILE A 155      32.227   4.050 -18.464  1.00 59.93           C  
ANISOU 1736  CG2 ILE A 155     9053   7068   6651    715    359   -985
ATOM   1737  CD1 ILE A 155      32.296   3.968 -15.305  1.00 61.14           C  
ANISOU 1737  CD1 ILE A 155     9145   7048   7036    774    241   -814
ATOM   1738  H   ILE A 155      33.454   7.406 -16.648  1.00  0.00           H  
ATOM   1739  HA  ILE A 155      34.821   5.495 -18.262  1.00  0.00           H  
ATOM   1740  HB  ILE A 155      31.970   5.803 -17.271  1.00  0.00           H  
ATOM   1741 HG12 ILE A 155      34.073   3.729 -16.510  1.00  0.00           H  
ATOM   1742 HG13 ILE A 155      33.953   5.254 -15.700  1.00  0.00           H  
ATOM   1743 HG21 ILE A 155      31.510   3.421 -17.938  1.00  0.00           H  
ATOM   1744 HG22 ILE A 155      31.687   4.463 -19.317  1.00  0.00           H  
ATOM   1745 HG23 ILE A 155      33.016   3.402 -18.847  1.00  0.00           H  
ATOM   1746 HD11 ILE A 155      32.745   3.651 -14.364  1.00  0.00           H  
ATOM   1747 HD12 ILE A 155      31.546   4.724 -15.075  1.00  0.00           H  
ATOM   1748 HD13 ILE A 155      31.783   3.104 -15.726  1.00  0.00           H  
ATOM   1749  N   ALA A 156      32.940   7.583 -19.960  1.00 57.62           N  
ANISOU 1749  N   ALA A 156     8635   7097   6162    568    446   -807
ATOM   1750  CA  ALA A 156      32.608   8.060 -21.305  1.00 58.69           C  
ANISOU 1750  CA  ALA A 156     8830   7325   6146    516    477   -807
ATOM   1751  C   ALA A 156      33.845   8.518 -22.107  1.00 65.76           C  
ANISOU 1751  C   ALA A 156     9680   8332   6974    520    607   -825
ATOM   1752  O   ALA A 156      33.821   8.462 -23.335  1.00 66.76           O  
ANISOU 1752  O   ALA A 156     9865   8536   6964    504    659   -871
ATOM   1753  CB  ALA A 156      31.643   9.249 -21.169  1.00 58.54           C  
ANISOU 1753  CB  ALA A 156     8836   7316   6089    449    411   -688
ATOM   1754  H   ALA A 156      32.693   8.179 -19.182  1.00  0.00           H  
ATOM   1755  HA  ALA A 156      32.111   7.258 -21.855  1.00  0.00           H  
ATOM   1756  HB1 ALA A 156      31.318   9.608 -22.146  1.00  0.00           H  
ATOM   1757  HB2 ALA A 156      30.749   8.965 -20.613  1.00  0.00           H  
ATOM   1758  HB3 ALA A 156      32.104  10.088 -20.646  1.00  0.00           H  
ATOM   1759  N   ILE A 157      34.919   8.945 -21.421  1.00 63.22           N  
ANISOU 1759  N   ILE A 157     9249   8030   6741    532    661   -796
ATOM   1760  CA  ILE A 157      36.185   9.392 -22.010  1.00 64.76           C  
ANISOU 1760  CA  ILE A 157     9370   8341   6895    520    794   -819
ATOM   1761  C   ILE A 157      37.165   8.203 -22.077  1.00 73.29           C  
ANISOU 1761  C   ILE A 157    10389   9445   8011    629    857   -959
ATOM   1762  O   ILE A 157      37.845   8.031 -23.087  1.00 74.11           O  
ANISOU 1762  O   ILE A 157    10501   9642   8015    634    961  -1034
ATOM   1763  CB  ILE A 157      36.774  10.530 -21.118  1.00 66.92           C  
ANISOU 1763  CB  ILE A 157     9543   8637   7248    461    818   -732
ATOM   1764  CG1 ILE A 157      35.825  11.755 -21.096  1.00 66.56           C  
ANISOU 1764  CG1 ILE A 157     9580   8574   7136    356    800   -602
ATOM   1765  CG2 ILE A 157      38.193  10.969 -21.554  1.00 68.67           C  
ANISOU 1765  CG2 ILE A 157     9636   8983   7472    453    956   -787
ATOM   1766  CD1 ILE A 157      36.128  12.784 -19.998  1.00 68.66           C  
ANISOU 1766  CD1 ILE A 157     9797   8784   7509    306    759   -515
ATOM   1767  H   ILE A 157      34.854   8.961 -20.412  1.00  0.00           H  
ATOM   1768  HA  ILE A 157      36.027   9.774 -23.021  1.00  0.00           H  
ATOM   1769  HB  ILE A 157      36.850  10.153 -20.096  1.00  0.00           H  
ATOM   1770 HG12 ILE A 157      35.841  12.237 -22.071  1.00  0.00           H  
ATOM   1771 HG13 ILE A 157      34.794  11.438 -20.952  1.00  0.00           H  
ATOM   1772 HG21 ILE A 157      38.585  11.748 -20.904  1.00  0.00           H  
ATOM   1773 HG22 ILE A 157      38.918  10.158 -21.511  1.00  0.00           H  
ATOM   1774 HG23 ILE A 157      38.190  11.357 -22.573  1.00  0.00           H  
ATOM   1775 HD11 ILE A 157      35.387  13.583 -20.007  1.00  0.00           H  
ATOM   1776 HD12 ILE A 157      36.101  12.321 -19.011  1.00  0.00           H  
ATOM   1777 HD13 ILE A 157      37.103  13.250 -20.128  1.00  0.00           H  
ATOM   1778  N   LYS A 158      37.230   7.388 -21.009  1.00 72.21           N  
ANISOU 1778  N   LYS A 158    10202   9226   8010    724    797   -991
ATOM   1779  CA  LYS A 158      38.142   6.254 -20.845  1.00 74.40           C  
ANISOU 1779  CA  LYS A 158    10425   9501   8342    861    842  -1111
ATOM   1780  C   LYS A 158      37.684   5.010 -21.639  1.00 83.32           C  
ANISOU 1780  C   LYS A 158    11681  10574   9401    907    855  -1223
ATOM   1781  O   LYS A 158      38.503   4.135 -21.923  1.00 84.56           O  
ANISOU 1781  O   LYS A 158    11811  10778   9541    995    947  -1340
ATOM   1782  CB  LYS A 158      38.183   5.929 -19.333  1.00 75.94           C  
ANISOU 1782  CB  LYS A 158    10568   9601   8685    956    755  -1089
ATOM   1783  CG  LYS A 158      39.221   4.893 -18.856  1.00 89.74           C  
ANISOU 1783  CG  LYS A 158    12205  11386  10505   1116    805  -1182
ATOM   1784  CD  LYS A 158      40.690   5.362 -18.918  1.00 99.91           C  
ANISOU 1784  CD  LYS A 158    13296  12843  11823   1104    869  -1171
ATOM   1785  CE  LYS A 158      41.444   4.992 -20.208  1.00110.73           C  
ANISOU 1785  CE  LYS A 158    14565  14352  13155   1171   1006  -1292
ATOM   1786  NZ  LYS A 158      41.602   3.535 -20.350  1.00121.06           N1+
ANISOU 1786  NZ  LYS A 158    15830  15622  14546   1385    999  -1390
ATOM   1787  H   LYS A 158      36.638   7.608 -20.218  1.00  0.00           H  
ATOM   1788  HA  LYS A 158      39.126   6.566 -21.190  1.00  0.00           H  
ATOM   1789  HB2 LYS A 158      38.356   6.853 -18.778  1.00  0.00           H  
ATOM   1790  HB3 LYS A 158      37.194   5.590 -19.018  1.00  0.00           H  
ATOM   1791  HG3 LYS A 158      38.994   4.695 -17.808  1.00  0.00           H  
ATOM   1792  HG2 LYS A 158      39.085   3.932 -19.351  1.00  0.00           H  
ATOM   1793  HD2 LYS A 158      40.736   6.440 -18.763  1.00  0.00           H  
ATOM   1794  HD3 LYS A 158      41.229   4.930 -18.074  1.00  0.00           H  
ATOM   1795  HE2 LYS A 158      40.949   5.381 -21.095  1.00  0.00           H  
ATOM   1796  HE3 LYS A 158      42.438   5.440 -20.186  1.00  0.00           H  
ATOM   1797  HZ1 LYS A 158      42.136   3.332 -21.182  1.00  0.00           H  
ATOM   1798  HZ2 LYS A 158      42.080   3.164 -19.541  1.00  0.00           H  
ATOM   1799  HZ3 LYS A 158      40.689   3.107 -20.427  1.00  0.00           H  
ATOM   1800  N   LYS A 159      36.397   4.954 -22.019  1.00 82.39           N  
ANISOU 1800  N   LYS A 159    11695  10366   9244    844    767  -1198
ATOM   1801  CA  LYS A 159      35.769   3.928 -22.845  1.00 84.47           C  
ANISOU 1801  CA  LYS A 159    12088  10574   9432    851    764  -1310
ATOM   1802  C   LYS A 159      34.723   4.614 -23.749  1.00 91.91           C  
ANISOU 1802  C   LYS A 159    13105  11603  10213    728    748  -1273
ATOM   1803  O   LYS A 159      33.537   4.582 -23.419  1.00 90.27           O  
ANISOU 1803  O   LYS A 159    12961  11341   9995    661    643  -1223
ATOM   1804  CB  LYS A 159      35.218   2.794 -21.946  1.00 86.39           C  
ANISOU 1804  CB  LYS A 159    12411  10635   9777    880    665  -1324
ATOM   1805  CG  LYS A 159      34.714   1.569 -22.732  1.00102.67           C  
ANISOU 1805  CG  LYS A 159    14606  12608  11795    893    672  -1467
ATOM   1806  CD  LYS A 159      33.747   0.682 -21.934  1.00111.87           C  
ANISOU 1806  CD  LYS A 159    15864  13595  13049    867    576  -1458
ATOM   1807  CE  LYS A 159      34.418  -0.116 -20.809  1.00121.78           C  
ANISOU 1807  CE  LYS A 159    17129  14695  14446   1000    583  -1473
ATOM   1808  NZ  LYS A 159      33.459  -1.031 -20.168  1.00128.79           N1+
ANISOU 1808  NZ  LYS A 159    18117  15409  15408    950    501  -1443
ATOM   1809  H   LYS A 159      35.796   5.712 -21.728  1.00  0.00           H  
ATOM   1810  HA  LYS A 159      36.527   3.475 -23.484  1.00  0.00           H  
ATOM   1811  HB2 LYS A 159      35.990   2.468 -21.247  1.00  0.00           H  
ATOM   1812  HB3 LYS A 159      34.411   3.186 -21.328  1.00  0.00           H  
ATOM   1813  HG2 LYS A 159      34.186   1.901 -23.622  1.00  0.00           H  
ATOM   1814  HG3 LYS A 159      35.558   0.983 -23.097  1.00  0.00           H  
ATOM   1815  HD2 LYS A 159      32.936   1.292 -21.531  1.00  0.00           H  
ATOM   1816  HD3 LYS A 159      33.275  -0.014 -22.625  1.00  0.00           H  
ATOM   1817  HE2 LYS A 159      35.246  -0.705 -21.206  1.00  0.00           H  
ATOM   1818  HE3 LYS A 159      34.828   0.555 -20.054  1.00  0.00           H  
ATOM   1819  HZ1 LYS A 159      32.688  -0.501 -19.785  1.00  0.00           H  
ATOM   1820  HZ2 LYS A 159      33.108  -1.683 -20.856  1.00  0.00           H  
ATOM   1821  HZ3 LYS A 159      33.918  -1.540 -19.427  1.00  0.00           H  
ATOM   1822  N   PRO A 160      35.126   5.247 -24.876  1.00 92.86           N  
ANISOU 1822  N   PRO A 160    13212  11869  10201    697    850  -1286
ATOM   1823  CA  PRO A 160      34.203   5.960 -25.777  1.00 94.23           C  
ANISOU 1823  CA  PRO A 160    13468  12129  10205    597    827  -1229
ATOM   1824  C   PRO A 160      33.404   5.019 -26.706  1.00102.89           C  
ANISOU 1824  C   PRO A 160    14686  13206  11201    578    767  -1335
ATOM   1825  O   PRO A 160      32.350   5.408 -27.206  1.00102.01           O  
ANISOU 1825  O   PRO A 160    14633  13119  11005    508    673  -1274
ATOM   1826  CB  PRO A 160      35.123   6.882 -26.590  1.00 97.05           C  
ANISOU 1826  CB  PRO A 160    13793  12638  10446    577    973  -1232
ATOM   1827  CG  PRO A 160      36.435   6.118 -26.675  1.00101.94           C  
ANISOU 1827  CG  PRO A 160    14328  13261  11144    677   1075  -1360
ATOM   1828  CD  PRO A 160      36.509   5.362 -25.348  1.00 96.00           C  
ANISOU 1828  CD  PRO A 160    13516  12369  10590    755    994  -1350
ATOM   1829  HA  PRO A 160      33.493   6.560 -25.206  1.00  0.00           H  
ATOM   1830  HB2 PRO A 160      34.726   7.148 -27.571  1.00  0.00           H  
ATOM   1831  HB3 PRO A 160      35.277   7.813 -26.040  1.00  0.00           H  
ATOM   1832  HG2 PRO A 160      36.389   5.407 -27.500  1.00  0.00           H  
ATOM   1833  HG3 PRO A 160      37.297   6.762 -26.842  1.00  0.00           H  
ATOM   1834  HD3 PRO A 160      37.096   5.926 -24.623  1.00  0.00           H  
ATOM   1835  HD2 PRO A 160      36.980   4.388 -25.487  1.00  0.00           H  
ATOM   1836  N   ILE A 161      33.895   3.786 -26.907  1.00103.66           N  
ANISOU 1836  N   ILE A 161    14817  13257  11312    643    819  -1499
ATOM   1837  CA  ILE A 161      33.248   2.692 -27.631  1.00105.80           C  
ANISOU 1837  CA  ILE A 161    15205  13495  11499    615    776  -1634
ATOM   1838  C   ILE A 161      32.424   1.823 -26.655  1.00111.72           C  
ANISOU 1838  C   ILE A 161    15985  14062  12400    617    674  -1653
ATOM   1839  O   ILE A 161      32.424   2.061 -25.447  1.00109.84           O  
ANISOU 1839  O   ILE A 161    15690  13764  12281    611    608  -1526
ATOM   1840  CB  ILE A 161      34.359   1.835 -28.309  1.00111.00           C  
ANISOU 1840  CB  ILE A 161    15899  14189  12086    680    906  -1813
ATOM   1841  CG1 ILE A 161      35.456   1.328 -27.335  1.00  0.00           C  
ATOM   1842  CG2 ILE A 161      34.977   2.605 -29.493  1.00  0.00           C  
ATOM   1843  CD1 ILE A 161      36.292   0.171 -27.898  1.00  0.00           C  
ATOM   1844  H   ILE A 161      34.767   3.561 -26.452  1.00  0.00           H  
ATOM   1845  HA  ILE A 161      32.567   3.086 -28.388  1.00  0.00           H  
ATOM   1846  HB  ILE A 161      33.877   0.958 -28.743  1.00  0.00           H  
ATOM   1847 HG12 ILE A 161      36.118   2.149 -27.057  1.00  0.00           H  
ATOM   1848 HG13 ILE A 161      35.009   0.985 -26.402  1.00  0.00           H  
ATOM   1849 HG21 ILE A 161      35.658   1.980 -30.069  1.00  0.00           H  
ATOM   1850 HG22 ILE A 161      34.205   2.954 -30.180  1.00  0.00           H  
ATOM   1851 HG23 ILE A 161      35.535   3.479 -29.155  1.00  0.00           H  
ATOM   1852 HD11 ILE A 161      37.008  -0.181 -27.156  1.00  0.00           H  
ATOM   1853 HD12 ILE A 161      35.662  -0.674 -28.177  1.00  0.00           H  
ATOM   1854 HD13 ILE A 161      36.857   0.474 -28.779  1.00  0.00           H  
ATOM   1855  N   GLN A 162      31.711   0.818 -27.196  1.00111.31           N  
ANISOU 1855  N   GLN A 162    16035  13922  12335    610    667  -1813
ATOM   1856  CA  GLN A 162      30.950  -0.223 -26.485  1.00111.52           C  
ANISOU 1856  CA  GLN A 162    16122  13762  12489    590    594  -1856
ATOM   1857  C   GLN A 162      29.554   0.233 -26.014  1.00114.96           C  
ANISOU 1857  C   GLN A 162    16540  14205  12935    477    459  -1746
ATOM   1858  O   GLN A 162      28.864  -0.519 -25.326  1.00114.34           O  
ANISOU 1858  O   GLN A 162    16490  13980  12972    446    403  -1746
ATOM   1859  CB  GLN A 162      31.774  -0.948 -25.387  1.00112.57           C  
ANISOU 1859  CB  GLN A 162    16225  13737  12811    715    633  -1831
ATOM   1860  CG  GLN A 162      33.047  -1.645 -25.912  1.00  0.00           C  
ATOM   1861  CD  GLN A 162      33.984  -2.108 -24.790  1.00  0.00           C  
ATOM   1862  OE1 GLN A 162      33.548  -2.432 -23.687  1.00  0.00           O  
ATOM   1863  NE2 GLN A 162      35.288  -2.130 -25.068  1.00  0.00           N  
ATOM   1864  H   GLN A 162      31.751   0.721 -28.200  1.00  0.00           H  
ATOM   1865  HA  GLN A 162      30.737  -0.972 -27.249  1.00  0.00           H  
ATOM   1866  HB2 GLN A 162      32.027  -0.251 -24.590  1.00  0.00           H  
ATOM   1867  HB3 GLN A 162      31.151  -1.707 -24.911  1.00  0.00           H  
ATOM   1868  HG2 GLN A 162      32.774  -2.505 -26.523  1.00  0.00           H  
ATOM   1869  HG3 GLN A 162      33.603  -0.971 -26.563  1.00  0.00           H  
ATOM   1870 HE21 GLN A 162      35.943  -2.437 -24.363  1.00  0.00           H  
ATOM   1871 HE22 GLN A 162      35.616  -1.855 -25.983  1.00  0.00           H  
ATOM   1872  N   ALA A 163      29.139   1.455 -26.385  1.00111.19           N  
ANISOU 1872  N   ALA A 163    16022  13897  12329    421    414  -1654
ATOM   1873  CA  ALA A 163      27.880   2.079 -25.994  1.00109.85           C  
ANISOU 1873  CA  ALA A 163    15819  13765  12155    338    290  -1552
ATOM   1874  C   ALA A 163      26.716   1.553 -26.849  1.00114.08           C  
ANISOU 1874  C   ALA A 163    16414  14366  12566    238    211  -1668
ATOM   1875  O   ALA A 163      26.827   1.431 -28.069  1.00115.33           O  
ANISOU 1875  O   ALA A 163    16618  14652  12551    224    232  -1747
ATOM   1876  CB  ALA A 163      28.009   3.594 -26.228  1.00109.82           C  
ANISOU 1876  CB  ALA A 163    15751  13893  12084    350    282  -1387
ATOM   1877  H   ALA A 163      29.761   2.006 -26.959  1.00  0.00           H  
ATOM   1878  HA  ALA A 163      27.691   1.892 -24.935  1.00  0.00           H  
ATOM   1879  HB1 ALA A 163      27.099   4.119 -25.935  1.00  0.00           H  
ATOM   1880  HB2 ALA A 163      28.826   4.010 -25.637  1.00  0.00           H  
ATOM   1881  HB3 ALA A 163      28.208   3.829 -27.275  1.00  0.00           H  
ATOM   1882  N   ASN A 164      25.593   1.269 -26.178  1.00108.94           N  
ANISOU 1882  N   ASN A 164    15759  13636  11998    160    125  -1686
ATOM   1883  CA  ASN A 164      24.317   0.844 -26.744  1.00109.23           C  
ANISOU 1883  CA  ASN A 164    15822  13739  11941     42     37  -1804
ATOM   1884  C   ASN A 164      23.224   1.445 -25.855  1.00110.20           C  
ANISOU 1884  C   ASN A 164    15854  13915  12104    -14    -81  -1696
ATOM   1885  O   ASN A 164      23.245   1.227 -24.645  1.00108.48           O  
ANISOU 1885  O   ASN A 164    15598  13576  12045     -5    -80  -1611
ATOM   1886  CB  ASN A 164      24.285  -0.697 -26.857  1.00111.09           C  
ANISOU 1886  CB  ASN A 164    16153  13807  12249    -18     76  -1985
ATOM   1887  CG  ASN A 164      23.022  -1.220 -27.549  1.00  0.00           C  
ATOM   1888  OD1 ASN A 164      21.963  -1.294 -26.929  1.00  0.00           O  
ATOM   1889  ND2 ASN A 164      23.128  -1.585 -28.828  1.00  0.00           N  
ATOM   1890  H   ASN A 164      25.610   1.391 -25.176  1.00  0.00           H  
ATOM   1891  HA  ASN A 164      24.221   1.274 -27.744  1.00  0.00           H  
ATOM   1892  HB2 ASN A 164      25.160  -1.046 -27.406  1.00  0.00           H  
ATOM   1893  HB3 ASN A 164      24.354  -1.150 -25.867  1.00  0.00           H  
ATOM   1894 HD21 ASN A 164      22.318  -1.938 -29.316  1.00  0.00           H  
ATOM   1895 HD22 ASN A 164      24.015  -1.513 -29.304  1.00  0.00           H  
ATOM   1896  N   GLN A 165      22.288   2.202 -26.453  1.00105.96           N  
ANISOU 1896  N   GLN A 165    15279  13568  11415    -61   -183  -1700
ATOM   1897  CA  GLN A 165      21.282   3.018 -25.766  1.00104.27           C  
ANISOU 1897  CA  GLN A 165    14961  13442  11215    -93   -302  -1605
ATOM   1898  C   GLN A 165      20.331   2.232 -24.843  1.00105.03           C  
ANISOU 1898  C   GLN A 165    15020  13426  11461   -197   -334  -1666
ATOM   1899  O   GLN A 165      19.962   2.744 -23.788  1.00102.85           O  
ANISOU 1899  O   GLN A 165    14674  13099  11305   -180   -351  -1546
ATOM   1900  CB  GLN A 165      20.500   3.838 -26.823  1.00107.13           C  
ANISOU 1900  CB  GLN A 165    15297  14039  11369   -117   -412  -1638
ATOM   1901  CG  GLN A 165      19.471   4.861 -26.274  1.00  0.00           C  
ATOM   1902  CD  GLN A 165      20.047   6.051 -25.489  1.00  0.00           C  
ATOM   1903  OE1 GLN A 165      19.292   6.787 -24.858  1.00  0.00           O  
ATOM   1904  NE2 GLN A 165      21.365   6.261 -25.504  1.00  0.00           N  
ATOM   1905  H   GLN A 165      22.339   2.300 -27.457  1.00  0.00           H  
ATOM   1906  HA  GLN A 165      21.842   3.703 -25.130  1.00  0.00           H  
ATOM   1907  HB2 GLN A 165      21.205   4.358 -27.474  1.00  0.00           H  
ATOM   1908  HB3 GLN A 165      19.969   3.146 -27.479  1.00  0.00           H  
ATOM   1909  HG2 GLN A 165      18.917   5.278 -27.115  1.00  0.00           H  
ATOM   1910  HG3 GLN A 165      18.723   4.363 -25.657  1.00  0.00           H  
ATOM   1911 HE21 GLN A 165      21.755   7.036 -24.989  1.00  0.00           H  
ATOM   1912 HE22 GLN A 165      21.968   5.655 -26.040  1.00  0.00           H  
ATOM   1913  N   TYR A 166      19.969   0.991 -25.207  1.00100.95           N  
ANISOU 1913  N   TYR A 166    14559  12866  10931   -315   -330  -1855
ATOM   1914  CA  TYR A 166      19.059   0.135 -24.438  1.00 99.78           C  
ANISOU 1914  CA  TYR A 166    14397  12606  10910   -447   -343  -1933
ATOM   1915  C   TYR A 166      19.727  -0.411 -23.162  1.00 99.34           C  
ANISOU 1915  C   TYR A 166    14400  12302  11043   -409   -245  -1864
ATOM   1916  O   TYR A 166      19.070  -0.525 -22.128  1.00 98.23           O  
ANISOU 1916  O   TYR A 166    14208  12097  11018   -463   -262  -1806
ATOM   1917  CB  TYR A 166      18.633  -1.053 -25.324  1.00103.06           C  
ANISOU 1917  CB  TYR A 166    14884  13019  11256   -591   -345  -2164
ATOM   1918  CG  TYR A 166      17.887  -0.649 -26.584  1.00  0.00           C  
ATOM   1919  CD1 TYR A 166      16.575  -0.137 -26.494  1.00  0.00           C  
ATOM   1920  CD2 TYR A 166      18.505  -0.767 -27.847  1.00  0.00           C  
ATOM   1921  CE1 TYR A 166      15.889   0.259 -27.659  1.00  0.00           C  
ATOM   1922  CE2 TYR A 166      17.818  -0.372 -29.012  1.00  0.00           C  
ATOM   1923  CZ  TYR A 166      16.510   0.142 -28.918  1.00  0.00           C  
ATOM   1924  OH  TYR A 166      15.841   0.527 -30.043  1.00  0.00           O  
ATOM   1925  H   TYR A 166      20.325   0.621 -26.077  1.00  0.00           H  
ATOM   1926  HA  TYR A 166      18.178   0.712 -24.150  1.00  0.00           H  
ATOM   1927  HB2 TYR A 166      19.502  -1.652 -25.600  1.00  0.00           H  
ATOM   1928  HB3 TYR A 166      17.982  -1.721 -24.758  1.00  0.00           H  
ATOM   1929  HD1 TYR A 166      16.094  -0.042 -25.532  1.00  0.00           H  
ATOM   1930  HD2 TYR A 166      19.508  -1.158 -27.930  1.00  0.00           H  
ATOM   1931  HE1 TYR A 166      14.886   0.652 -27.584  1.00  0.00           H  
ATOM   1932  HE2 TYR A 166      18.299  -0.465 -29.974  1.00  0.00           H  
ATOM   1933  HH  TYR A 166      16.339   0.396 -30.836  1.00  0.00           H  
ATOM   1934  N   ASN A 167      21.037  -0.703 -23.232  1.00 92.90           N  
ANISOU 1934  N   ASN A 167    13686  11363  10250   -310   -145  -1872
ATOM   1935  CA  ASN A 167      21.860  -1.181 -22.120  1.00 90.42           C  
ANISOU 1935  CA  ASN A 167    13433  10828  10096   -243    -59  -1809
ATOM   1936  C   ASN A 167      22.391  -0.022 -21.258  1.00 87.83           C  
ANISOU 1936  C   ASN A 167    13013  10520   9840   -144    -70  -1607
ATOM   1937  O   ASN A 167      22.658  -0.229 -20.076  1.00 86.84           O  
ANISOU 1937  O   ASN A 167    12896  10256   9845   -142    -50  -1539
ATOM   1938  CB  ASN A 167      23.079  -1.943 -22.692  1.00 93.60           C  
ANISOU 1938  CB  ASN A 167    13947  11128  10489   -145     42  -1889
ATOM   1939  CG  ASN A 167      22.688  -3.280 -23.328  1.00124.98           C  
ANISOU 1939  CG  ASN A 167    18038  15035  14414   -243     71  -2102
ATOM   1940  OD1 ASN A 167      22.439  -4.252 -22.620  1.00122.80           O  
ANISOU 1940  OD1 ASN A 167    17761  14914  13985   -291     41  -2211
ATOM   1941  ND2 ASN A 167      22.625  -3.340 -24.660  1.00118.51           N  
ANISOU 1941  ND2 ASN A 167    17332  13980  13716   -282    128  -2166
ATOM   1942  H   ASN A 167      21.501  -0.559 -24.117  1.00  0.00           H  
ATOM   1943  HA  ASN A 167      21.276  -1.845 -21.478  1.00  0.00           H  
ATOM   1944  HB2 ASN A 167      23.614  -1.329 -23.419  1.00  0.00           H  
ATOM   1945  HB3 ASN A 167      23.794  -2.163 -21.898  1.00  0.00           H  
ATOM   1946 HD21 ASN A 167      22.370  -4.212 -25.101  1.00  0.00           H  
ATOM   1947 HD22 ASN A 167      22.807  -2.522 -25.222  1.00  0.00           H  
ATOM   1948  N   SER A 168      22.518   1.192 -21.824  1.00 80.13           N  
ANISOU 1948  N   SER A 168    11962   9711   8772    -70   -100  -1514
ATOM   1949  CA  SER A 168      23.003   2.392 -21.140  1.00 76.52           C  
ANISOU 1949  CA  SER A 168    11425   9276   8375     10   -107  -1336
ATOM   1950  C   SER A 168      21.923   2.985 -20.225  1.00 74.66           C  
ANISOU 1950  C   SER A 168    11106   9062   8199    -57   -182  -1270
ATOM   1951  O   SER A 168      22.252   3.459 -19.140  1.00 72.27           O  
ANISOU 1951  O   SER A 168    10766   8696   7996    -16   -169  -1155
ATOM   1952  CB  SER A 168      23.381   3.461 -22.185  1.00 80.09           C  
ANISOU 1952  CB  SER A 168    11841   9884   8706     84   -111  -1260
ATOM   1953  OG  SER A 168      24.582   3.106 -22.836  1.00 89.79           O  
ANISOU 1953  OG  SER A 168    13114  11079   9925    169    -14  -1268
ATOM   1954  H   SER A 168      22.291   1.281 -22.805  1.00  0.00           H  
ATOM   1955  HA  SER A 168      23.878   2.147 -20.534  1.00  0.00           H  
ATOM   1956  HB2 SER A 168      22.587   3.604 -22.918  1.00  0.00           H  
ATOM   1957  HB3 SER A 168      23.551   4.426 -21.706  1.00  0.00           H  
ATOM   1958  HG  SER A 168      24.428   2.305 -23.317  1.00  0.00           H  
ATOM   1959  N   ARG A 169      20.642   2.919 -20.634  1.00 69.29           N  
ANISOU 1959  N   ARG A 169    10387   8485   7455   -161   -259  -1351
ATOM   1960  CA  ARG A 169      19.484   3.323 -19.834  1.00 67.64           C  
ANISOU 1960  CA  ARG A 169    10079   8324   7298   -230   -327  -1314
ATOM   1961  C   ARG A 169      19.264   2.371 -18.648  1.00 69.47           C  
ANISOU 1961  C   ARG A 169    10350   8372   7675   -301   -274  -1324
ATOM   1962  O   ARG A 169      18.923   2.835 -17.563  1.00 68.16           O  
ANISOU 1962  O   ARG A 169    10123   8185   7590   -293   -280  -1224
ATOM   1963  CB  ARG A 169      18.224   3.316 -20.721  1.00 68.38           C  
ANISOU 1963  CB  ARG A 169    10109   8586   7286   -329   -421  -1425
ATOM   1964  CG  ARG A 169      18.171   4.480 -21.723  1.00 75.13           C  
ANISOU 1964  CG  ARG A 169    10820   9558   8169   -353   -502  -1366
ATOM   1965  CD  ARG A 169      16.990   4.339 -22.693  1.00 80.30           C  
ANISOU 1965  CD  ARG A 169    11398  10333   8780   -500   -575  -1514
ATOM   1966  NE  ARG A 169      16.944   5.450 -23.651  1.00 81.71           N  
ANISOU 1966  NE  ARG A 169    11417  10636   8991   -510   -647  -1465
ATOM   1967  CZ  ARG A 169      16.032   5.614 -24.624  1.00  0.00           C  
ATOM   1968  NH1 ARG A 169      15.034   4.736 -24.801  1.00  0.00           N  
ATOM   1969  NH2 ARG A 169      16.127   6.678 -25.431  1.00  0.00           N1+
ATOM   1970  H   ARG A 169      20.454   2.520 -21.544  1.00  0.00           H  
ATOM   1971  HA  ARG A 169      19.648   4.328 -19.442  1.00  0.00           H  
ATOM   1972  HB2 ARG A 169      18.160   2.367 -21.256  1.00  0.00           H  
ATOM   1973  HB3 ARG A 169      17.329   3.370 -20.097  1.00  0.00           H  
ATOM   1974  HG2 ARG A 169      18.099   5.419 -21.174  1.00  0.00           H  
ATOM   1975  HG3 ARG A 169      19.101   4.547 -22.284  1.00  0.00           H  
ATOM   1976  HD2 ARG A 169      17.073   3.405 -23.249  1.00  0.00           H  
ATOM   1977  HD3 ARG A 169      16.050   4.308 -22.141  1.00  0.00           H  
ATOM   1978  HE  ARG A 169      17.710   6.110 -23.607  1.00  0.00           H  
ATOM   1979 HH11 ARG A 169      14.355   4.869 -25.537  1.00  0.00           H  
ATOM   1980 HH12 ARG A 169      14.957   3.933 -24.195  1.00  0.00           H  
ATOM   1981 HH21 ARG A 169      15.454   6.830 -26.167  1.00  0.00           H  
ATOM   1982 HH22 ARG A 169      16.870   7.353 -25.299  1.00  0.00           H  
ATOM   1983  N   ALA A 170      19.521   1.063 -18.836  1.00 65.34           N  
ANISOU 1983  N   ALA A 170     9942   7708   7176   -364   -216  -1443
ATOM   1984  CA  ALA A 170      19.466   0.045 -17.789  1.00 64.36           C  
ANISOU 1984  CA  ALA A 170     9898   7381   7176   -427   -155  -1450
ATOM   1985  C   ALA A 170      20.593   0.229 -16.759  1.00 65.37           C  
ANISOU 1985  C   ALA A 170    10055   7394   7389   -293   -104  -1309
ATOM   1986  O   ALA A 170      20.330   0.149 -15.561  1.00 64.21           O  
ANISOU 1986  O   ALA A 170     9890   7182   7324   -316    -96  -1226
ATOM   1987  CB  ALA A 170      19.582  -1.342 -18.439  1.00 66.70           C  
ANISOU 1987  CB  ALA A 170    10338   7537   7470   -498    -99  -1606
ATOM   1988  H   ALA A 170      19.800   0.761 -19.758  1.00  0.00           H  
ATOM   1989  HA  ALA A 170      18.504   0.119 -17.277  1.00  0.00           H  
ATOM   1990  HB1 ALA A 170      19.515  -2.134 -17.692  1.00  0.00           H  
ATOM   1991  HB2 ALA A 170      18.778  -1.505 -19.158  1.00  0.00           H  
ATOM   1992  HB3 ALA A 170      20.526  -1.467 -18.969  1.00  0.00           H  
ATOM   1993  N   THR A 171      21.821   0.536 -17.217  1.00 60.35           N  
ANISOU 1993  N   THR A 171     9449   6759   6723   -157    -71  -1285
ATOM   1994  CA  THR A 171      23.000   0.808 -16.384  1.00 58.53           C  
ANISOU 1994  CA  THR A 171     9224   6459   6557    -20    -29  -1171
ATOM   1995  C   THR A 171      22.841   2.119 -15.587  1.00 60.18           C  
ANISOU 1995  C   THR A 171     9320   6755   6792      2    -70  -1031
ATOM   1996  O   THR A 171      23.295   2.187 -14.446  1.00 59.38           O  
ANISOU 1996  O   THR A 171     9224   6566   6772     42    -51   -947
ATOM   1997  CB  THR A 171      24.257   0.867 -17.294  1.00 66.62           C  
ANISOU 1997  CB  THR A 171    10262   7532   7520     96     11  -1197
ATOM   1998  OG1 THR A 171      24.503  -0.427 -17.808  1.00 67.81           O  
ANISOU 1998  OG1 THR A 171    10519   7608   7638     71     51  -1345
ATOM   1999  CG2 THR A 171      25.560   1.289 -16.585  1.00 63.81           C  
ANISOU 1999  CG2 THR A 171     9895   7119   7233    233     57  -1105
ATOM   2000  H   THR A 171      21.950   0.584 -18.218  1.00  0.00           H  
ATOM   2001  HA  THR A 171      23.116  -0.007 -15.666  1.00  0.00           H  
ATOM   2002  HB  THR A 171      24.083   1.540 -18.134  1.00  0.00           H  
ATOM   2003  HG1 THR A 171      23.800  -0.653 -18.402  1.00  0.00           H  
ATOM   2004 HG21 THR A 171      26.414   1.208 -17.258  1.00  0.00           H  
ATOM   2005 HG22 THR A 171      25.523   2.324 -16.248  1.00  0.00           H  
ATOM   2006 HG23 THR A 171      25.760   0.660 -15.717  1.00  0.00           H  
ATOM   2007  N   ALA A 172      22.170   3.132 -16.163  1.00 55.73           N  
ANISOU 2007  N   ALA A 172     8662   6358   6154    -18   -128  -1010
ATOM   2008  CA  ALA A 172      21.887   4.420 -15.532  1.00 53.94           C  
ANISOU 2008  CA  ALA A 172     8338   6207   5949      8   -164   -890
ATOM   2009  C   ALA A 172      20.873   4.296 -14.386  1.00 55.53           C  
ANISOU 2009  C   ALA A 172     8510   6363   6225    -79   -180   -875
ATOM   2010  O   ALA A 172      21.039   4.959 -13.365  1.00 53.42           O  
ANISOU 2010  O   ALA A 172     8224   6050   6023    -45   -164   -784
ATOM   2011  CB  ALA A 172      21.329   5.387 -16.589  1.00 54.75           C  
ANISOU 2011  CB  ALA A 172     8372   6482   5950     21   -222   -875
ATOM   2012  H   ALA A 172      21.840   3.006 -17.111  1.00  0.00           H  
ATOM   2013  HA  ALA A 172      22.818   4.826 -15.133  1.00  0.00           H  
ATOM   2014  HB1 ALA A 172      21.087   6.355 -16.148  1.00  0.00           H  
ATOM   2015  HB2 ALA A 172      22.060   5.565 -17.377  1.00  0.00           H  
ATOM   2016  HB3 ALA A 172      20.422   5.005 -17.058  1.00  0.00           H  
ATOM   2017  N   PHE A 173      19.862   3.422 -14.529  1.00 52.88           N  
ANISOU 2017  N   PHE A 173     8172   6043   5876   -201   -203   -973
ATOM   2018  CA  PHE A 173      18.843   3.167 -13.509  1.00 53.27           C  
ANISOU 2018  CA  PHE A 173     8191   6059   5988   -313   -202   -979
ATOM   2019  C   PHE A 173      19.387   2.283 -12.372  1.00 55.73           C  
ANISOU 2019  C   PHE A 173     8611   6178   6387   -319   -132   -938
ATOM   2020  O   PHE A 173      18.981   2.480 -11.229  1.00 55.08           O  
ANISOU 2020  O   PHE A 173     8499   6073   6355   -354   -120   -875
ATOM   2021  CB  PHE A 173      17.636   2.453 -14.158  1.00 57.23           C  
ANISOU 2021  CB  PHE A 173     8674   6617   6455   -462   -229  -1117
ATOM   2022  CG  PHE A 173      16.869   3.212 -15.238  1.00 60.24           C  
ANISOU 2022  CG  PHE A 173     8914   7218   6757   -473   -319  -1148
ATOM   2023  CD1 PHE A 173      16.100   2.479 -16.167  1.00 65.95           C  
ANISOU 2023  CD1 PHE A 173     9598   8035   7426   -599   -362  -1288
ATOM   2024  CD2 PHE A 173      16.912   4.622 -15.340  1.00 62.10           C  
ANISOU 2024  CD2 PHE A 173     9059   7564   6970   -354   -364  -1039
ATOM   2025  CE1 PHE A 173      15.401   3.140 -17.196  1.00 67.72           C  
ANISOU 2025  CE1 PHE A 173     9681   8483   7568   -589   -461  -1314
ATOM   2026  CE2 PHE A 173      16.212   5.282 -16.368  1.00 65.83           C  
ANISOU 2026  CE2 PHE A 173     9414   8232   7367   -337   -453  -1056
ATOM   2027  CZ  PHE A 173      15.459   4.543 -17.299  1.00 65.63           C  
ANISOU 2027  CZ  PHE A 173     9336   8319   7281   -446   -508  -1190
ATOM   2028  H   PHE A 173      19.782   2.919 -15.402  1.00  0.00           H  
ATOM   2029  HA  PHE A 173      18.521   4.109 -13.064  1.00  0.00           H  
ATOM   2030  HB2 PHE A 173      17.967   1.506 -14.587  1.00  0.00           H  
ATOM   2031  HB3 PHE A 173      16.911   2.193 -13.384  1.00  0.00           H  
ATOM   2032  HD1 PHE A 173      16.055   1.401 -16.102  1.00  0.00           H  
ATOM   2033  HD2 PHE A 173      17.482   5.217 -14.644  1.00  0.00           H  
ATOM   2034  HE1 PHE A 173      14.822   2.569 -17.907  1.00  0.00           H  
ATOM   2035  HE2 PHE A 173      16.252   6.359 -16.440  1.00  0.00           H  
ATOM   2036  HZ  PHE A 173      14.924   5.051 -18.087  1.00  0.00           H  
ATOM   2037  N   ILE A 174      20.325   1.360 -12.659  1.00 51.21           N  
ANISOU 2037  N   ILE A 174     8164   5471   5823   -272    -86   -972
ATOM   2038  CA  ILE A 174      21.023   0.525 -11.672  1.00 50.59           C  
ANISOU 2038  CA  ILE A 174     8205   5204   5815   -240    -28   -924
ATOM   2039  C   ILE A 174      21.987   1.376 -10.820  1.00 53.12           C  
ANISOU 2039  C   ILE A 174     8474   5545   6163   -120    -34   -788
ATOM   2040  O   ILE A 174      22.024   1.197  -9.604  1.00 52.95           O  
ANISOU 2040  O   ILE A 174     8474   5460   6183   -145    -19   -719
ATOM   2041  CB  ILE A 174      21.754  -0.645 -12.402  1.00 54.19           C  
ANISOU 2041  CB  ILE A 174     8798   5523   6271   -181     17   -999
ATOM   2042  CG1 ILE A 174      20.727  -1.670 -12.944  1.00 55.75           C  
ANISOU 2042  CG1 ILE A 174     9083   5639   6459   -335     41  -1139
ATOM   2043  CG2 ILE A 174      22.800  -1.376 -11.525  1.00 53.73           C  
ANISOU 2043  CG2 ILE A 174     8842   5299   6275    -63     60   -916
ATOM   2044  CD1 ILE A 174      21.287  -2.626 -14.009  1.00 60.31           C  
ANISOU 2044  CD1 ILE A 174     9757   6159   7000   -294     70  -1263
ATOM   2045  H   ILE A 174      20.594   1.245 -13.627  1.00  0.00           H  
ATOM   2046  HA  ILE A 174      20.282   0.098 -10.994  1.00  0.00           H  
ATOM   2047  HB  ILE A 174      22.289  -0.220 -13.253  1.00  0.00           H  
ATOM   2048 HG12 ILE A 174      20.313  -2.249 -12.118  1.00  0.00           H  
ATOM   2049 HG13 ILE A 174      19.875  -1.150 -13.381  1.00  0.00           H  
ATOM   2050 HG21 ILE A 174      23.253  -2.215 -12.051  1.00  0.00           H  
ATOM   2051 HG22 ILE A 174      23.626  -0.724 -11.240  1.00  0.00           H  
ATOM   2052 HG23 ILE A 174      22.348  -1.764 -10.612  1.00  0.00           H  
ATOM   2053 HD11 ILE A 174      20.490  -3.236 -14.433  1.00  0.00           H  
ATOM   2054 HD12 ILE A 174      21.755  -2.080 -14.828  1.00  0.00           H  
ATOM   2055 HD13 ILE A 174      22.029  -3.308 -13.594  1.00  0.00           H  
ATOM   2056  N   LYS A 175      22.725   2.319 -11.436  1.00 48.32           N  
ANISOU 2056  N   LYS A 175     7801   5035   5523     -7    -53   -757
ATOM   2057  CA  LYS A 175      23.632   3.252 -10.759  1.00 47.04           C  
ANISOU 2057  CA  LYS A 175     7581   4910   5383     92    -57   -650
ATOM   2058  C   LYS A 175      22.891   4.207  -9.807  1.00 50.51           C  
ANISOU 2058  C   LYS A 175     7932   5426   5833     39    -86   -587
ATOM   2059  O   LYS A 175      23.375   4.467  -8.707  1.00 49.73           O  
ANISOU 2059  O   LYS A 175     7824   5304   5767     76    -80   -509
ATOM   2060  CB  LYS A 175      24.413   4.071 -11.811  1.00 49.90           C  
ANISOU 2060  CB  LYS A 175     7891   5367   5702    185    -57   -648
ATOM   2061  CG  LYS A 175      25.652   3.343 -12.361  1.00 70.24           C  
ANISOU 2061  CG  LYS A 175    10538   7876   8275    269    -16   -704
ATOM   2062  CD  LYS A 175      26.382   4.172 -13.429  1.00 80.62           C  
ANISOU 2062  CD  LYS A 175    11788   9295   9550    354      3   -694
ATOM   2063  CE  LYS A 175      27.692   3.533 -13.910  1.00 89.89           C  
ANISOU 2063  CE  LYS A 175    13015  10413  10726    449     53   -759
ATOM   2064  NZ  LYS A 175      28.423   4.436 -14.818  1.00 97.99           N1+
ANISOU 2064  NZ  LYS A 175    13964  11552  11716    521     87   -750
ATOM   2065  H   LYS A 175      22.650   2.400 -12.442  1.00  0.00           H  
ATOM   2066  HA  LYS A 175      24.337   2.676 -10.157  1.00  0.00           H  
ATOM   2067  HB2 LYS A 175      23.751   4.360 -12.629  1.00  0.00           H  
ATOM   2068  HB3 LYS A 175      24.756   5.009 -11.369  1.00  0.00           H  
ATOM   2069  HG2 LYS A 175      26.334   3.130 -11.537  1.00  0.00           H  
ATOM   2070  HG3 LYS A 175      25.365   2.378 -12.777  1.00  0.00           H  
ATOM   2071  HD2 LYS A 175      25.720   4.304 -14.285  1.00  0.00           H  
ATOM   2072  HD3 LYS A 175      26.590   5.167 -13.032  1.00  0.00           H  
ATOM   2073  HE2 LYS A 175      28.337   3.301 -13.063  1.00  0.00           H  
ATOM   2074  HE3 LYS A 175      27.486   2.596 -14.427  1.00  0.00           H  
ATOM   2075  HZ1 LYS A 175      27.833   4.716 -15.594  1.00  0.00           H  
ATOM   2076  HZ2 LYS A 175      28.702   5.265 -14.314  1.00  0.00           H  
ATOM   2077  HZ3 LYS A 175      29.244   3.970 -15.174  1.00  0.00           H  
ATOM   2078  N   ILE A 176      21.708   4.692 -10.217  1.00 47.59           N  
ANISOU 2078  N   ILE A 176     7495   5154   5432    -39   -118   -627
ATOM   2079  CA  ILE A 176      20.845   5.579  -9.438  1.00 47.07           C  
ANISOU 2079  CA  ILE A 176     7336   5168   5379    -82   -141   -587
ATOM   2080  C   ILE A 176      20.119   4.827  -8.305  1.00 50.57           C  
ANISOU 2080  C   ILE A 176     7820   5524   5869   -165   -107   -574
ATOM   2081  O   ILE A 176      19.928   5.410  -7.239  1.00 49.51           O  
ANISOU 2081  O   ILE A 176     7659   5393   5759   -147    -98   -504
ATOM   2082  CB  ILE A 176      19.868   6.286 -10.423  1.00 51.06           C  
ANISOU 2082  CB  ILE A 176     7754   5809   5836   -129   -191   -645
ATOM   2083  CG1 ILE A 176      20.617   7.329 -11.292  1.00 51.33           C  
ANISOU 2083  CG1 ILE A 176     7752   5941   5809    -33   -225   -617
ATOM   2084  CG2 ILE A 176      18.613   6.914  -9.781  1.00 52.08           C  
ANISOU 2084  CG2 ILE A 176     7787   6011   5991   -194   -207   -639
ATOM   2085  CD1 ILE A 176      21.053   8.597 -10.543  1.00 62.04           C  
ANISOU 2085  CD1 ILE A 176     9075   7312   7187     53   -217   -516
ATOM   2086  H   ILE A 176      21.388   4.439 -11.142  1.00  0.00           H  
ATOM   2087  HA  ILE A 176      21.471   6.326  -8.952  1.00  0.00           H  
ATOM   2088  HB  ILE A 176      19.491   5.522 -11.106  1.00  0.00           H  
ATOM   2089 HG13 ILE A 176      21.505   6.880 -11.737  1.00  0.00           H  
ATOM   2090 HG12 ILE A 176      19.985   7.620 -12.132  1.00  0.00           H  
ATOM   2091 HG21 ILE A 176      18.036   7.467 -10.521  1.00  0.00           H  
ATOM   2092 HG22 ILE A 176      17.946   6.157  -9.367  1.00  0.00           H  
ATOM   2093 HG23 ILE A 176      18.876   7.602  -8.976  1.00  0.00           H  
ATOM   2094 HD11 ILE A 176      21.676   9.227 -11.172  1.00  0.00           H  
ATOM   2095 HD12 ILE A 176      20.186   9.184 -10.247  1.00  0.00           H  
ATOM   2096 HD13 ILE A 176      21.636   8.381  -9.650  1.00  0.00           H  
ATOM   2097  N   THR A 177      19.770   3.539  -8.491  1.00 47.91           N  
ANISOU 2097  N   THR A 177     7561   5104   5539   -263    -82   -643
ATOM   2098  CA  THR A 177      19.172   2.683  -7.459  1.00 48.21           C  
ANISOU 2098  CA  THR A 177     7666   5039   5611   -367    -33   -633
ATOM   2099  C   THR A 177      20.176   2.411  -6.321  1.00 51.49           C  
ANISOU 2099  C   THR A 177     8173   5343   6049   -280     -6   -532
ATOM   2100  O   THR A 177      19.789   2.462  -5.156  1.00 50.99           O  
ANISOU 2100  O   THR A 177     8105   5275   5994   -318     15   -474
ATOM   2101  CB  THR A 177      18.672   1.360  -8.100  1.00 56.20           C  
ANISOU 2101  CB  THR A 177     8770   5957   6625   -488     -2   -734
ATOM   2102  OG1 THR A 177      17.539   1.652  -8.892  1.00 52.91           O  
ANISOU 2102  OG1 THR A 177     8249   5682   6174   -558    -45   -834
ATOM   2103  CG2 THR A 177      18.211   0.281  -7.101  1.00 55.65           C  
ANISOU 2103  CG2 THR A 177     8779   5779   6586   -629     63   -725
ATOM   2104  H   THR A 177      19.954   3.120  -9.392  1.00  0.00           H  
ATOM   2105  HA  THR A 177      18.319   3.207  -7.022  1.00  0.00           H  
ATOM   2106  HB  THR A 177      19.442   0.933  -8.744  1.00  0.00           H  
ATOM   2107  HG1 THR A 177      17.818   2.177  -9.629  1.00  0.00           H  
ATOM   2108 HG21 THR A 177      17.759  -0.565  -7.620  1.00  0.00           H  
ATOM   2109 HG22 THR A 177      19.044  -0.115  -6.521  1.00  0.00           H  
ATOM   2110 HG23 THR A 177      17.473   0.675  -6.401  1.00  0.00           H  
ATOM   2111  N   VAL A 178      21.460   2.180  -6.652  1.00 48.22           N  
ANISOU 2111  N   VAL A 178     7826   4861   5635   -157    -10   -516
ATOM   2112  CA  VAL A 178      22.570   2.020  -5.706  1.00 47.92           C  
ANISOU 2112  CA  VAL A 178     7858   4740   5610    -47     -2   -428
ATOM   2113  C   VAL A 178      22.811   3.305  -4.888  1.00 51.58           C  
ANISOU 2113  C   VAL A 178     8218   5314   6066     -3    -28   -353
ATOM   2114  O   VAL A 178      22.976   3.213  -3.674  1.00 52.07           O  
ANISOU 2114  O   VAL A 178     8321   5336   6125      3    -19   -283
ATOM   2115  CB  VAL A 178      23.834   1.543  -6.479  1.00 51.76           C  
ANISOU 2115  CB  VAL A 178     8391   5175   6099     89     -5   -446
ATOM   2116  CG1 VAL A 178      25.156   1.669  -5.693  1.00 51.43           C  
ANISOU 2116  CG1 VAL A 178     8376   5097   6066    225    -16   -358
ATOM   2117  CG2 VAL A 178      23.668   0.084  -6.943  1.00 52.80           C  
ANISOU 2117  CG2 VAL A 178     8656   5164   6241     52     32   -525
ATOM   2118  H   VAL A 178      21.695   2.146  -7.635  1.00  0.00           H  
ATOM   2119  HA  VAL A 178      22.292   1.241  -4.994  1.00  0.00           H  
ATOM   2120  HB  VAL A 178      23.940   2.160  -7.372  1.00  0.00           H  
ATOM   2121 HG11 VAL A 178      25.986   1.233  -6.249  1.00  0.00           H  
ATOM   2122 HG12 VAL A 178      25.421   2.710  -5.504  1.00  0.00           H  
ATOM   2123 HG13 VAL A 178      25.097   1.157  -4.732  1.00  0.00           H  
ATOM   2124 HG21 VAL A 178      24.484  -0.215  -7.601  1.00  0.00           H  
ATOM   2125 HG22 VAL A 178      23.661  -0.599  -6.093  1.00  0.00           H  
ATOM   2126 HG23 VAL A 178      22.738  -0.072  -7.487  1.00  0.00           H  
ATOM   2127  N   VAL A 179      22.780   4.488  -5.529  1.00 47.30           N  
ANISOU 2127  N   VAL A 179     7556   4903   5513     22    -57   -369
ATOM   2128  CA  VAL A 179      22.884   5.809  -4.893  1.00 46.11           C  
ANISOU 2128  CA  VAL A 179     7313   4845   5360     53    -74   -316
ATOM   2129  C   VAL A 179      21.752   6.067  -3.880  1.00 49.81           C  
ANISOU 2129  C   VAL A 179     7763   5333   5832    -41    -57   -299
ATOM   2130  O   VAL A 179      22.021   6.593  -2.800  1.00 49.76           O  
ANISOU 2130  O   VAL A 179     7752   5334   5819    -22    -53   -244
ATOM   2131  CB  VAL A 179      22.967   6.901  -5.997  1.00 48.83           C  
ANISOU 2131  CB  VAL A 179     7563   5299   5692     88    -97   -336
ATOM   2132  CG1 VAL A 179      22.628   8.332  -5.536  1.00 47.71           C  
ANISOU 2132  CG1 VAL A 179     7339   5233   5554     85   -105   -299
ATOM   2133  CG2 VAL A 179      24.354   6.902  -6.657  1.00 48.48           C  
ANISOU 2133  CG2 VAL A 179     7525   5256   5640    184    -97   -335
ATOM   2134  H   VAL A 179      22.649   4.476  -6.532  1.00  0.00           H  
ATOM   2135  HA  VAL A 179      23.816   5.829  -4.324  1.00  0.00           H  
ATOM   2136  HB  VAL A 179      22.242   6.654  -6.771  1.00  0.00           H  
ATOM   2137 HG11 VAL A 179      22.835   9.049  -6.329  1.00  0.00           H  
ATOM   2138 HG12 VAL A 179      21.573   8.436  -5.282  1.00  0.00           H  
ATOM   2139 HG13 VAL A 179      23.210   8.626  -4.664  1.00  0.00           H  
ATOM   2140 HG21 VAL A 179      24.368   7.579  -7.511  1.00  0.00           H  
ATOM   2141 HG22 VAL A 179      25.124   7.229  -5.958  1.00  0.00           H  
ATOM   2142 HG23 VAL A 179      24.641   5.914  -7.014  1.00  0.00           H  
ATOM   2143  N   TRP A 180      20.509   5.672  -4.207  1.00 46.29           N  
ANISOU 2143  N   TRP A 180     7297   4904   5388   -145    -45   -355
ATOM   2144  CA  TRP A 180      19.350   5.794  -3.323  1.00 46.30           C  
ANISOU 2144  CA  TRP A 180     7261   4939   5392   -245    -16   -356
ATOM   2145  C   TRP A 180      19.391   4.808  -2.144  1.00 49.99           C  
ANISOU 2145  C   TRP A 180     7848   5295   5852   -300     33   -310
ATOM   2146  O   TRP A 180      18.981   5.185  -1.050  1.00 49.73           O  
ANISOU 2146  O   TRP A 180     7800   5292   5805   -334     59   -273
ATOM   2147  CB  TRP A 180      18.048   5.593  -4.126  1.00 45.70           C  
ANISOU 2147  CB  TRP A 180     7111   4934   5320   -346    -17   -440
ATOM   2148  CG  TRP A 180      17.553   6.810  -4.854  1.00 46.31           C  
ANISOU 2148  CG  TRP A 180     7055   5148   5393   -290    -64   -460
ATOM   2149  CD1 TRP A 180      17.333   6.905  -6.185  1.00 49.24           C  
ANISOU 2149  CD1 TRP A 180     7392   5573   5743   -240   -113   -495
ATOM   2150  CD2 TRP A 180      17.180   8.110  -4.296  1.00 45.94           C  
ANISOU 2150  CD2 TRP A 180     6910   5190   5355   -263    -65   -439
ATOM   2151  NE1 TRP A 180      16.879   8.171  -6.494  1.00 48.46           N  
ANISOU 2151  NE1 TRP A 180     7187   5586   5639   -180   -147   -484
ATOM   2152  CE2 TRP A 180      16.744   8.952  -5.365  1.00 49.76           C  
ANISOU 2152  CE2 TRP A 180     7310   5767   5830   -189   -117   -455
ATOM   2153  CE3 TRP A 180      17.155   8.663  -2.992  1.00 47.14           C  
ANISOU 2153  CE3 TRP A 180     7046   5350   5517   -290    -21   -411
ATOM   2154  CZ2 TRP A 180      16.297  10.267  -5.151  1.00 48.75           C  
ANISOU 2154  CZ2 TRP A 180     7088   5721   5713   -131   -128   -442
ATOM   2155  CZ3 TRP A 180      16.712   9.981  -2.766  1.00 48.29           C  
ANISOU 2155  CZ3 TRP A 180     7089   5587   5674   -241    -27   -413
ATOM   2156  CH2 TRP A 180      16.276  10.779  -3.841  1.00 48.80           C  
ANISOU 2156  CH2 TRP A 180     7076   5725   5740   -158    -80   -428
ATOM   2157  H   TRP A 180      20.358   5.262  -5.120  1.00  0.00           H  
ATOM   2158  HA  TRP A 180      19.351   6.798  -2.897  1.00  0.00           H  
ATOM   2159  HB2 TRP A 180      18.156   4.766  -4.829  1.00  0.00           H  
ATOM   2160  HB3 TRP A 180      17.236   5.305  -3.456  1.00  0.00           H  
ATOM   2161  HD1 TRP A 180      17.490   6.103  -6.890  1.00  0.00           H  
ATOM   2162  HE1 TRP A 180      16.661   8.457  -7.440  1.00  0.00           H  
ATOM   2163  HE3 TRP A 180      17.476   8.063  -2.153  1.00  0.00           H  
ATOM   2164  HZ2 TRP A 180      15.970  10.876  -5.982  1.00  0.00           H  
ATOM   2165  HZ3 TRP A 180      16.704  10.379  -1.763  1.00  0.00           H  
ATOM   2166  HH2 TRP A 180      15.926  11.783  -3.659  1.00  0.00           H  
ATOM   2167  N   LEU A 181      19.921   3.586  -2.329  1.00 46.10           N  
ANISOU 2167  N   LEU A 181     7486   4669   5362   -296     47   -307
ATOM   2168  CA  LEU A 181      20.074   2.579  -1.272  1.00 46.31           C  
ANISOU 2168  CA  LEU A 181     7661   4562   5374   -330     92   -245
ATOM   2169  C   LEU A 181      21.207   2.927  -0.287  1.00 49.24           C  
ANISOU 2169  C   LEU A 181     8061   4932   5717   -203     64   -150
ATOM   2170  O   LEU A 181      21.088   2.610   0.897  1.00 48.61           O  
ANISOU 2170  O   LEU A 181     8053   4817   5600   -235     93    -83
ATOM   2171  CB  LEU A 181      20.363   1.203  -1.911  1.00 47.20           C  
ANISOU 2171  CB  LEU A 181     7920   4511   5502   -347    117   -273
ATOM   2172  CG  LEU A 181      19.135   0.543  -2.577  1.00 52.17           C  
ANISOU 2172  CG  LEU A 181     8541   5129   6151   -507    151   -380
ATOM   2173  CD1 LEU A 181      19.571  -0.589  -3.519  1.00 53.59           C  
ANISOU 2173  CD1 LEU A 181     8863   5150   6349   -496    168   -425
ATOM   2174  CD2 LEU A 181      18.122   0.017  -1.544  1.00 53.92           C  
ANISOU 2174  CD2 LEU A 181     8778   5344   6366   -687    221   -380
ATOM   2175  H   LEU A 181      20.232   3.334  -3.259  1.00  0.00           H  
ATOM   2176  HA  LEU A 181      19.152   2.531  -0.693  1.00  0.00           H  
ATOM   2177  HB2 LEU A 181      21.160   1.320  -2.648  1.00  0.00           H  
ATOM   2178  HB3 LEU A 181      20.759   0.512  -1.164  1.00  0.00           H  
ATOM   2179  HG  LEU A 181      18.622   1.288  -3.184  1.00  0.00           H  
ATOM   2180 HD11 LEU A 181      18.714  -1.029  -4.030  1.00  0.00           H  
ATOM   2181 HD12 LEU A 181      20.255  -0.224  -4.286  1.00  0.00           H  
ATOM   2182 HD13 LEU A 181      20.079  -1.385  -2.974  1.00  0.00           H  
ATOM   2183 HD21 LEU A 181      17.275  -0.461  -2.037  1.00  0.00           H  
ATOM   2184 HD22 LEU A 181      18.577  -0.719  -0.881  1.00  0.00           H  
ATOM   2185 HD23 LEU A 181      17.719   0.818  -0.925  1.00  0.00           H  
ATOM   2186  N   ILE A 182      22.261   3.624  -0.749  1.00 44.82           N  
ANISOU 2186  N   ILE A 182     7438   4427   5165    -70     10   -149
ATOM   2187  CA  ILE A 182      23.317   4.217   0.080  1.00 44.58           C  
ANISOU 2187  CA  ILE A 182     7394   4435   5109     44    -28    -83
ATOM   2188  C   ILE A 182      22.747   5.380   0.918  1.00 48.17           C  
ANISOU 2188  C   ILE A 182     7768   4996   5539    -10    -22    -67
ATOM   2189  O   ILE A 182      23.093   5.507   2.091  1.00 48.70           O  
ANISOU 2189  O   ILE A 182     7877   5067   5558     11    -26     -6
ATOM   2190  CB  ILE A 182      24.496   4.677  -0.835  1.00 47.04           C  
ANISOU 2190  CB  ILE A 182     7629   4803   5442    164    -71   -108
ATOM   2191  CG1 ILE A 182      25.262   3.456  -1.399  1.00 48.15           C  
ANISOU 2191  CG1 ILE A 182     7864   4834   5595    260    -75   -108
ATOM   2192  CG2 ILE A 182      25.489   5.643  -0.148  1.00 46.76           C  
ANISOU 2192  CG2 ILE A 182     7509   4871   5387    231   -108    -74
ATOM   2193  CD1 ILE A 182      26.138   3.772  -2.623  1.00 52.57           C  
ANISOU 2193  CD1 ILE A 182     8347   5451   6177    350    -93   -161
ATOM   2194  H   ILE A 182      22.302   3.813  -1.742  1.00  0.00           H  
ATOM   2195  HA  ILE A 182      23.686   3.460   0.776  1.00  0.00           H  
ATOM   2196  HB  ILE A 182      24.066   5.217  -1.680  1.00  0.00           H  
ATOM   2197 HG12 ILE A 182      25.877   3.012  -0.615  1.00  0.00           H  
ATOM   2198 HG13 ILE A 182      24.560   2.675  -1.689  1.00  0.00           H  
ATOM   2199 HG21 ILE A 182      26.332   5.881  -0.793  1.00  0.00           H  
ATOM   2200 HG22 ILE A 182      25.027   6.599   0.100  1.00  0.00           H  
ATOM   2201 HG23 ILE A 182      25.891   5.214   0.771  1.00  0.00           H  
ATOM   2202 HD11 ILE A 182      26.567   2.858  -3.032  1.00  0.00           H  
ATOM   2203 HD12 ILE A 182      25.558   4.246  -3.414  1.00  0.00           H  
ATOM   2204 HD13 ILE A 182      26.967   4.434  -2.375  1.00  0.00           H  
ATOM   2205  N   SER A 183      21.857   6.199   0.331  1.00 42.82           N  
ANISOU 2205  N   SER A 183     6980   4404   4885    -72    -12   -126
ATOM   2206  CA  SER A 183      21.261   7.372   0.969  1.00 41.55           C  
ANISOU 2206  CA  SER A 183     6733   4340   4712   -113      3   -133
ATOM   2207  C   SER A 183      20.190   6.999   2.010  1.00 44.54           C  
ANISOU 2207  C   SER A 183     7163   4702   5057   -219     60   -114
ATOM   2208  O   SER A 183      20.054   7.709   3.004  1.00 44.34           O  
ANISOU 2208  O   SER A 183     7121   4731   4994   -224     72    -93
ATOM   2209  CB  SER A 183      20.615   8.251  -0.113  1.00 44.40           C  
ANISOU 2209  CB  SER A 183     6978   4781   5111   -130     -3   -196
ATOM   2210  OG  SER A 183      21.612   8.796  -0.947  1.00 53.72           O  
ANISOU 2210  OG  SER A 183     8125   5978   6307    -40    -44   -202
ATOM   2211  H   SER A 183      21.613   6.022  -0.633  1.00  0.00           H  
ATOM   2212  HA  SER A 183      22.040   7.938   1.480  1.00  0.00           H  
ATOM   2213  HB2 SER A 183      19.890   7.701  -0.713  1.00  0.00           H  
ATOM   2214  HB3 SER A 183      20.087   9.083   0.347  1.00  0.00           H  
ATOM   2215  HG  SER A 183      21.998   8.093  -1.452  1.00  0.00           H  
ATOM   2216  N   ILE A 184      19.477   5.873   1.815  1.00 41.03           N  
ANISOU 2216  N   ILE A 184     6786   4185   4620   -314    102   -129
ATOM   2217  CA  ILE A 184      18.562   5.272   2.790  1.00 41.78           C  
ANISOU 2217  CA  ILE A 184     6939   4256   4678   -440    176   -110
ATOM   2218  C   ILE A 184      19.368   4.642   3.942  1.00 47.58           C  
ANISOU 2218  C   ILE A 184     7817   4916   5344   -393    177     -8
ATOM   2219  O   ILE A 184      18.967   4.787   5.092  1.00 47.49           O  
ANISOU 2219  O   ILE A 184     7813   4956   5274   -433    212     23
ATOM   2220  CB  ILE A 184      17.652   4.214   2.088  1.00 45.33           C  
ANISOU 2220  CB  ILE A 184     7430   4638   5156   -577    229   -159
ATOM   2221  CG1 ILE A 184      16.654   4.898   1.125  1.00 44.93           C  
ANISOU 2221  CG1 ILE A 184     7217   4698   5155   -617    212   -264
ATOM   2222  CG2 ILE A 184      16.872   3.314   3.078  1.00 46.47           C  
ANISOU 2222  CG2 ILE A 184     7650   4750   5256   -725    323   -131
ATOM   2223  CD1 ILE A 184      16.055   3.961   0.064  1.00 49.51           C  
ANISOU 2223  CD1 ILE A 184     7830   5216   5767   -709    222   -334
ATOM   2224  H   ILE A 184      19.624   5.365   0.953  1.00  0.00           H  
ATOM   2225  HA  ILE A 184      17.928   6.053   3.213  1.00  0.00           H  
ATOM   2226  HB  ILE A 184      18.300   3.563   1.498  1.00  0.00           H  
ATOM   2227 HG12 ILE A 184      15.851   5.368   1.695  1.00  0.00           H  
ATOM   2228 HG13 ILE A 184      17.144   5.713   0.597  1.00  0.00           H  
ATOM   2229 HG21 ILE A 184      16.198   2.632   2.560  1.00  0.00           H  
ATOM   2230 HG22 ILE A 184      17.533   2.684   3.674  1.00  0.00           H  
ATOM   2231 HG23 ILE A 184      16.271   3.911   3.765  1.00  0.00           H  
ATOM   2232 HD11 ILE A 184      15.431   4.521  -0.631  1.00  0.00           H  
ATOM   2233 HD12 ILE A 184      16.836   3.471  -0.518  1.00  0.00           H  
ATOM   2234 HD13 ILE A 184      15.432   3.186   0.508  1.00  0.00           H  
ATOM   2235  N   GLY A 185      20.507   3.990   3.650  1.00 44.90           N  
ANISOU 2235  N   GLY A 185     7581   4473   5006   -294    135     39
ATOM   2236  CA  GLY A 185      21.378   3.345   4.635  1.00 45.41           C  
ANISOU 2236  CA  GLY A 185     7781   4468   5004   -210    114    142
ATOM   2237  C   GLY A 185      22.089   4.317   5.591  1.00 49.01           C  
ANISOU 2237  C   GLY A 185     8177   5043   5402   -132     65    174
ATOM   2238  O   GLY A 185      22.408   3.936   6.716  1.00 50.10           O  
ANISOU 2238  O   GLY A 185     8414   5167   5452   -116     64    256
ATOM   2239  H   GLY A 185      20.777   3.908   2.679  1.00  0.00           H  
ATOM   2240  HA3 GLY A 185      20.799   2.624   5.213  1.00  0.00           H  
ATOM   2241  HA2 GLY A 185      22.137   2.778   4.097  1.00  0.00           H  
ATOM   2242  N   ILE A 186      22.298   5.570   5.156  1.00 44.28           N  
ANISOU 2242  N   ILE A 186     7425   4558   4843    -90     25    111
ATOM   2243  CA  ILE A 186      22.877   6.663   5.940  1.00 43.46           C  
ANISOU 2243  CA  ILE A 186     7251   4569   4693    -36    -17    114
ATOM   2244  C   ILE A 186      21.763   7.464   6.657  1.00 48.24           C  
ANISOU 2244  C   ILE A 186     7813   5252   5263   -144     44     84
ATOM   2245  O   ILE A 186      22.053   8.104   7.665  1.00 47.86           O  
ANISOU 2245  O   ILE A 186     7778   5271   5137   -135     33    106
ATOM   2246  CB  ILE A 186      23.719   7.556   4.972  1.00 44.81           C  
ANISOU 2246  CB  ILE A 186     7294   4804   4926     45    -71     58
ATOM   2247  CG1 ILE A 186      24.973   6.784   4.480  1.00 45.24           C  
ANISOU 2247  CG1 ILE A 186     7385   4806   4996    167   -126     88
ATOM   2248  CG2 ILE A 186      24.158   8.912   5.573  1.00 43.96           C  
ANISOU 2248  CG2 ILE A 186     7097   4815   4790     55    -94     29
ATOM   2249  CD1 ILE A 186      25.656   7.382   3.240  1.00 51.04           C  
ANISOU 2249  CD1 ILE A 186     8010   5587   5797    226   -154     31
ATOM   2250  H   ILE A 186      22.029   5.785   4.206  1.00  0.00           H  
ATOM   2251  HA  ILE A 186      23.538   6.263   6.711  1.00  0.00           H  
ATOM   2252  HB  ILE A 186      23.095   7.775   4.105  1.00  0.00           H  
ATOM   2253 HG12 ILE A 186      25.697   6.710   5.292  1.00  0.00           H  
ATOM   2254 HG13 ILE A 186      24.712   5.755   4.234  1.00  0.00           H  
ATOM   2255 HG21 ILE A 186      24.777   9.475   4.879  1.00  0.00           H  
ATOM   2256 HG22 ILE A 186      23.310   9.556   5.798  1.00  0.00           H  
ATOM   2257 HG23 ILE A 186      24.732   8.775   6.491  1.00  0.00           H  
ATOM   2258 HD11 ILE A 186      26.495   6.761   2.926  1.00  0.00           H  
ATOM   2259 HD12 ILE A 186      24.967   7.443   2.400  1.00  0.00           H  
ATOM   2260 HD13 ILE A 186      26.048   8.380   3.427  1.00  0.00           H  
ATOM   2261  N   ALA A 187      20.501   7.416   6.191  1.00 45.28           N  
ANISOU 2261  N   ALA A 187     7383   4883   4940   -242    105     25
ATOM   2262  CA  ALA A 187      19.371   8.140   6.783  1.00 45.60           C  
ANISOU 2262  CA  ALA A 187     7358   5007   4960   -332    171    -20
ATOM   2263  C   ALA A 187      18.632   7.333   7.863  1.00 50.94           C  
ANISOU 2263  C   ALA A 187     8136   5655   5565   -449    254     21
ATOM   2264  O   ALA A 187      18.174   7.925   8.840  1.00 50.50           O  
ANISOU 2264  O   ALA A 187     8052   5681   5457   -506    309     -1
ATOM   2265  CB  ALA A 187      18.363   8.457   5.668  1.00 45.75           C  
ANISOU 2265  CB  ALA A 187     7246   5070   5066   -362    189   -106
ATOM   2266  H   ALA A 187      20.317   6.869   5.362  1.00  0.00           H  
ATOM   2267  HA  ALA A 187      19.703   9.071   7.236  1.00  0.00           H  
ATOM   2268  HB1 ALA A 187      17.488   8.976   6.059  1.00  0.00           H  
ATOM   2269  HB2 ALA A 187      18.809   9.111   4.919  1.00  0.00           H  
ATOM   2270  HB3 ALA A 187      18.016   7.557   5.159  1.00  0.00           H  
ATOM   2271  N   ILE A 188      18.509   6.004   7.695  1.00 48.64           N  
ANISOU 2271  N   ILE A 188     7972   5241   5266   -486    273     78
ATOM   2272  CA  ILE A 188      17.716   5.107   8.543  1.00 50.13           C  
ANISOU 2272  CA  ILE A 188     8283   5375   5390   -616    367    126
ATOM   2273  C   ILE A 188      18.143   4.977  10.032  1.00 55.52           C  
ANISOU 2273  C   ILE A 188     9078   6082   5934   -606    380    214
ATOM   2274  O   ILE A 188      17.245   4.694  10.826  1.00 56.08           O  
ANISOU 2274  O   ILE A 188     9201   6164   5942   -737    482    228
ATOM   2275  CB  ILE A 188      17.520   3.736   7.823  1.00 53.86           C  
ANISOU 2275  CB  ILE A 188     8890   5680   5895   -658    386    164
ATOM   2276  CG1 ILE A 188      16.299   2.930   8.325  1.00 55.90           C  
ANISOU 2276  CG1 ILE A 188     9199   5901   6141   -860    512    149
ATOM   2277  CG2 ILE A 188      18.780   2.850   7.811  1.00 54.12           C  
ANISOU 2277  CG2 ILE A 188     9099   5588   5878   -533    327    277
ATOM   2278  CD1 ILE A 188      14.941   3.545   7.954  1.00 63.01           C  
ANISOU 2278  CD1 ILE A 188     9905   6913   7122   -973    556     16
ATOM   2279  H   ILE A 188      18.918   5.595   6.864  1.00  0.00           H  
ATOM   2280  HA  ILE A 188      16.739   5.586   8.582  1.00  0.00           H  
ATOM   2281  HB  ILE A 188      17.294   3.953   6.779  1.00  0.00           H  
ATOM   2282 HG13 ILE A 188      16.330   1.930   7.892  1.00  0.00           H  
ATOM   2283 HG12 ILE A 188      16.344   2.781   9.401  1.00  0.00           H  
ATOM   2284 HG21 ILE A 188      18.612   1.941   7.232  1.00  0.00           H  
ATOM   2285 HG22 ILE A 188      19.618   3.365   7.345  1.00  0.00           H  
ATOM   2286 HG23 ILE A 188      19.077   2.548   8.815  1.00  0.00           H  
ATOM   2287 HD11 ILE A 188      14.126   2.897   8.277  1.00  0.00           H  
ATOM   2288 HD12 ILE A 188      14.787   4.514   8.425  1.00  0.00           H  
ATOM   2289 HD13 ILE A 188      14.849   3.677   6.875  1.00  0.00           H  
ATOM   2290  N   PRO A 189      19.407   5.206  10.486  1.00 51.59           N  
ANISOU 2290  N   PRO A 189     8609   5615   5378   -468    288    264
ATOM   2291  CA  PRO A 189      19.745   5.289  11.923  1.00 52.39           C  
ANISOU 2291  CA  PRO A 189     8812   5765   5330   -470    298    338
ATOM   2292  C   PRO A 189      18.910   6.283  12.760  1.00 57.05           C  
ANISOU 2292  C   PRO A 189     9308   6496   5872   -563    371    263
ATOM   2293  O   PRO A 189      18.683   6.014  13.937  1.00 58.01           O  
ANISOU 2293  O   PRO A 189     9529   6653   5860   -616    421    316
ATOM   2294  CB  PRO A 189      21.222   5.704  11.972  1.00 53.59           C  
ANISOU 2294  CB  PRO A 189     8953   5959   5451   -301    168    369
ATOM   2295  CG  PRO A 189      21.798   5.177  10.676  1.00 57.21           C  
ANISOU 2295  CG  PRO A 189     9374   6333   6030   -215    109    354
ATOM   2296  CD  PRO A 189      20.637   5.251   9.688  1.00 51.88           C  
ANISOU 2296  CD  PRO A 189     8585   5658   5468   -314    174    255
ATOM   2297  HA  PRO A 189      19.639   4.288  12.344  1.00  0.00           H  
ATOM   2298  HB2 PRO A 189      21.323   6.791  11.988  1.00  0.00           H  
ATOM   2299  HB3 PRO A 189      21.739   5.312  12.848  1.00  0.00           H  
ATOM   2300  HG2 PRO A 189      22.680   5.721  10.339  1.00  0.00           H  
ATOM   2301  HG3 PRO A 189      22.087   4.134  10.811  1.00  0.00           H  
ATOM   2302  HD2 PRO A 189      20.703   4.456   8.950  1.00  0.00           H  
ATOM   2303  HD3 PRO A 189      20.706   6.206   9.173  1.00  0.00           H  
ATOM   2304  N   VAL A 190      18.453   7.404  12.167  1.00 52.49           N  
ANISOU 2304  N   VAL A 190     8551   5997   5397   -573    381    142
ATOM   2305  CA  VAL A 190      17.603   8.433  12.783  1.00 52.07           C  
ANISOU 2305  CA  VAL A 190     8396   6069   5318   -637    454     53
ATOM   2306  C   VAL A 190      16.293   7.877  13.399  1.00 57.20           C  
ANISOU 2306  C   VAL A 190     9074   6726   5932   -800    594     48
ATOM   2307  O   VAL A 190      16.165   7.950  14.621  1.00 57.61           O  
ANISOU 2307  O   VAL A 190     9198   6835   5856   -858    657     74
ATOM   2308  CB  VAL A 190      17.415   9.642  11.824  1.00 54.22           C  
ANISOU 2308  CB  VAL A 190     8487   6401   5714   -583    426    -63
ATOM   2309  CG1 VAL A 190      16.369  10.657  12.316  1.00 54.49           C  
ANISOU 2309  CG1 VAL A 190     8423   6545   5735   -641    517   -161
ATOM   2310  CG2 VAL A 190      18.749  10.362  11.566  1.00 52.98           C  
ANISOU 2310  CG2 VAL A 190     8309   6253   5570   -457    314    -65
ATOM   2311  H   VAL A 190      18.689   7.546  11.194  1.00  0.00           H  
ATOM   2312  HA  VAL A 190      18.174   8.812  13.631  1.00  0.00           H  
ATOM   2313  HB  VAL A 190      17.082   9.283  10.853  1.00  0.00           H  
ATOM   2314 HG11 VAL A 190      16.332  11.502  11.638  1.00  0.00           H  
ATOM   2315 HG12 VAL A 190      15.361  10.241  12.345  1.00  0.00           H  
ATOM   2316 HG13 VAL A 190      16.608  11.032  13.311  1.00  0.00           H  
ATOM   2317 HG21 VAL A 190      18.614  11.214  10.900  1.00  0.00           H  
ATOM   2318 HG22 VAL A 190      19.188  10.735  12.493  1.00  0.00           H  
ATOM   2319 HG23 VAL A 190      19.470   9.695  11.095  1.00  0.00           H  
ATOM   2320  N   PRO A 191      15.341   7.300  12.625  1.00 54.45           N  
ANISOU 2320  N   PRO A 191     8673   6334   5681   -886    648     12
ATOM   2321  CA  PRO A 191      14.118   6.691  13.175  1.00 55.68           C  
ANISOU 2321  CA  PRO A 191     8841   6517   5798  -1061    791     -4
ATOM   2322  C   PRO A 191      14.308   5.333  13.885  1.00 61.32           C  
ANISOU 2322  C   PRO A 191     9782   7132   6386  -1148    850    127
ATOM   2323  O   PRO A 191      13.411   4.941  14.631  1.00 62.32           O  
ANISOU 2323  O   PRO A 191     9943   7312   6424  -1283    976    128
ATOM   2324  CB  PRO A 191      13.170   6.563  11.972  1.00 57.02           C  
ANISOU 2324  CB  PRO A 191     8896   6666   6103  -1124    807    -77
ATOM   2325  CG  PRO A 191      14.097   6.430  10.778  1.00 60.33           C  
ANISOU 2325  CG  PRO A 191     9339   6987   6596   -997    681    -47
ATOM   2326  CD  PRO A 191      15.301   7.287  11.160  1.00 54.90           C  
ANISOU 2326  CD  PRO A 191     8645   6338   5877   -841    587    -29
ATOM   2327  HA  PRO A 191      13.669   7.374  13.899  1.00  0.00           H  
ATOM   2328  HB2 PRO A 191      12.466   5.733  12.047  1.00  0.00           H  
ATOM   2329  HB3 PRO A 191      12.584   7.477  11.874  1.00  0.00           H  
ATOM   2330  HG2 PRO A 191      14.409   5.390  10.673  1.00  0.00           H  
ATOM   2331  HG3 PRO A 191      13.636   6.740   9.839  1.00  0.00           H  
ATOM   2332  HD3 PRO A 191      15.110   8.303  10.818  1.00  0.00           H  
ATOM   2333  HD2 PRO A 191      16.220   6.953  10.691  1.00  0.00           H  
ATOM   2334  N   ILE A 192      15.451   4.639  13.715  1.00 57.86           N  
ANISOU 2334  N   ILE A 192     9501   6549   5934  -1064    766    237
ATOM   2335  CA  ILE A 192      15.804   3.428  14.476  1.00 59.31           C  
ANISOU 2335  CA  ILE A 192     9931   6607   5998  -1110    806    382
ATOM   2336  C   ILE A 192      16.164   3.793  15.932  1.00 65.18           C  
ANISOU 2336  C   ILE A 192    10759   7444   6562  -1082    812    446
ATOM   2337  O   ILE A 192      15.731   3.106  16.857  1.00 66.47           O  
ANISOU 2337  O   ILE A 192    11069   7586   6600  -1202    920    522
ATOM   2338  CB  ILE A 192      16.973   2.671  13.764  1.00 61.81           C  
ANISOU 2338  CB  ILE A 192    10383   6748   6354   -985    702    475
ATOM   2339  CG1 ILE A 192      16.459   1.990  12.471  1.00 61.75           C  
ANISOU 2339  CG1 ILE A 192    10339   6631   6492  -1062    732    413
ATOM   2340  CG2 ILE A 192      17.688   1.629  14.660  1.00 64.13           C  
ANISOU 2340  CG2 ILE A 192    10948   6916   6504   -967    715    646
ATOM   2341  CD1 ILE A 192      17.561   1.412  11.568  1.00 66.68           C  
ANISOU 2341  CD1 ILE A 192    11057   7096   7183   -924    631    463
ATOM   2342  H   ILE A 192      16.141   4.997  13.068  1.00  0.00           H  
ATOM   2343  HA  ILE A 192      14.936   2.767  14.513  1.00  0.00           H  
ATOM   2344  HB  ILE A 192      17.722   3.409  13.479  1.00  0.00           H  
ATOM   2345 HG12 ILE A 192      15.758   1.195  12.731  1.00  0.00           H  
ATOM   2346 HG13 ILE A 192      15.883   2.705  11.885  1.00  0.00           H  
ATOM   2347 HG21 ILE A 192      18.486   1.113  14.131  1.00  0.00           H  
ATOM   2348 HG22 ILE A 192      18.168   2.085  15.526  1.00  0.00           H  
ATOM   2349 HG23 ILE A 192      16.989   0.874  15.024  1.00  0.00           H  
ATOM   2350 HD11 ILE A 192      17.137   1.030  10.640  1.00  0.00           H  
ATOM   2351 HD12 ILE A 192      18.302   2.168  11.309  1.00  0.00           H  
ATOM   2352 HD13 ILE A 192      18.081   0.577  12.036  1.00  0.00           H  
ATOM   2353  N   LYS A 193      16.936   4.874  16.130  1.00 61.81           N  
ANISOU 2353  N   LYS A 193    10245   7124   6117   -937    702    411
ATOM   2354  CA  LYS A 193      17.367   5.380  17.434  1.00 62.97           C  
ANISOU 2354  CA  LYS A 193    10452   7384   6091   -907    690    446
ATOM   2355  C   LYS A 193      16.276   6.237  18.099  1.00 68.20           C  
ANISOU 2355  C   LYS A 193    11008   8193   6712  -1033    818    337
ATOM   2356  O   LYS A 193      16.189   6.268  19.326  1.00 69.45           O  
ANISOU 2356  O   LYS A 193    11280   8407   6703  -1111    899    387
ATOM   2357  CB  LYS A 193      18.587   6.294  17.200  1.00 64.61           C  
ANISOU 2357  CB  LYS A 193    10589   7661   6301   -730    531    423
ATOM   2358  CG  LYS A 193      19.880   5.542  16.822  1.00 80.31           C  
ANISOU 2358  CG  LYS A 193    12712   9553   8248   -586    405    554
ATOM   2359  CD  LYS A 193      20.744   5.120  18.021  1.00 92.37           C  
ANISOU 2359  CD  LYS A 193    14351  11173   9572   -520    342    635
ATOM   2360  CE  LYS A 193      21.464   6.308  18.678  1.00101.21           C  
ANISOU 2360  CE  LYS A 193    15367  12383  10704   -360    181    596
ATOM   2361  NZ  LYS A 193      22.382   5.874  19.743  1.00112.38           N1+
ANISOU 2361  NZ  LYS A 193    16881  13907  11911   -289    101    671
ATOM   2362  H   LYS A 193      17.267   5.374  15.315  1.00  0.00           H  
ATOM   2363  HA  LYS A 193      17.633   4.556  18.099  1.00  0.00           H  
ATOM   2364  HB2 LYS A 193      18.341   6.986  16.395  1.00  0.00           H  
ATOM   2365  HB3 LYS A 193      18.769   6.928  18.069  1.00  0.00           H  
ATOM   2366  HG2 LYS A 193      19.635   4.662  16.226  1.00  0.00           H  
ATOM   2367  HG3 LYS A 193      20.480   6.174  16.167  1.00  0.00           H  
ATOM   2368  HD2 LYS A 193      20.134   4.590  18.754  1.00  0.00           H  
ATOM   2369  HD3 LYS A 193      21.490   4.406  17.671  1.00  0.00           H  
ATOM   2370  HE2 LYS A 193      22.035   6.867  17.935  1.00  0.00           H  
ATOM   2371  HE3 LYS A 193      20.742   6.998  19.113  1.00  0.00           H  
ATOM   2372  HZ1 LYS A 193      22.825   6.689  20.146  1.00  0.00           H  
ATOM   2373  HZ2 LYS A 193      21.866   5.383  20.459  1.00  0.00           H  
ATOM   2374  HZ3 LYS A 193      23.088   5.265  19.357  1.00  0.00           H  
ATOM   2375  N   GLY A 194      15.462   6.940  17.292  1.00 64.37           N  
ANISOU 2375  N   GLY A 194    10312   7772   6372  -1040    836    192
ATOM   2376  CA  GLY A 194      14.422   7.872  17.715  1.00 65.26           C  
ANISOU 2376  CA  GLY A 194    10292   8025   6478  -1129    953     67
ATOM   2377  C   GLY A 194      14.971   9.155  18.355  1.00 71.13           C  
ANISOU 2377  C   GLY A 194    10998   8897   7132  -1058    922      1
ATOM   2378  O   GLY A 194      16.178   9.394  18.375  1.00 70.54           O  
ANISOU 2378  O   GLY A 194    11015   8821   6966   -963    813     64
ATOM   2379  H   GLY A 194      15.623   6.870  16.296  1.00  0.00           H  
ATOM   2380  HA3 GLY A 194      13.829   8.142  16.840  1.00  0.00           H  
ATOM   2381  HA2 GLY A 194      13.750   7.373  18.415  1.00  0.00           H  
ATOM   2382  N   ILE A 195      14.063   9.957  18.924  1.00 69.52           N  
ANISOU 2382  N   ILE A 195    10649   8809   6956  -1101   1018   -138
ATOM   2383  CA  ILE A 195      14.344  11.182  19.673  1.00 69.86           C  
ANISOU 2383  CA  ILE A 195    10653   8969   6923  -1053   1015   -232
ATOM   2384  C   ILE A 195      13.505  11.206  20.959  1.00 76.76           C  
ANISOU 2384  C   ILE A 195    11579   9953   7634  -1179   1172   -255
ATOM   2385  O   ILE A 195      12.381  10.705  20.984  1.00 76.90           O  
ANISOU 2385  O   ILE A 195    11526  10002   7689  -1291   1310   -297
ATOM   2386  CB  ILE A 195      14.238  12.461  18.791  1.00 71.56           C  
ANISOU 2386  CB  ILE A 195    10673   9212   7304   -970    996   -382
ATOM   2387  CG1 ILE A 195      13.093  12.462  17.750  1.00  0.00           C  
ATOM   2388  CG2 ILE A 195      15.571  12.768  18.082  1.00  0.00           C  
ATOM   2389  CD1 ILE A 195      11.681  12.299  18.327  1.00  0.00           C  
ATOM   2390  H   ILE A 195      13.092   9.681  18.880  1.00  0.00           H  
ATOM   2391  HA  ILE A 195      15.373  11.123  20.034  1.00  0.00           H  
ATOM   2392  HB  ILE A 195      14.064  13.306  19.460  1.00  0.00           H  
ATOM   2393 HG12 ILE A 195      13.132  13.412  17.222  1.00  0.00           H  
ATOM   2394 HG13 ILE A 195      13.264  11.702  16.987  1.00  0.00           H  
ATOM   2395 HG21 ILE A 195      15.525  13.716  17.545  1.00  0.00           H  
ATOM   2396 HG22 ILE A 195      16.393  12.843  18.795  1.00  0.00           H  
ATOM   2397 HG23 ILE A 195      15.823  11.994  17.358  1.00  0.00           H  
ATOM   2398 HD11 ILE A 195      10.927  12.629  17.616  1.00  0.00           H  
ATOM   2399 HD12 ILE A 195      11.468  11.258  18.566  1.00  0.00           H  
ATOM   2400 HD13 ILE A 195      11.549  12.885  19.235  1.00  0.00           H  
ATOM   2401  N   GLU A 196      14.081  11.762  22.036  1.00 75.66           N  
ANISOU 2401  N   GLU A 196    11557   9885   7305  -1169   1152   -230
ATOM   2402  CA  GLU A 196      13.507  11.769  23.379  1.00 78.18           C  
ANISOU 2402  CA  GLU A 196    11949  10322   7433  -1286   1298   -248
ATOM   2403  C   GLU A 196      12.759  13.095  23.607  1.00 84.11           C  
ANISOU 2403  C   GLU A 196    12532  11195   8231  -1298   1410   -446
ATOM   2404  O   GLU A 196      13.234  14.158  23.204  1.00 82.67           O  
ANISOU 2404  O   GLU A 196    12226  11008   8178  -1189   1339   -558
ATOM   2405  CB  GLU A 196      14.678  11.650  24.389  1.00 80.56           C  
ANISOU 2405  CB  GLU A 196    12431  10675   7502  -1255   1221   -162
ATOM   2406  CG  GLU A 196      14.332  10.828  25.648  1.00 91.91           C  
ANISOU 2406  CG  GLU A 196    14089  12051   8782  -1322   1241     37
ATOM   2407  CD  GLU A 196      14.105   9.340  25.353  1.00  0.00           C  
ATOM   2408  OE1 GLU A 196      14.981   8.737  24.693  1.00  0.00           O  
ATOM   2409  OE2 GLU A 196      13.049   8.832  25.786  1.00  0.00           O1-
ATOM   2410  H   GLU A 196      14.994  12.179  21.929  1.00  0.00           H  
ATOM   2411  HA  GLU A 196      12.817  10.930  23.488  1.00  0.00           H  
ATOM   2412  HB2 GLU A 196      15.540  11.183  23.910  1.00  0.00           H  
ATOM   2413  HB3 GLU A 196      15.038  12.635  24.691  1.00  0.00           H  
ATOM   2414  HG2 GLU A 196      15.148  10.902  26.367  1.00  0.00           H  
ATOM   2415  HG3 GLU A 196      13.452  11.247  26.138  1.00  0.00           H  
ATOM   2416  N   THR A 197      11.587  13.019  24.258  1.00 83.26           N  
ANISOU 2416  N   THR A 197    12428  11191   8016  -1430   1593   -487
ATOM   2417  CA  THR A 197      10.698  14.142  24.564  1.00114.50           C  
ANISOU 2417  CA  THR A 197    16231  15277  11996  -1445   1729   -678
ATOM   2418  C   THR A 197      11.271  15.001  25.709  1.00141.94           C  
ANISOU 2418  C   THR A 197    19740  18831  15360  -1370   1687   -779
ATOM   2419  O   THR A 197      11.364  14.639  26.881  1.00103.21           O  
ANISOU 2419  O   THR A 197    14998  13936  10282  -1362   1599   -693
ATOM   2420  CB  THR A 197       9.292  13.591  24.925  1.00124.49           C  
ANISOU 2420  CB  THR A 197    17511  16645  13146  -1620   1942   -683
ATOM   2421  OG1 THR A 197       9.321  12.728  26.048  1.00  0.00           O  
ATOM   2422  CG2 THR A 197       8.603  12.865  23.758  1.00  0.00           C  
ATOM   2423  H   THR A 197      11.275  12.109  24.568  1.00  0.00           H  
ATOM   2424  HA  THR A 197      10.606  14.772  23.679  1.00  0.00           H  
ATOM   2425  HXT THR A 197      11.609  15.979  25.367  1.00  0.00           H  
ATOM   2426  HB  THR A 197       8.655  14.434  25.194  1.00  0.00           H  
ATOM   2427  HG1 THR A 197       9.653  13.217  26.787  1.00  0.00           H  
ATOM   2428 HG21 THR A 197       7.592  12.563  24.032  1.00  0.00           H  
ATOM   2429 HG22 THR A 197       8.523  13.513  22.886  1.00  0.00           H  
ATOM   2430 HG23 THR A 197       9.148  11.969  23.459  1.00  0.00           H  
ATOM   2431  N   ASN A 201       8.856  13.638  31.337  1.00127.98           N  
ANISOU 2431  N   ASN A 201    18391  17711  12525  -1976   2474   -851
ATOM   2432  CA  ASN A 201       7.728  14.392  31.891  1.00129.31           C  
ANISOU 2432  CA  ASN A 201    18409  18029  12694  -2058   2708  -1034
ATOM   2433  C   ASN A 201       6.907  15.156  30.831  1.00131.11           C  
ANISOU 2433  C   ASN A 201    18353  18228  13234  -1952   2714  -1208
ATOM   2434  O   ASN A 201       5.694  14.943  30.795  1.00131.54           O  
ANISOU 2434  O   ASN A 201    18258  18338  13382  -2041   2873  -1259
ATOM   2435  CB  ASN A 201       8.123  15.286  33.092  1.00132.42           C  
ANISOU 2435  CB  ASN A 201    18877  18587  12849  -2065   2783  -1164
ATOM   2436  CG  ASN A 201       8.565  14.484  34.321  1.00156.82           C  
ANISOU 2436  CG  ASN A 201    22247  21733  15606  -2155   2770  -1000
ATOM   2437  OD1 ASN A 201       9.680  13.971  34.367  1.00151.22           O  
ANISOU 2437  OD1 ASN A 201    21663  21026  14767  -2068   2601   -970
ATOM   2438  ND2 ASN A 201       7.689  14.368  35.321  1.00150.24           N  
ANISOU 2438  ND2 ASN A 201    21515  20953  14616  -2332   2948   -891
ATOM   2439  H1  ASN A 201       9.389  13.181  32.065  1.00  0.00           H  
ATOM   2440  H2  ASN A 201       8.546  12.911  30.708  1.00  0.00           H  
ATOM   2441  HA  ASN A 201       7.042  13.640  32.287  1.00  0.00           H  
ATOM   2442  HB2 ASN A 201       8.944  15.950  32.825  1.00  0.00           H  
ATOM   2443  HB3 ASN A 201       7.290  15.932  33.372  1.00  0.00           H  
ATOM   2444 HD22 ASN A 201       7.946  13.846  36.146  1.00  0.00           H  
ATOM   2445 HD21 ASN A 201       6.780  14.801  35.254  1.00  0.00           H  
ATOM   2446  N   PRO A 202       7.489  16.038  29.978  1.00125.18           N  
ANISOU 2446  N   PRO A 202    17519  17399  12644  -1771   2553  -1299
ATOM   2447  CA  PRO A 202       6.718  16.785  28.972  1.00123.55           C  
ANISOU 2447  CA  PRO A 202    17062  17163  12718  -1663   2568  -1445
ATOM   2448  C   PRO A 202       6.387  15.912  27.748  1.00124.58           C  
ANISOU 2448  C   PRO A 202    17097  17195  13043  -1684   2523  -1335
ATOM   2449  O   PRO A 202       7.218  15.125  27.295  1.00122.89           O  
ANISOU 2449  O   PRO A 202    17007  16853  12834  -1690   2380  -1159
ATOM   2450  CB  PRO A 202       7.633  17.952  28.572  1.00123.81           C  
ANISOU 2450  CB  PRO A 202    17095  17103  12842  -1487   2395  -1520
ATOM   2451  CG  PRO A 202       9.039  17.411  28.766  1.00127.89           C  
ANISOU 2451  CG  PRO A 202    17829  17565  13198  -1503   2236  -1362
ATOM   2452  CD  PRO A 202       8.903  16.433  29.935  1.00125.71           C  
ANISOU 2452  CD  PRO A 202    17712  17409  12644  -1663   2360  -1280
ATOM   2453  HA  PRO A 202       5.795  17.178  29.404  1.00  0.00           H  
ATOM   2454  HB2 PRO A 202       7.462  18.319  27.558  1.00  0.00           H  
ATOM   2455  HB3 PRO A 202       7.470  18.789  29.253  1.00  0.00           H  
ATOM   2456  HG2 PRO A 202       9.348  16.871  27.870  1.00  0.00           H  
ATOM   2457  HG3 PRO A 202       9.775  18.193  28.952  1.00  0.00           H  
ATOM   2458  HD3 PRO A 202       9.173  16.936  30.862  1.00  0.00           H  
ATOM   2459  HD2 PRO A 202       9.572  15.585  29.791  1.00  0.00           H  
ATOM   2460  N   ASN A 203       5.171  16.085  27.208  1.00120.24           N  
ANISOU 2460  N   ASN A 203    16320  16716  12650  -1693   2647  -1451
ATOM   2461  CA  ASN A 203       4.691  15.432  25.984  1.00118.36           C  
ANISOU 2461  CA  ASN A 203    15950  16423  12597  -1725   2624  -1391
ATOM   2462  C   ASN A 203       5.283  16.050  24.700  1.00117.21           C  
ANISOU 2462  C   ASN A 203    15712  16141  12683  -1536   2427  -1396
ATOM   2463  O   ASN A 203       5.340  15.371  23.676  1.00115.85           O  
ANISOU 2463  O   ASN A 203    15435  15919  12664  -1543   2380  -1350
ATOM   2464  CB  ASN A 203       3.138  15.466  25.928  1.00121.49           C  
ANISOU 2464  CB  ASN A 203    16116  16987  13057  -1805   2829  -1532
ATOM   2465  CG  ASN A 203       2.491  16.835  26.190  1.00  0.00           C  
ATOM   2466  OD1 ASN A 203       2.571  17.738  25.362  1.00  0.00           O  
ATOM   2467  ND2 ASN A 203       1.856  16.997  27.353  1.00  0.00           N  
ATOM   2468  H   ASN A 203       4.546  16.742  27.651  1.00  0.00           H  
ATOM   2469  HA  ASN A 203       5.000  14.385  26.005  1.00  0.00           H  
ATOM   2470  HB2 ASN A 203       2.787  15.104  24.960  1.00  0.00           H  
ATOM   2471  HB3 ASN A 203       2.749  14.754  26.657  1.00  0.00           H  
ATOM   2472 HD21 ASN A 203       1.412  17.880  27.558  1.00  0.00           H  
ATOM   2473 HD22 ASN A 203       1.803  16.235  28.014  1.00  0.00           H  
ATOM   2474  N   ASN A 204       5.749  17.310  24.768  1.00110.88           N  
ANISOU 2474  N   ASN A 204    14952  15281  11895  -1380   2320  -1455
ATOM   2475  CA  ASN A 204       6.445  18.032  23.701  1.00107.60           C  
ANISOU 2475  CA  ASN A 204    14478  14731  11674  -1205   2145  -1459
ATOM   2476  C   ASN A 204       7.915  17.596  23.587  1.00106.40           C  
ANISOU 2476  C   ASN A 204    14521  14447  11459  -1178   1965  -1321
ATOM   2477  O   ASN A 204       8.489  17.017  24.511  1.00106.96           O  
ANISOU 2477  O   ASN A 204    14757  14549  11334  -1233   1966  -1287
ATOM   2478  CB  ASN A 204       6.389  19.552  23.993  1.00109.99           C  
ANISOU 2478  CB  ASN A 204    14667  15057  12067  -1048   2177  -1649
ATOM   2479  CG  ASN A 204       5.133  20.209  23.417  1.00136.68           C  
ANISOU 2479  CG  ASN A 204    17799  18519  15613   -978   2273  -1774
ATOM   2480  OD1 ASN A 204       5.153  20.694  22.289  1.00132.36           O  
ANISOU 2480  OD1 ASN A 204    17139  18080  15070  -1090   2378  -1767
ATOM   2481  ND2 ASN A 204       4.041  20.241  24.183  1.00129.09           N  
ANISOU 2481  ND2 ASN A 204    16747  17510  14790   -790   2241  -1896
ATOM   2482  H   ASN A 204       5.681  17.777  25.659  1.00  0.00           H  
ATOM   2483  HA  ASN A 204       5.963  17.815  22.745  1.00  0.00           H  
ATOM   2484  HB2 ASN A 204       6.458  19.749  25.065  1.00  0.00           H  
ATOM   2485  HB3 ASN A 204       7.238  20.073  23.545  1.00  0.00           H  
ATOM   2486 HD21 ASN A 204       3.198  20.664  23.824  1.00  0.00           H  
ATOM   2487 HD22 ASN A 204       4.039  19.801  25.092  1.00  0.00           H  
ATOM   2488  N   ILE A 205       8.504  17.895  22.422  1.00 97.55           N  
ANISOU 2488  N   ILE A 205    13373  13194  10498  -1088   1809  -1247
ATOM   2489  CA  ILE A 205       9.837  17.488  21.992  1.00 94.32           C  
ANISOU 2489  CA  ILE A 205    13113  12666  10060  -1047   1634  -1125
ATOM   2490  C   ILE A 205      10.522  18.669  21.292  1.00 92.67           C  
ANISOU 2490  C   ILE A 205    12845  12361  10004   -886   1516  -1191
ATOM   2491  O   ILE A 205       9.887  19.364  20.500  1.00 92.12           O  
ANISOU 2491  O   ILE A 205    12626  12288  10088   -797   1551  -1294
ATOM   2492  CB  ILE A 205       9.721  16.184  21.149  1.00 96.63           C  
ANISOU 2492  CB  ILE A 205    13459  12877  10379  -1110   1566   -953
ATOM   2493  CG1 ILE A 205      11.085  15.497  20.887  1.00  0.00           C  
ATOM   2494  CG2 ILE A 205       8.867  16.346  19.867  1.00  0.00           C  
ATOM   2495  CD1 ILE A 205      11.679  15.710  19.488  1.00  0.00           C  
ATOM   2496  H   ILE A 205       7.958  18.400  21.739  1.00  0.00           H  
ATOM   2497  HA  ILE A 205      10.428  17.264  22.883  1.00  0.00           H  
ATOM   2498  HB  ILE A 205       9.170  15.487  21.781  1.00  0.00           H  
ATOM   2499 HG12 ILE A 205      11.810  15.819  21.633  1.00  0.00           H  
ATOM   2500 HG13 ILE A 205      10.974  14.423  21.042  1.00  0.00           H  
ATOM   2501 HG21 ILE A 205       8.696  15.382  19.387  1.00  0.00           H  
ATOM   2502 HG22 ILE A 205       7.892  16.778  20.086  1.00  0.00           H  
ATOM   2503 HG23 ILE A 205       9.337  17.001  19.134  1.00  0.00           H  
ATOM   2504 HD11 ILE A 205      12.704  15.346  19.438  1.00  0.00           H  
ATOM   2505 HD12 ILE A 205      11.103  15.180  18.730  1.00  0.00           H  
ATOM   2506 HD13 ILE A 205      11.681  16.761  19.215  1.00  0.00           H  
ATOM   2507  N   THR A 206      11.820  18.876  21.564  1.00 84.98           N  
ANISOU 2507  N   THR A 206    11990  11315   8984   -850   1379  -1133
ATOM   2508  CA  THR A 206      12.698  19.763  20.801  1.00 81.90           C  
ANISOU 2508  CA  THR A 206    11572  10821   8724   -727   1267  -1177
ATOM   2509  C   THR A 206      13.382  18.889  19.736  1.00 79.71           C  
ANISOU 2509  C   THR A 206    11308  10439   8538   -699   1129  -1031
ATOM   2510  O   THR A 206      14.078  17.927  20.067  1.00 78.92           O  
ANISOU 2510  O   THR A 206    11323  10327   8337   -741   1050   -914
ATOM   2511  CB  THR A 206      13.704  20.460  21.762  1.00 90.64           C  
ANISOU 2511  CB  THR A 206    12777  11946   9718   -722   1233  -1255
ATOM   2512  OG1 THR A 206      14.573  21.304  21.031  1.00 90.03           O  
ANISOU 2512  OG1 THR A 206    12703  11757   9748   -642   1103  -1251
ATOM   2513  CG2 THR A 206      14.571  19.543  22.647  1.00 90.28           C  
ANISOU 2513  CG2 THR A 206    12875  11987   9441   -821   1211  -1174
ATOM   2514  H   THR A 206      12.268  18.266  22.233  1.00  0.00           H  
ATOM   2515  HA  THR A 206      12.112  20.536  20.303  1.00  0.00           H  
ATOM   2516  HB  THR A 206      13.129  21.109  22.425  1.00  0.00           H  
ATOM   2517  HG1 THR A 206      14.052  21.939  20.559  1.00  0.00           H  
ATOM   2518 HG21 THR A 206      15.158  20.134  23.351  1.00  0.00           H  
ATOM   2519 HG22 THR A 206      13.961  18.858  23.236  1.00  0.00           H  
ATOM   2520 HG23 THR A 206      15.277  18.950  22.067  1.00  0.00           H  
ATOM   2521  N   CYS A 207      13.099  19.171  18.454  1.00 72.02           N  
ANISOU 2521  N   CYS A 207    10218   9400   7747   -621   1106  -1039
ATOM   2522  CA  CYS A 207      13.458  18.306  17.332  1.00 68.78           C  
ANISOU 2522  CA  CYS A 207     9805   8898   7431   -593    993   -921
ATOM   2523  C   CYS A 207      14.880  18.644  16.850  1.00 67.40           C  
ANISOU 2523  C   CYS A 207     9695   8635   7279   -528    859   -886
ATOM   2524  O   CYS A 207      15.080  19.494  15.983  1.00 66.13           O  
ANISOU 2524  O   CYS A 207     9482   8402   7244   -437    816   -928
ATOM   2525  CB  CYS A 207      12.407  18.499  16.218  1.00 68.71           C  
ANISOU 2525  CB  CYS A 207     9648   8874   7585   -533   1011   -952
ATOM   2526  SG  CYS A 207      12.479  17.245  14.914  1.00 72.01           S  
ANISOU 2526  SG  CYS A 207    10054   9253   8054   -586    954   -823
ATOM   2527  H   CYS A 207      12.529  19.980  18.253  1.00  0.00           H  
ATOM   2528  HA  CYS A 207      13.433  17.264  17.653  1.00  0.00           H  
ATOM   2529  HB2 CYS A 207      11.407  18.444  16.644  1.00  0.00           H  
ATOM   2530  HB3 CYS A 207      12.490  19.486  15.762  1.00  0.00           H  
ATOM   2531  N   VAL A 208      15.862  17.966  17.464  1.00 60.66           N  
ANISOU 2531  N   VAL A 208     8958   7794   6297   -576    797   -804
ATOM   2532  CA  VAL A 208      17.301  18.138  17.281  1.00 58.12           C  
ANISOU 2532  CA  VAL A 208     8691   7427   5964   -534    671   -768
ATOM   2533  C   VAL A 208      18.011  16.799  17.546  1.00 59.56           C  
ANISOU 2533  C   VAL A 208     8985   7633   6013   -576    608   -636
ATOM   2534  O   VAL A 208      17.648  16.074  18.474  1.00 60.00           O  
ANISOU 2534  O   VAL A 208     9109   7754   5933   -649    674   -604
ATOM   2535  CB  VAL A 208      17.819  19.346  18.119  1.00 61.81           C  
ANISOU 2535  CB  VAL A 208     9170   7922   6392   -525    675   -896
ATOM   2536  CG1 VAL A 208      17.521  19.222  19.626  1.00 63.15           C  
ANISOU 2536  CG1 VAL A 208     9411   8210   6373   -602    743   -945
ATOM   2537  CG2 VAL A 208      19.314  19.636  17.899  1.00 60.67           C  
ANISOU 2537  CG2 VAL A 208     9049   7738   6266   -494    550   -879
ATOM   2538  H   VAL A 208      15.590  17.300  18.174  1.00  0.00           H  
ATOM   2539  HA  VAL A 208      17.467  18.371  16.227  1.00  0.00           H  
ATOM   2540  HB  VAL A 208      17.284  20.230  17.768  1.00  0.00           H  
ATOM   2541 HG11 VAL A 208      17.902  20.084  20.174  1.00  0.00           H  
ATOM   2542 HG12 VAL A 208      16.450  19.174  19.819  1.00  0.00           H  
ATOM   2543 HG13 VAL A 208      17.977  18.332  20.056  1.00  0.00           H  
ATOM   2544 HG21 VAL A 208      19.626  20.526  18.446  1.00  0.00           H  
ATOM   2545 HG22 VAL A 208      19.945  18.812  18.233  1.00  0.00           H  
ATOM   2546 HG23 VAL A 208      19.523  19.819  16.847  1.00  0.00           H  
ATOM   2547  N   LEU A 209      19.038  16.490  16.739  1.00 53.55           N  
ANISOU 2547  N   LEU A 209     8242   6814   5289   -523    487   -557
ATOM   2548  CA  LEU A 209      19.895  15.312  16.871  1.00 53.18           C  
ANISOU 2548  CA  LEU A 209     8299   6777   5128   -524    409   -430
ATOM   2549  C   LEU A 209      21.101  15.711  17.746  1.00 59.05           C  
ANISOU 2549  C   LEU A 209     9088   7615   5731   -521    344   -466
ATOM   2550  O   LEU A 209      22.084  16.251  17.243  1.00 58.83           O  
ANISOU 2550  O   LEU A 209     8999   7594   5760   -495    300   -558
ATOM   2551  CB  LEU A 209      20.396  14.923  15.456  1.00 51.55           C  
ANISOU 2551  CB  LEU A 209     8079   6476   5032   -455    315   -343
ATOM   2552  CG  LEU A 209      19.307  14.507  14.443  1.00 54.33           C  
ANISOU 2552  CG  LEU A 209     8377   6742   5522   -460    363   -324
ATOM   2553  CD1 LEU A 209      19.883  14.451  13.019  1.00 52.75           C  
ANISOU 2553  CD1 LEU A 209     8151   6461   5430   -385    271   -275
ATOM   2554  CD2 LEU A 209      18.660  13.163  14.805  1.00 57.11           C  
ANISOU 2554  CD2 LEU A 209     8806   7082   5811   -537    436   -247
ATOM   2555  H   LEU A 209      19.274  17.142  16.005  1.00  0.00           H  
ATOM   2556  HA  LEU A 209      19.364  14.477  17.329  1.00  0.00           H  
ATOM   2557  HB3 LEU A 209      20.934  15.771  15.028  1.00  0.00           H  
ATOM   2558  HB2 LEU A 209      21.122  14.113  15.540  1.00  0.00           H  
ATOM   2559  HG  LEU A 209      18.525  15.267  14.435  1.00  0.00           H  
ATOM   2560 HD11 LEU A 209      19.114  14.185  12.293  1.00  0.00           H  
ATOM   2561 HD12 LEU A 209      20.292  15.416  12.719  1.00  0.00           H  
ATOM   2562 HD13 LEU A 209      20.683  13.714  12.943  1.00  0.00           H  
ATOM   2563 HD21 LEU A 209      17.915  12.876  14.063  1.00  0.00           H  
ATOM   2564 HD22 LEU A 209      19.404  12.367  14.846  1.00  0.00           H  
ATOM   2565 HD23 LEU A 209      18.156  13.209  15.770  1.00  0.00           H  
ATOM   2566  N   THR A 210      21.009  15.489  19.068  1.00 57.39           N  
ANISOU 2566  N   THR A 210     8988   7485   5332   -561    349   -406
ATOM   2567  CA  THR A 210      21.976  15.976  20.062  1.00 58.52           C  
ANISOU 2567  CA  THR A 210     9174   7750   5310   -563    281   -445
ATOM   2568  C   THR A 210      23.292  15.164  20.074  1.00 63.69           C  
ANISOU 2568  C   THR A 210     9855   8418   5926   -480    121   -346
ATOM   2569  O   THR A 210      23.379  14.081  19.497  1.00 63.19           O  
ANISOU 2569  O   THR A 210     9830   8271   5910   -428     85   -218
ATOM   2570  CB  THR A 210      21.320  15.961  21.468  1.00 64.83           C  
ANISOU 2570  CB  THR A 210    10083   8650   5899   -638    362   -432
ATOM   2571  OG1 THR A 210      21.135  14.653  21.974  1.00 66.31           O  
ANISOU 2571  OG1 THR A 210    10387   8798   6008   -642    368   -261
ATOM   2572  CG2 THR A 210      19.996  16.734  21.553  1.00 60.38           C  
ANISOU 2572  CG2 THR A 210     9473   8106   5364   -713    524   -559
ATOM   2573  H   THR A 210      20.180  15.037  19.425  1.00  0.00           H  
ATOM   2574  HA  THR A 210      22.223  17.010  19.813  1.00  0.00           H  
ATOM   2575  HB  THR A 210      22.012  16.453  22.152  1.00  0.00           H  
ATOM   2576  HG1 THR A 210      21.042  14.720  22.916  1.00  0.00           H  
ATOM   2577 HG21 THR A 210      19.640  16.787  22.582  1.00  0.00           H  
ATOM   2578 HG22 THR A 210      20.120  17.757  21.197  1.00  0.00           H  
ATOM   2579 HG23 THR A 210      19.212  16.265  20.958  1.00  0.00           H  
ATOM   2580  N   LYS A 211      24.315  15.707  20.755  1.00 61.14           N  
ANISOU 2580  N   LYS A 211     9504   8206   5519   -469     28   -419
ATOM   2581  CA  LYS A 211      25.663  15.143  20.894  1.00 61.39           C  
ANISOU 2581  CA  LYS A 211     9527   8297   5502   -385   -132   -355
ATOM   2582  C   LYS A 211      25.700  13.860  21.749  1.00 67.41           C  
ANISOU 2582  C   LYS A 211    10432   9108   6074   -337   -186   -192
ATOM   2583  O   LYS A 211      26.558  13.008  21.526  1.00 67.59           O  
ANISOU 2583  O   LYS A 211    10468   9117   6097   -231   -299    -82
ATOM   2584  CB  LYS A 211      26.544  16.234  21.544  1.00 64.34           C  
ANISOU 2584  CB  LYS A 211     9822   8802   5820   -414   -204   -501
ATOM   2585  CG  LYS A 211      28.039  15.898  21.684  1.00 77.61           C  
ANISOU 2585  CG  LYS A 211    11434  10561   7494   -333   -368   -474
ATOM   2586  CD  LYS A 211      28.868  17.128  22.082  1.00 87.93           C  
ANISOU 2586  CD  LYS A 211    12672  12033   8703   -390   -438   -625
ATOM   2587  CE  LYS A 211      30.326  16.772  22.397  1.00 98.15           C  
ANISOU 2587  CE  LYS A 211    13927  13482   9885   -303   -615   -570
ATOM   2588  NZ  LYS A 211      31.156  17.977  22.552  1.00107.98           N1+
ANISOU 2588  NZ  LYS A 211    15083  14905  11040   -378   -688   -739
ATOM   2589  H   LYS A 211      24.149  16.585  21.226  1.00  0.00           H  
ATOM   2590  HA  LYS A 211      26.047  14.912  19.899  1.00  0.00           H  
ATOM   2591  HB2 LYS A 211      26.466  17.132  20.938  1.00  0.00           H  
ATOM   2592  HB3 LYS A 211      26.145  16.504  22.523  1.00  0.00           H  
ATOM   2593  HG2 LYS A 211      28.173  15.114  22.431  1.00  0.00           H  
ATOM   2594  HG3 LYS A 211      28.417  15.500  20.742  1.00  0.00           H  
ATOM   2595  HD2 LYS A 211      28.827  17.858  21.273  1.00  0.00           H  
ATOM   2596  HD3 LYS A 211      28.422  17.612  22.953  1.00  0.00           H  
ATOM   2597  HE2 LYS A 211      30.384  16.183  23.313  1.00  0.00           H  
ATOM   2598  HE3 LYS A 211      30.746  16.163  21.600  1.00  0.00           H  
ATOM   2599  HZ1 LYS A 211      32.080  17.697  22.870  1.00  0.00           H  
ATOM   2600  HZ2 LYS A 211      31.228  18.450  21.660  1.00  0.00           H  
ATOM   2601  HZ3 LYS A 211      30.742  18.599  23.231  1.00  0.00           H  
ATOM   2602  N   GLU A 212      24.776  13.717  22.710  1.00 64.67           N  
ANISOU 2602  N   GLU A 212    10196   8813   5561   -408   -100   -175
ATOM   2603  CA  GLU A 212      24.694  12.594  23.646  1.00 65.71           C  
ANISOU 2603  CA  GLU A 212    10494   8982   5490   -375   -133    -12
ATOM   2604  C   GLU A 212      23.997  11.379  23.009  1.00 68.58           C  
ANISOU 2604  C   GLU A 212    10951   9171   5935   -352    -76    147
ATOM   2605  O   GLU A 212      24.372  10.241  23.284  1.00 69.32           O  
ANISOU 2605  O   GLU A 212    11158   9234   5946   -260   -159    305
ATOM   2606  CB  GLU A 212      23.873  12.993  24.905  1.00 68.57           C  
ANISOU 2606  CB  GLU A 212    10951   9460   5643   -478    -39    -52
ATOM   2607  CG  GLU A 212      24.095  14.422  25.456  1.00  0.00           C  
ATOM   2608  CD  GLU A 212      23.261  15.485  24.733  1.00  0.00           C  
ATOM   2609  OE1 GLU A 212      22.016  15.372  24.780  1.00  0.00           O  
ATOM   2610  OE2 GLU A 212      23.883  16.367  24.102  1.00  0.00           O1-
ATOM   2611  H   GLU A 212      24.124  14.478  22.849  1.00  0.00           H  
ATOM   2612  HA  GLU A 212      25.703  12.314  23.955  1.00  0.00           H  
ATOM   2613  HB2 GLU A 212      22.804  12.859  24.725  1.00  0.00           H  
ATOM   2614  HB3 GLU A 212      24.107  12.282  25.699  1.00  0.00           H  
ATOM   2615  HG2 GLU A 212      23.804  14.450  26.506  1.00  0.00           H  
ATOM   2616  HG3 GLU A 212      25.154  14.683  25.427  1.00  0.00           H  
ATOM   2617  N   ARG A 213      22.973  11.635  22.177  1.00 62.91           N  
ANISOU 2617  N   ARG A 213    10185   8340   5376   -432     61    100
ATOM   2618  CA  ARG A 213      22.071  10.635  21.604  1.00 61.91           C  
ANISOU 2618  CA  ARG A 213    10134   8053   5336   -446    133    217
ATOM   2619  C   ARG A 213      22.537  10.211  20.195  1.00 63.56           C  
ANISOU 2619  C   ARG A 213    10257   8137   5755   -362     68    230
ATOM   2620  O   ARG A 213      22.206   9.106  19.767  1.00 63.76           O  
ANISOU 2620  O   ARG A 213    10380   8041   5806   -323     59    357
ATOM   2621  CB  ARG A 213      20.679  11.309  21.487  1.00 62.16           C  
ANISOU 2621  CB  ARG A 213    10142   8060   5416   -585    315    146
ATOM   2622  CG  ARG A 213      19.467  10.430  21.839  1.00 74.95           C  
ANISOU 2622  CG  ARG A 213    11934   9647   6898   -676    426    268
ATOM   2623  CD  ARG A 213      19.199   9.221  20.926  1.00 83.07           C  
ANISOU 2623  CD  ARG A 213    12982  10509   8072   -718    497    334
ATOM   2624  NE  ARG A 213      17.767   8.880  20.890  1.00 88.13           N  
ANISOU 2624  NE  ARG A 213    13564  11161   8760   -866    673    253
ATOM   2625  CZ  ARG A 213      16.976   8.575  21.937  1.00103.26           C  
ANISOU 2625  CZ  ARG A 213    15600  13081  10551   -995    810    314
ATOM   2626  NH1 ARG A 213      17.444   8.489  23.189  1.00 92.25           N  
ANISOU 2626  NH1 ARG A 213    14419  11666   8965   -991    792    472
ATOM   2627  NH2 ARG A 213      15.671   8.365  21.738  1.00 91.30           N1+
ANISOU 2627  NH2 ARG A 213    13994  11599   9098  -1127    969    220
ATOM   2628  H   ARG A 213      22.741  12.604  22.008  1.00  0.00           H  
ATOM   2629  HA  ARG A 213      22.015   9.762  22.257  1.00  0.00           H  
ATOM   2630  HB2 ARG A 213      20.629  12.135  22.197  1.00  0.00           H  
ATOM   2631  HB3 ARG A 213      20.536  11.777  20.513  1.00  0.00           H  
ATOM   2632  HG2 ARG A 213      19.595  10.084  22.864  1.00  0.00           H  
ATOM   2633  HG3 ARG A 213      18.583  11.069  21.855  1.00  0.00           H  
ATOM   2634  HD2 ARG A 213      19.491   9.453  19.902  1.00  0.00           H  
ATOM   2635  HD3 ARG A 213      19.785   8.356  21.237  1.00  0.00           H  
ATOM   2636  HE  ARG A 213      17.330   8.940  19.977  1.00  0.00           H  
ATOM   2637 HH11 ARG A 213      16.785   8.351  23.951  1.00  0.00           H  
ATOM   2638 HH12 ARG A 213      18.423   8.628  23.388  1.00  0.00           H  
ATOM   2639 HH21 ARG A 213      15.068   8.199  22.537  1.00  0.00           H  
ATOM   2640 HH22 ARG A 213      15.281   8.370  20.807  1.00  0.00           H  
ATOM   2641  N   PHE A 214      23.289  11.069  19.482  1.00 57.62           N  
ANISOU 2641  N   PHE A 214     9339   7405   5149   -342     36    100
ATOM   2642  CA  PHE A 214      23.664  10.918  18.073  1.00 55.29           C  
ANISOU 2642  CA  PHE A 214     8957   7003   5046   -276     -8    100
ATOM   2643  C   PHE A 214      25.126  11.276  17.768  1.00 57.79           C  
ANISOU 2643  C   PHE A 214     9182   7380   5395   -173   -149     67
ATOM   2644  O   PHE A 214      25.457  11.409  16.595  1.00 55.64           O  
ANISOU 2644  O   PHE A 214     8819   7040   5280   -130   -173     40
ATOM   2645  CB  PHE A 214      22.660  11.666  17.157  1.00 55.68           C  
ANISOU 2645  CB  PHE A 214     8893   7002   5259   -346     94    -11
ATOM   2646  CG  PHE A 214      21.318  10.993  16.970  1.00 57.59           C  
ANISOU 2646  CG  PHE A 214     9190   7174   5518   -435    221     26
ATOM   2647  CD1 PHE A 214      20.176  11.488  17.631  1.00 61.66           C  
ANISOU 2647  CD1 PHE A 214     9734   7759   5936   -537    335    -15
ATOM   2648  CD2 PHE A 214      21.204   9.888  16.102  1.00 59.16           C  
ANISOU 2648  CD2 PHE A 214     9409   7246   5823   -428    233     91
ATOM   2649  CE1 PHE A 214      18.924  10.883  17.418  1.00 63.07           C  
ANISOU 2649  CE1 PHE A 214     9947   7889   6126   -637    460     12
ATOM   2650  CE2 PHE A 214      19.950   9.292  15.880  1.00 62.73           C  
ANISOU 2650  CE2 PHE A 214     9901   7644   6288   -534    352    112
ATOM   2651  CZ  PHE A 214      18.808   9.793  16.533  1.00 61.93           C  
ANISOU 2651  CZ  PHE A 214     9815   7622   6094   -641    466     73
ATOM   2652  H   PHE A 214      23.515  11.957  19.909  1.00  0.00           H  
ATOM   2653  HA  PHE A 214      23.612   9.860  17.810  1.00  0.00           H  
ATOM   2654  HB2 PHE A 214      22.506  12.683  17.515  1.00  0.00           H  
ATOM   2655  HB3 PHE A 214      23.064  11.786  16.151  1.00  0.00           H  
ATOM   2656  HD1 PHE A 214      20.255  12.340  18.289  1.00  0.00           H  
ATOM   2657  HD2 PHE A 214      22.074   9.503  15.592  1.00  0.00           H  
ATOM   2658  HE1 PHE A 214      18.051  11.266  17.922  1.00  0.00           H  
ATOM   2659  HE2 PHE A 214      19.867   8.454  15.204  1.00  0.00           H  
ATOM   2660  HZ  PHE A 214      17.844   9.341  16.353  1.00  0.00           H  
ATOM   2661  N   GLY A 215      26.010  11.418  18.773  1.00 55.80           N  
ANISOU 2661  N   GLY A 215     8951   7263   4987   -138   -239     69
ATOM   2662  CA  GLY A 215      27.395  11.887  18.613  1.00 56.08           C  
ANISOU 2662  CA  GLY A 215     8883   7393   5031    -55   -374     27
ATOM   2663  C   GLY A 215      28.284  11.069  17.661  1.00 60.75           C  
ANISOU 2663  C   GLY A 215     9453   7907   5722     69   -452    110
ATOM   2664  O   GLY A 215      29.085  11.652  16.932  1.00 58.95           O  
ANISOU 2664  O   GLY A 215     9092   7678   5627     93   -484     37
ATOM   2665  H   GLY A 215      25.686  11.275  19.719  1.00  0.00           H  
ATOM   2666  HA3 GLY A 215      27.374  12.926  18.281  1.00  0.00           H  
ATOM   2667  HA2 GLY A 215      27.876  11.884  19.590  1.00  0.00           H  
ATOM   2668  N   ASP A 216      28.107   9.737  17.628  1.00 59.62           N  
ANISOU 2668  N   ASP A 216     9450   7686   5515    146   -470    263
ATOM   2669  CA  ASP A 216      28.818   8.817  16.731  1.00 59.79           C  
ANISOU 2669  CA  ASP A 216     9479   7613   5623    279   -533    347
ATOM   2670  C   ASP A 216      28.250   8.873  15.304  1.00 61.65           C  
ANISOU 2670  C   ASP A 216     9668   7699   6057    236   -445    310
ATOM   2671  O   ASP A 216      29.019   8.851  14.345  1.00 60.26           O  
ANISOU 2671  O   ASP A 216     9409   7493   5992    319   -494    295
ATOM   2672  CB  ASP A 216      28.686   7.363  17.243  1.00 63.56           C  
ANISOU 2672  CB  ASP A 216    10155   8016   5980    367   -558    522
ATOM   2673  CG  ASP A 216      29.156   7.187  18.688  1.00 77.31           C  
ANISOU 2673  CG  ASP A 216    11929   9908   7536    488   -698    586
ATOM   2674  OD1 ASP A 216      30.389   7.155  18.884  1.00 77.81           O  
ANISOU 2674  OD1 ASP A 216    11837  10111   7616    568   -814    515
ATOM   2675  OD2 ASP A 216      28.269   7.103  19.566  1.00 85.45           O1-
ANISOU 2675  OD2 ASP A 216    13143  10923   8402    504   -694    712
ATOM   2676  H   ASP A 216      27.448   9.328  18.276  1.00  0.00           H  
ATOM   2677  HA  ASP A 216      29.876   9.090  16.703  1.00  0.00           H  
ATOM   2678  HB2 ASP A 216      27.650   7.026  17.176  1.00  0.00           H  
ATOM   2679  HB3 ASP A 216      29.267   6.689  16.612  1.00  0.00           H  
ATOM   2680  N   PHE A 217      26.919   9.005  15.161  1.00 57.41           N  
ANISOU 2680  N   PHE A 217     9171   7087   5556    108   -317    286
ATOM   2681  CA  PHE A 217      26.212   9.179  13.887  1.00 55.92           C  
ANISOU 2681  CA  PHE A 217     8930   6782   5538     62   -240    242
ATOM   2682  C   PHE A 217      26.519  10.542  13.231  1.00 59.68           C  
ANISOU 2682  C   PHE A 217     9235   7314   6129     61   -262    120
ATOM   2683  O   PHE A 217      26.500  10.653  12.008  1.00 57.75           O  
ANISOU 2683  O   PHE A 217     8933   7001   6008     98   -267    106
ATOM   2684  CB  PHE A 217      24.694   9.045  14.154  1.00 57.21           C  
ANISOU 2684  CB  PHE A 217     9141   6893   5705    -74   -107    227
ATOM   2685  CG  PHE A 217      23.807   9.289  12.945  1.00 56.95           C  
ANISOU 2685  CG  PHE A 217     9015   6787   5838   -120    -45    156
ATOM   2686  CD1 PHE A 217      23.855   8.399  11.854  1.00 59.14           C  
ANISOU 2686  CD1 PHE A 217     9323   6941   6206    -90    -43    200
ATOM   2687  CD2 PHE A 217      22.984  10.435  12.881  1.00 58.00           C  
ANISOU 2687  CD2 PHE A 217     9030   6975   6031   -179      4     41
ATOM   2688  CE1 PHE A 217      23.100   8.664  10.698  1.00 58.68           C  
ANISOU 2688  CE1 PHE A 217     9175   6839   6283   -126     -1    132
ATOM   2689  CE2 PHE A 217      22.224  10.694  11.724  1.00 59.54           C  
ANISOU 2689  CE2 PHE A 217     9141   7115   6368   -198     43    -14
ATOM   2690  CZ  PHE A 217      22.285   9.809  10.629  1.00 57.17           C  
ANISOU 2690  CZ  PHE A 217     8867   6715   6142   -174     37     32
ATOM   2691  H   PHE A 217      26.363   9.049  16.002  1.00  0.00           H  
ATOM   2692  HA  PHE A 217      26.530   8.392  13.201  1.00  0.00           H  
ATOM   2693  HB2 PHE A 217      24.479   8.043  14.528  1.00  0.00           H  
ATOM   2694  HB3 PHE A 217      24.391   9.726  14.948  1.00  0.00           H  
ATOM   2695  HD1 PHE A 217      24.488   7.525  11.891  1.00  0.00           H  
ATOM   2696  HD2 PHE A 217      22.948  11.130  13.707  1.00  0.00           H  
ATOM   2697  HE1 PHE A 217      23.160   7.984   9.863  1.00  0.00           H  
ATOM   2698  HE2 PHE A 217      21.602  11.575  11.671  1.00  0.00           H  
ATOM   2699  HZ  PHE A 217      21.708  10.009   9.738  1.00  0.00           H  
ATOM   2700  N   MET A 218      26.840  11.559  14.042  1.00 58.22           N  
ANISOU 2700  N   MET A 218     8983   7245   5892     11   -268     31
ATOM   2701  CA  MET A 218      27.193  12.914  13.628  1.00 58.15           C  
ANISOU 2701  CA  MET A 218     8837   7282   5974    -11   -276    -88
ATOM   2702  C   MET A 218      28.631  12.995  13.078  1.00 63.58           C  
ANISOU 2702  C   MET A 218     9445   8015   6698     82   -378    -85
ATOM   2703  O   MET A 218      28.970  13.973  12.414  1.00 62.53           O  
ANISOU 2703  O   MET A 218     9218   7859   6683     77   -368   -145
ATOM   2704  CB  MET A 218      27.070  13.800  14.887  1.00 61.40           C  
ANISOU 2704  CB  MET A 218     9229   7804   6297    -88   -260   -182
ATOM   2705  CG  MET A 218      26.776  15.277  14.614  1.00 64.70           C  
ANISOU 2705  CG  MET A 218     9587   8184   6813   -169   -166   -296
ATOM   2706  SD  MET A 218      25.220  15.596  13.730  1.00 67.96           S  
ANISOU 2706  SD  MET A 218    10007   8461   7353   -194    -53   -280
ATOM   2707  CE  MET A 218      24.011  14.765  14.789  1.00 65.87           C  
ANISOU 2707  CE  MET A 218     9855   8217   6955   -247     10   -221
ATOM   2708  H   MET A 218      26.809  11.387  15.038  1.00  0.00           H  
ATOM   2709  HA  MET A 218      26.493  13.232  12.854  1.00  0.00           H  
ATOM   2710  HB2 MET A 218      26.267  13.443  15.523  1.00  0.00           H  
ATOM   2711  HB3 MET A 218      27.959  13.701  15.506  1.00  0.00           H  
ATOM   2712  HG3 MET A 218      26.735  15.802  15.567  1.00  0.00           H  
ATOM   2713  HG2 MET A 218      27.598  15.726  14.059  1.00  0.00           H  
ATOM   2714  HE1 MET A 218      23.012  14.996  14.429  1.00  0.00           H  
ATOM   2715  HE2 MET A 218      24.138  13.683  14.754  1.00  0.00           H  
ATOM   2716  HE3 MET A 218      24.101  15.101  15.821  1.00  0.00           H  
ATOM   2717  N   LEU A 219      29.456  11.964  13.330  1.00 62.81           N  
ANISOU 2717  N   LEU A 219     9386   7986   6494    173   -473    -12
ATOM   2718  CA  LEU A 219      30.827  11.842  12.856  1.00 63.49           C  
ANISOU 2718  CA  LEU A 219     9379   8143   6601    279   -576    -12
ATOM   2719  C   LEU A 219      30.890  10.851  11.684  1.00 67.70           C  
ANISOU 2719  C   LEU A 219     9928   8551   7243    370   -569     53
ATOM   2720  O   LEU A 219      31.327  11.233  10.600  1.00 66.93           O  
ANISOU 2720  O   LEU A 219     9721   8453   7255    380   -566     -5
ATOM   2721  CB  LEU A 219      31.707  11.388  14.041  1.00 65.36           C  
ANISOU 2721  CB  LEU A 219     9652   8510   6673    366   -689     46
ATOM   2722  CG  LEU A 219      33.228  11.414  13.760  1.00 71.28           C  
ANISOU 2722  CG  LEU A 219    10249   9423   7410    438   -806    -11
ATOM   2723  CD1 LEU A 219      33.996  12.083  14.909  1.00 73.25           C  
ANISOU 2723  CD1 LEU A 219    10482   9859   7491    413   -887    -50
ATOM   2724  CD2 LEU A 219      33.786  10.008  13.491  1.00 74.96           C  
ANISOU 2724  CD2 LEU A 219    10720   9871   7890    621   -887     87
ATOM   2725  H   LEU A 219      29.095  11.201  13.884  1.00  0.00           H  
ATOM   2726  HA  LEU A 219      31.191  12.808  12.512  1.00  0.00           H  
ATOM   2727  HB2 LEU A 219      31.496  12.068  14.867  1.00  0.00           H  
ATOM   2728  HB3 LEU A 219      31.400  10.407  14.408  1.00  0.00           H  
ATOM   2729  HG  LEU A 219      33.410  12.020  12.871  1.00  0.00           H  
ATOM   2730 HD11 LEU A 219      35.061  12.136  14.683  1.00  0.00           H  
ATOM   2731 HD12 LEU A 219      33.647  13.103  15.078  1.00  0.00           H  
ATOM   2732 HD13 LEU A 219      33.877  11.532  15.843  1.00  0.00           H  
ATOM   2733 HD21 LEU A 219      34.848  10.045  13.250  1.00  0.00           H  
ATOM   2734 HD22 LEU A 219      33.664   9.359  14.360  1.00  0.00           H  
ATOM   2735 HD23 LEU A 219      33.279   9.531  12.654  1.00  0.00           H  
ATOM   2736  N   PHE A 220      30.440   9.599  11.881  1.00 64.71           N  
ANISOU 2736  N   PHE A 220     9696   8062   6829    426   -557    168
ATOM   2737  CA  PHE A 220      30.529   8.517  10.894  1.00 64.62           C  
ANISOU 2737  CA  PHE A 220     9725   7919   6909    513   -548    223
ATOM   2738  C   PHE A 220      29.479   8.632   9.775  1.00 65.59           C  
ANISOU 2738  C   PHE A 220     9834   7926   7161    421   -446    175
ATOM   2739  O   PHE A 220      29.737   8.166   8.665  1.00 64.42           O  
ANISOU 2739  O   PHE A 220     9660   7711   7106    477   -442    170
ATOM   2740  CB  PHE A 220      30.348   7.159  11.608  1.00 68.24           C  
ANISOU 2740  CB  PHE A 220    10365   8280   7283    596   -564    359
ATOM   2741  CG  PHE A 220      31.476   6.789  12.558  1.00 72.26           C  
ANISOU 2741  CG  PHE A 220    10887   8908   7661    728   -685    421
ATOM   2742  CD1 PHE A 220      32.802   6.689  12.082  1.00 76.54           C  
ANISOU 2742  CD1 PHE A 220    11318   9531   8231    880   -784    407
ATOM   2743  CD2 PHE A 220      31.209   6.537  13.920  1.00 76.12           C  
ANISOU 2743  CD2 PHE A 220    11487   9447   7987    704   -702    487
ATOM   2744  CE1 PHE A 220      33.851   6.368  12.965  1.00 79.43           C  
ANISOU 2744  CE1 PHE A 220    11674  10034   8470   1016   -911    458
ATOM   2745  CE2 PHE A 220      32.258   6.220  14.805  1.00 80.91           C  
ANISOU 2745  CE2 PHE A 220    12103  10183   8455    836   -829    547
ATOM   2746  CZ  PHE A 220      33.580   6.138  14.328  1.00 79.65           C  
ANISOU 2746  CZ  PHE A 220    11822  10111   8331    997   -940    532
ATOM   2747  H   PHE A 220      30.075   9.358  12.794  1.00  0.00           H  
ATOM   2748  HA  PHE A 220      31.509   8.545  10.420  1.00  0.00           H  
ATOM   2749  HB2 PHE A 220      29.397   7.142  12.144  1.00  0.00           H  
ATOM   2750  HB3 PHE A 220      30.285   6.358  10.870  1.00  0.00           H  
ATOM   2751  HD1 PHE A 220      33.022   6.866  11.040  1.00  0.00           H  
ATOM   2752  HD2 PHE A 220      30.199   6.586  14.297  1.00  0.00           H  
ATOM   2753  HE1 PHE A 220      34.865   6.303  12.598  1.00  0.00           H  
ATOM   2754  HE2 PHE A 220      32.046   6.039  15.849  1.00  0.00           H  
ATOM   2755  HZ  PHE A 220      34.384   5.895  15.006  1.00  0.00           H  
ATOM   2756  N   GLY A 221      28.334   9.286  10.035  1.00 60.47           N  
ANISOU 2756  N   GLY A 221     9196   7270   6512    291   -368    135
ATOM   2757  CA  GLY A 221      27.310   9.586   9.035  1.00 58.26           C  
ANISOU 2757  CA  GLY A 221     8884   6911   6341    211   -285     84
ATOM   2758  C   GLY A 221      27.671  10.791   8.157  1.00 59.72           C  
ANISOU 2758  C   GLY A 221     8933   7139   6617    215   -294      0
ATOM   2759  O   GLY A 221      27.257  10.833   7.001  1.00 58.41           O  
ANISOU 2759  O   GLY A 221     8745   6906   6542    220   -265    -14
ATOM   2760  H   GLY A 221      28.182   9.645  10.967  1.00  0.00           H  
ATOM   2761  HA2 GLY A 221      27.130   8.713   8.405  1.00  0.00           H  
ATOM   2762  HA3 GLY A 221      26.368   9.797   9.541  1.00  0.00           H  
ATOM   2763  N   SER A 222      28.484  11.732   8.675  1.00 55.94           N  
ANISOU 2763  N   SER A 222     8372   6776   6107    204   -332    -56
ATOM   2764  CA  SER A 222      29.045  12.858   7.925  1.00 55.09           C  
ANISOU 2764  CA  SER A 222     8144   6713   6073    189   -334   -135
ATOM   2765  C   SER A 222      30.218  12.407   7.035  1.00 58.59           C  
ANISOU 2765  C   SER A 222     8535   7166   6560    287   -381   -118
ATOM   2766  O   SER A 222      30.374  12.926   5.930  1.00 57.62           O  
ANISOU 2766  O   SER A 222     8349   7022   6521    276   -349   -157
ATOM   2767  CB  SER A 222      29.566  13.923   8.912  1.00 59.14           C  
ANISOU 2767  CB  SER A 222     8593   7347   6528    138   -364   -207
ATOM   2768  OG  SER A 222      28.502  14.731   9.364  1.00 67.51           O  
ANISOU 2768  OG  SER A 222     9693   8396   7563     48   -304   -247
ATOM   2769  H   SER A 222      28.784  11.624   9.634  1.00  0.00           H  
ATOM   2770  HA  SER A 222      28.281  13.295   7.278  1.00  0.00           H  
ATOM   2771  HB2 SER A 222      30.086  13.481   9.763  1.00  0.00           H  
ATOM   2772  HB3 SER A 222      30.275  14.593   8.422  1.00  0.00           H  
ATOM   2773  HG  SER A 222      27.965  14.230   9.960  1.00  0.00           H  
ATOM   2774  N   LEU A 223      31.007  11.416   7.492  1.00 55.04           N  
ANISOU 2774  N   LEU A 223     8115   6750   6047    392   -453    -58
ATOM   2775  CA  LEU A 223      32.089  10.789   6.733  1.00 54.84           C  
ANISOU 2775  CA  LEU A 223     8039   6742   6057    513   -500    -43
ATOM   2776  C   LEU A 223      31.564   9.927   5.573  1.00 56.18           C  
ANISOU 2776  C   LEU A 223     8275   6769   6303    541   -446    -15
ATOM   2777  O   LEU A 223      32.196   9.900   4.519  1.00 55.75           O  
ANISOU 2777  O   LEU A 223     8148   6720   6315    580   -435    -50
ATOM   2778  CB  LEU A 223      32.960   9.921   7.670  1.00 56.55           C  
ANISOU 2778  CB  LEU A 223     8290   7018   6179    644   -596     25
ATOM   2779  CG  LEU A 223      33.902  10.721   8.600  1.00 62.50           C  
ANISOU 2779  CG  LEU A 223     8946   7958   6845    642   -679    -16
ATOM   2780  CD1 LEU A 223      34.426   9.836   9.741  1.00 64.47           C  
ANISOU 2780  CD1 LEU A 223     9295   8238   6961    741   -761     79
ATOM   2781  CD2 LEU A 223      35.083  11.350   7.844  1.00 64.47           C  
ANISOU 2781  CD2 LEU A 223     9013   8343   7140    693   -725    -91
ATOM   2782  H   LEU A 223      30.828  11.056   8.420  1.00  0.00           H  
ATOM   2783  HA  LEU A 223      32.702  11.570   6.296  1.00  0.00           H  
ATOM   2784  HB2 LEU A 223      32.302   9.292   8.270  1.00  0.00           H  
ATOM   2785  HB3 LEU A 223      33.569   9.229   7.086  1.00  0.00           H  
ATOM   2786  HG  LEU A 223      33.338  11.535   9.054  1.00  0.00           H  
ATOM   2787 HD11 LEU A 223      35.048  10.408  10.430  1.00  0.00           H  
ATOM   2788 HD12 LEU A 223      33.609   9.412  10.320  1.00  0.00           H  
ATOM   2789 HD13 LEU A 223      35.025   9.008   9.358  1.00  0.00           H  
ATOM   2790 HD21 LEU A 223      35.751  11.872   8.529  1.00  0.00           H  
ATOM   2791 HD22 LEU A 223      35.670  10.594   7.320  1.00  0.00           H  
ATOM   2792 HD23 LEU A 223      34.750  12.081   7.112  1.00  0.00           H  
ATOM   2793  N   ALA A 224      30.405   9.269   5.742  1.00 51.21           N  
ANISOU 2793  N   ALA A 224     7777   6022   5659    505   -405     39
ATOM   2794  CA  ALA A 224      29.772   8.422   4.732  1.00 50.09           C  
ANISOU 2794  CA  ALA A 224     7710   5744   5577    510   -355     56
ATOM   2795  C   ALA A 224      28.982   9.234   3.689  1.00 51.05           C  
ANISOU 2795  C   ALA A 224     7780   5845   5772    414   -290     -6
ATOM   2796  O   ALA A 224      28.904   8.814   2.534  1.00 50.14           O  
ANISOU 2796  O   ALA A 224     7666   5672   5711    437   -267    -23
ATOM   2797  CB  ALA A 224      28.781   7.492   5.450  1.00 51.30           C  
ANISOU 2797  CB  ALA A 224     8019   5789   5682    485   -331    129
ATOM   2798  H   ALA A 224      29.949   9.332   6.642  1.00  0.00           H  
ATOM   2799  HA  ALA A 224      30.528   7.821   4.223  1.00  0.00           H  
ATOM   2800  HB1 ALA A 224      28.291   6.816   4.749  1.00  0.00           H  
ATOM   2801  HB2 ALA A 224      29.292   6.872   6.187  1.00  0.00           H  
ATOM   2802  HB3 ALA A 224      28.003   8.051   5.973  1.00  0.00           H  
ATOM   2803  N   ALA A 225      28.404  10.383   4.084  1.00 45.41           N  
ANISOU 2803  N   ALA A 225     7027   5175   5050    317   -262    -41
ATOM   2804  CA  ALA A 225      27.557  11.217   3.231  1.00 44.02           C  
ANISOU 2804  CA  ALA A 225     6814   4977   4935    246   -208    -87
ATOM   2805  C   ALA A 225      28.350  12.210   2.371  1.00 47.64           C  
ANISOU 2805  C   ALA A 225     7173   5491   5436    245   -204   -137
ATOM   2806  O   ALA A 225      27.848  12.599   1.318  1.00 46.63           O  
ANISOU 2806  O   ALA A 225     7031   5331   5356    225   -169   -157
ATOM   2807  CB  ALA A 225      26.632  12.058   4.129  1.00 44.49           C  
ANISOU 2807  CB  ALA A 225     6887   5043   4972    159   -169   -100
ATOM   2808  H   ALA A 225      28.495  10.657   5.052  1.00  0.00           H  
ATOM   2809  HA  ALA A 225      26.955  10.586   2.578  1.00  0.00           H  
ATOM   2810  HB1 ALA A 225      25.980  12.703   3.538  1.00  0.00           H  
ATOM   2811  HB2 ALA A 225      25.985  11.423   4.731  1.00  0.00           H  
ATOM   2812  HB3 ALA A 225      27.197  12.695   4.812  1.00  0.00           H  
ATOM   2813  N   PHE A 226      29.555  12.623   2.807  1.00 44.69           N  
ANISOU 2813  N   PHE A 226     6734   5206   5039    258   -238   -160
ATOM   2814  CA  PHE A 226      30.309  13.730   2.221  1.00 43.88           C  
ANISOU 2814  CA  PHE A 226     6543   5154   4977    226   -218   -214
ATOM   2815  C   PHE A 226      31.766  13.380   1.925  1.00 48.93           C  
ANISOU 2815  C   PHE A 226     7099   5875   5617    290   -255   -229
ATOM   2816  O   PHE A 226      32.164  13.471   0.768  1.00 48.34           O  
ANISOU 2816  O   PHE A 226     6981   5802   5586    293   -220   -251
ATOM   2817  CB  PHE A 226      30.131  15.006   3.061  1.00 45.24           C  
ANISOU 2817  CB  PHE A 226     6690   5368   5133    141   -204   -261
ATOM   2818  CG  PHE A 226      30.884  16.224   2.549  1.00 46.08           C  
ANISOU 2818  CG  PHE A 226     6724   5505   5280     82   -170   -318
ATOM   2819  CD1 PHE A 226      30.408  16.941   1.432  1.00 48.00           C  
ANISOU 2819  CD1 PHE A 226     6988   5674   5577     49   -108   -320
ATOM   2820  CD2 PHE A 226      32.063  16.645   3.198  1.00 47.88           C  
ANISOU 2820  CD2 PHE A 226     6868   5839   5486     53   -200   -370
ATOM   2821  CE1 PHE A 226      31.107  18.075   0.975  1.00 48.65           C  
ANISOU 2821  CE1 PHE A 226     7029   5764   5691    -16    -63   -362
ATOM   2822  CE2 PHE A 226      32.763  17.774   2.739  1.00 50.57           C  
ANISOU 2822  CE2 PHE A 226     7147   6201   5866    -28   -154   -429
ATOM   2823  CZ  PHE A 226      32.286  18.487   1.624  1.00 48.16           C  
ANISOU 2823  CZ  PHE A 226     6886   5797   5615    -65    -79   -419
ATOM   2824  H   PHE A 226      29.897  12.243   3.679  1.00  0.00           H  
ATOM   2825  HA  PHE A 226      29.884  13.962   1.245  1.00  0.00           H  
ATOM   2826  HB2 PHE A 226      29.072  15.254   3.098  1.00  0.00           H  
ATOM   2827  HB3 PHE A 226      30.427  14.822   4.094  1.00  0.00           H  
ATOM   2828  HD1 PHE A 226      29.505  16.630   0.927  1.00  0.00           H  
ATOM   2829  HD2 PHE A 226      32.432  16.101   4.052  1.00  0.00           H  
ATOM   2830  HE1 PHE A 226      30.736  18.629   0.128  1.00  0.00           H  
ATOM   2831  HE2 PHE A 226      33.666  18.089   3.240  1.00  0.00           H  
ATOM   2832  HZ  PHE A 226      32.825  19.351   1.270  1.00  0.00           H  
ATOM   2833  N   PHE A 227      32.565  12.997   2.935  1.00 47.28           N  
ANISOU 2833  N   PHE A 227     6862   5748   5355    343   -322   -222
ATOM   2834  CA  PHE A 227      34.013  12.814   2.782  1.00 48.42           C  
ANISOU 2834  CA  PHE A 227     6896   6001   5500    414   -365   -249
ATOM   2835  C   PHE A 227      34.401  11.545   1.988  1.00 53.81           C  
ANISOU 2835  C   PHE A 227     7597   6640   6209    539   -370   -217
ATOM   2836  O   PHE A 227      35.466  11.533   1.372  1.00 55.13           O  
ANISOU 2836  O   PHE A 227     7656   6889   6402    586   -370   -258
ATOM   2837  CB  PHE A 227      34.678  12.796   4.170  1.00 51.06           C  
ANISOU 2837  CB  PHE A 227     7182   6459   5759    446   -450   -255
ATOM   2838  CG  PHE A 227      34.650  14.145   4.878  1.00 52.40           C  
ANISOU 2838  CG  PHE A 227     7310   6692   5906    312   -438   -321
ATOM   2839  CD1 PHE A 227      35.591  15.139   4.532  1.00 55.59           C  
ANISOU 2839  CD1 PHE A 227     7595   7179   6349    227   -410   -407
ATOM   2840  CD2 PHE A 227      33.683  14.425   5.867  1.00 54.12           C  
ANISOU 2840  CD2 PHE A 227     7619   6879   6067    261   -440   -305
ATOM   2841  CE1 PHE A 227      35.563  16.398   5.167  1.00 56.64           C  
ANISOU 2841  CE1 PHE A 227     7709   7343   6467     93   -388   -479
ATOM   2842  CE2 PHE A 227      33.661  15.679   6.507  1.00 56.94           C  
ANISOU 2842  CE2 PHE A 227     7948   7281   6406    141   -420   -380
ATOM   2843  CZ  PHE A 227      34.598  16.668   6.156  1.00 55.47           C  
ANISOU 2843  CZ  PHE A 227     7654   7158   6263     58   -395   -468
ATOM   2844  H   PHE A 227      32.179  12.938   3.867  1.00  0.00           H  
ATOM   2845  HA  PHE A 227      34.411  13.672   2.241  1.00  0.00           H  
ATOM   2846  HB2 PHE A 227      34.224  12.031   4.795  1.00  0.00           H  
ATOM   2847  HB3 PHE A 227      35.726  12.507   4.076  1.00  0.00           H  
ATOM   2848  HD1 PHE A 227      36.335  14.941   3.775  1.00  0.00           H  
ATOM   2849  HD2 PHE A 227      32.945  13.690   6.139  1.00  0.00           H  
ATOM   2850  HE1 PHE A 227      36.282  17.156   4.894  1.00  0.00           H  
ATOM   2851  HE2 PHE A 227      32.917  15.883   7.261  1.00  0.00           H  
ATOM   2852  HZ  PHE A 227      34.574  17.632   6.644  1.00  0.00           H  
ATOM   2853  N   THR A 228      33.535  10.516   1.950  1.00 49.57           N  
ANISOU 2853  N   THR A 228     7191   5977   5669    583   -363   -158
ATOM   2854  CA  THR A 228      33.683   9.308   1.130  1.00 49.49           C  
ANISOU 2854  CA  THR A 228     7219   5899   5687    693   -357   -141
ATOM   2855  C   THR A 228      33.418   9.606  -0.369  1.00 52.02           C  
ANISOU 2855  C   THR A 228     7519   6185   6062    638   -282   -185
ATOM   2856  O   THR A 228      34.323   9.343  -1.162  1.00 51.40           O  
ANISOU 2856  O   THR A 228     7363   6159   6007    698   -267   -223
ATOM   2857  CB  THR A 228      32.773   8.175   1.680  1.00 55.38           C  
ANISOU 2857  CB  THR A 228     8123   6514   6407    743   -372    -68
ATOM   2858  OG1 THR A 228      33.301   7.745   2.918  1.00 52.04           O  
ANISOU 2858  OG1 THR A 228     7719   6140   5915    802   -443    -19
ATOM   2859  CG2 THR A 228      32.708   6.916   0.796  1.00 52.99           C  
ANISOU 2859  CG2 THR A 228     7881   6116   6138    853   -357    -64
ATOM   2860  H   THR A 228      32.692  10.594   2.501  1.00  0.00           H  
ATOM   2861  HA  THR A 228      34.719   8.970   1.208  1.00  0.00           H  
ATOM   2862  HB  THR A 228      31.762   8.536   1.868  1.00  0.00           H  
ATOM   2863  HG1 THR A 228      33.224   8.458   3.537  1.00  0.00           H  
ATOM   2864 HG21 THR A 228      32.116   6.133   1.272  1.00  0.00           H  
ATOM   2865 HG22 THR A 228      32.248   7.120  -0.170  1.00  0.00           H  
ATOM   2866 HG23 THR A 228      33.704   6.511   0.608  1.00  0.00           H  
ATOM   2867  N   PRO A 229      32.263  10.183  -0.794  1.00 48.05           N  
ANISOU 2867  N   PRO A 229     7069   5616   5572    532   -234   -184
ATOM   2868  CA  PRO A 229      32.051  10.591  -2.194  1.00 47.54           C  
ANISOU 2868  CA  PRO A 229     6988   5537   5539    495   -175   -217
ATOM   2869  C   PRO A 229      32.924  11.765  -2.677  1.00 52.42           C  
ANISOU 2869  C   PRO A 229     7492   6256   6170    455   -144   -260
ATOM   2870  O   PRO A 229      33.209  11.825  -3.870  1.00 53.10           O  
ANISOU 2870  O   PRO A 229     7557   6351   6268    457    -96   -284
ATOM   2871  CB  PRO A 229      30.551  10.896  -2.314  1.00 48.23           C  
ANISOU 2871  CB  PRO A 229     7143   5556   5627    406   -151   -201
ATOM   2872  CG  PRO A 229      30.112  11.228  -0.902  1.00 52.35           C  
ANISOU 2872  CG  PRO A 229     7678   6087   6127    369   -179   -180
ATOM   2873  CD  PRO A 229      31.052  10.425  -0.005  1.00 48.91           C  
ANISOU 2873  CD  PRO A 229     7251   5671   5661    453   -232   -155
ATOM   2874  HA  PRO A 229      32.274   9.744  -2.841  1.00  0.00           H  
ATOM   2875  HB2 PRO A 229      30.319  11.697  -3.017  1.00  0.00           H  
ATOM   2876  HB3 PRO A 229      30.027  10.004  -2.657  1.00  0.00           H  
ATOM   2877  HG2 PRO A 229      30.268  12.290  -0.721  1.00  0.00           H  
ATOM   2878  HG3 PRO A 229      29.059  11.016  -0.720  1.00  0.00           H  
ATOM   2879  HD3 PRO A 229      30.587   9.466   0.213  1.00  0.00           H  
ATOM   2880  HD2 PRO A 229      31.220  10.921   0.945  1.00  0.00           H  
ATOM   2881  N   LEU A 230      33.411  12.639  -1.776  1.00 49.16           N  
ANISOU 2881  N   LEU A 230     7010   5920   5748    408   -165   -276
ATOM   2882  CA  LEU A 230      34.405  13.686  -2.051  1.00 49.11           C  
ANISOU 2882  CA  LEU A 230     6893   6011   5757    343   -129   -328
ATOM   2883  C   LEU A 230      35.750  13.081  -2.484  1.00 53.78           C  
ANISOU 2883  C   LEU A 230     7378   6702   6354    430   -136   -364
ATOM   2884  O   LEU A 230      36.334  13.549  -3.459  1.00 54.47           O  
ANISOU 2884  O   LEU A 230     7405   6831   6459    396    -70   -399
ATOM   2885  CB  LEU A 230      34.569  14.558  -0.782  1.00 49.24           C  
ANISOU 2885  CB  LEU A 230     6867   6084   5758    262   -154   -353
ATOM   2886  CG  LEU A 230      35.715  15.597  -0.742  1.00 54.56           C  
ANISOU 2886  CG  LEU A 230     7420   6863   6446    170   -120   -423
ATOM   2887  CD1 LEU A 230      35.583  16.664  -1.835  1.00 54.28           C  
ANISOU 2887  CD1 LEU A 230     7414   6766   6443     74    -21   -428
ATOM   2888  CD2 LEU A 230      35.782  16.259   0.642  1.00 56.89           C  
ANISOU 2888  CD2 LEU A 230     7686   7212   6716     94   -157   -461
ATOM   2889  H   LEU A 230      33.101  12.552  -0.817  1.00  0.00           H  
ATOM   2890  HA  LEU A 230      34.028  14.310  -2.864  1.00  0.00           H  
ATOM   2891  HB2 LEU A 230      33.629  15.080  -0.595  1.00  0.00           H  
ATOM   2892  HB3 LEU A 230      34.715  13.887   0.061  1.00  0.00           H  
ATOM   2893  HG  LEU A 230      36.666  15.085  -0.886  1.00  0.00           H  
ATOM   2894 HD11 LEU A 230      36.402  17.381  -1.786  1.00  0.00           H  
ATOM   2895 HD12 LEU A 230      35.603  16.218  -2.830  1.00  0.00           H  
ATOM   2896 HD13 LEU A 230      34.653  17.221  -1.727  1.00  0.00           H  
ATOM   2897 HD21 LEU A 230      36.606  16.970   0.701  1.00  0.00           H  
ATOM   2898 HD22 LEU A 230      34.861  16.796   0.870  1.00  0.00           H  
ATOM   2899 HD23 LEU A 230      35.935  15.516   1.425  1.00  0.00           H  
ATOM   2900  N   ALA A 231      36.217  12.026  -1.792  1.00 49.93           N  
ANISOU 2900  N   ALA A 231     6872   6251   5849    550   -211   -350
ATOM   2901  CA  ALA A 231      37.467  11.324  -2.080  1.00 50.07           C  
ANISOU 2901  CA  ALA A 231     6786   6364   5875    674   -230   -383
ATOM   2902  C   ALA A 231      37.432  10.570  -3.421  1.00 52.86           C  
ANISOU 2902  C   ALA A 231     7182   6652   6252    731   -165   -393
ATOM   2903  O   ALA A 231      38.446  10.532  -4.114  1.00 53.36           O  
ANISOU 2903  O   ALA A 231     7133   6811   6332    754   -120   -449
ATOM   2904  CB  ALA A 231      37.754  10.333  -0.941  1.00 51.30           C  
ANISOU 2904  CB  ALA A 231     6964   6529   5998    815   -329   -342
ATOM   2905  H   ALA A 231      35.675  11.695  -1.005  1.00  0.00           H  
ATOM   2906  HA  ALA A 231      38.275  12.057  -2.118  1.00  0.00           H  
ATOM   2907  HB1 ALA A 231      38.692   9.802  -1.107  1.00  0.00           H  
ATOM   2908  HB2 ALA A 231      37.840  10.852   0.014  1.00  0.00           H  
ATOM   2909  HB3 ALA A 231      36.964   9.587  -0.842  1.00  0.00           H  
ATOM   2910  N   ILE A 232      36.265  10.028  -3.812  1.00 47.72           N  
ANISOU 2910  N   ILE A 232     6684   5850   5598    737   -155   -349
ATOM   2911  CA  ILE A 232      36.040   9.355  -5.097  1.00 47.14           C  
ANISOU 2911  CA  ILE A 232     6674   5705   5534    774   -100   -367
ATOM   2912  C   ILE A 232      35.987  10.387  -6.244  1.00 52.40           C  
ANISOU 2912  C   ILE A 232     7294   6418   6196    667    -15   -400
ATOM   2913  O   ILE A 232      36.514  10.116  -7.321  1.00 52.70           O  
ANISOU 2913  O   ILE A 232     7288   6502   6233    706     41   -447
ATOM   2914  CB  ILE A 232      34.727   8.518  -5.019  1.00 48.88           C  
ANISOU 2914  CB  ILE A 232     7060   5766   5745    769   -113   -323
ATOM   2915  CG1 ILE A 232      34.841   7.390  -3.962  1.00 49.54           C  
ANISOU 2915  CG1 ILE A 232     7215   5782   5825    877   -180   -280
ATOM   2916  CG2 ILE A 232      34.313   7.916  -6.385  1.00 48.89           C  
ANISOU 2916  CG2 ILE A 232     7125   5707   5745    777    -56   -358
ATOM   2917  CD1 ILE A 232      33.497   6.785  -3.529  1.00 52.10           C  
ANISOU 2917  CD1 ILE A 232     7690   5969   6138    822   -192   -229
ATOM   2918  H   ILE A 232      35.475  10.101  -3.186  1.00  0.00           H  
ATOM   2919  HA  ILE A 232      36.874   8.677  -5.290  1.00  0.00           H  
ATOM   2920  HB  ILE A 232      33.931   9.191  -4.699  1.00  0.00           H  
ATOM   2921 HG12 ILE A 232      35.494   6.601  -4.336  1.00  0.00           H  
ATOM   2922 HG13 ILE A 232      35.327   7.761  -3.060  1.00  0.00           H  
ATOM   2923 HG21 ILE A 232      33.423   7.295  -6.302  1.00  0.00           H  
ATOM   2924 HG22 ILE A 232      34.071   8.684  -7.120  1.00  0.00           H  
ATOM   2925 HG23 ILE A 232      35.109   7.297  -6.801  1.00  0.00           H  
ATOM   2926 HD11 ILE A 232      33.645   6.053  -2.735  1.00  0.00           H  
ATOM   2927 HD12 ILE A 232      32.823   7.548  -3.143  1.00  0.00           H  
ATOM   2928 HD13 ILE A 232      32.992   6.275  -4.348  1.00  0.00           H  
ATOM   2929  N   MET A 233      35.399  11.574  -6.012  1.00 48.61           N  
ANISOU 2929  N   MET A 233     6835   5923   5710    538     -1   -375
ATOM   2930  CA  MET A 233      35.300  12.672  -6.980  1.00 48.55           C  
ANISOU 2930  CA  MET A 233     6818   5937   5693    434     78   -384
ATOM   2931  C   MET A 233      36.653  13.366  -7.240  1.00 52.66           C  
ANISOU 2931  C   MET A 233     7196   6591   6223    397    132   -437
ATOM   2932  O   MET A 233      36.844  13.912  -8.326  1.00 52.67           O  
ANISOU 2932  O   MET A 233     7189   6618   6206    346    217   -452
ATOM   2933  CB  MET A 233      34.258  13.693  -6.472  1.00 50.40           C  
ANISOU 2933  CB  MET A 233     7117   6106   5926    331     75   -342
ATOM   2934  CG  MET A 233      32.817  13.202  -6.697  1.00 54.05           C  
ANISOU 2934  CG  MET A 233     7700   6465   6373    341     58   -303
ATOM   2935  SD  MET A 233      31.525  14.144  -5.840  1.00 58.69           S  
ANISOU 2935  SD  MET A 233     8343   6986   6970    269     31   -263
ATOM   2936  CE  MET A 233      31.266  15.480  -7.031  1.00 55.59           C  
ANISOU 2936  CE  MET A 233     7990   6571   6560    203     97   -240
ATOM   2937  H   MET A 233      34.983  11.729  -5.102  1.00  0.00           H  
ATOM   2938  HA  MET A 233      34.951  12.271  -7.932  1.00  0.00           H  
ATOM   2939  HB2 MET A 233      34.421  13.898  -5.413  1.00  0.00           H  
ATOM   2940  HB3 MET A 233      34.375  14.649  -6.984  1.00  0.00           H  
ATOM   2941  HG2 MET A 233      32.590  13.178  -7.762  1.00  0.00           H  
ATOM   2942  HG3 MET A 233      32.729  12.171  -6.357  1.00  0.00           H  
ATOM   2943  HE1 MET A 233      30.529  16.186  -6.648  1.00  0.00           H  
ATOM   2944  HE2 MET A 233      32.196  16.015  -7.222  1.00  0.00           H  
ATOM   2945  HE3 MET A 233      30.899  15.073  -7.972  1.00  0.00           H  
ATOM   2946  N   ILE A 234      37.604  13.298  -6.289  1.00 49.07           N  
ANISOU 2946  N   ILE A 234     6627   6232   5787    418     85   -468
ATOM   2947  CA  ILE A 234      38.987  13.768  -6.434  1.00 50.19           C  
ANISOU 2947  CA  ILE A 234     6601   6529   5941    377    130   -536
ATOM   2948  C   ILE A 234      39.826  12.728  -7.209  1.00 54.96           C  
ANISOU 2948  C   ILE A 234     7137   7199   6545    496    165   -580
ATOM   2949  O   ILE A 234      40.644  13.120  -8.040  1.00 55.63           O  
ANISOU 2949  O   ILE A 234     7151   7362   6625    436    262   -624
ATOM   2950  CB  ILE A 234      39.581  14.039  -5.015  1.00 54.04           C  
ANISOU 2950  CB  ILE A 234     6970   7125   6438    371     52   -568
ATOM   2951  CG1 ILE A 234      38.916  15.285  -4.379  1.00 53.66           C  
ANISOU 2951  CG1 ILE A 234     6975   7027   6388    219     52   -553
ATOM   2952  CG2 ILE A 234      41.117  14.216  -5.001  1.00 56.37           C  
ANISOU 2952  CG2 ILE A 234     7054   7616   6747    366     81   -656
ATOM   2953  CD1 ILE A 234      39.089  15.383  -2.856  1.00 60.17           C  
ANISOU 2953  CD1 ILE A 234     7749   7915   7198    228    -48   -568
ATOM   2954  H   ILE A 234      37.359  12.857  -5.413  1.00  0.00           H  
ATOM   2955  HA  ILE A 234      38.998  14.699  -7.003  1.00  0.00           H  
ATOM   2956  HB  ILE A 234      39.350  13.176  -4.388  1.00  0.00           H  
ATOM   2957 HG12 ILE A 234      39.305  16.190  -4.848  1.00  0.00           H  
ATOM   2958 HG13 ILE A 234      37.847  15.294  -4.591  1.00  0.00           H  
ATOM   2959 HG21 ILE A 234      41.490  14.449  -4.005  1.00  0.00           H  
ATOM   2960 HG22 ILE A 234      41.642  13.312  -5.310  1.00  0.00           H  
ATOM   2961 HG23 ILE A 234      41.422  15.026  -5.664  1.00  0.00           H  
ATOM   2962 HD11 ILE A 234      38.536  16.236  -2.462  1.00  0.00           H  
ATOM   2963 HD12 ILE A 234      38.715  14.490  -2.356  1.00  0.00           H  
ATOM   2964 HD13 ILE A 234      40.131  15.516  -2.569  1.00  0.00           H  
ATOM   2965  N   VAL A 235      39.622  11.420  -6.965  1.00 50.82           N  
ANISOU 2965  N   VAL A 235     6650   6633   6025    662     96   -569
ATOM   2966  CA  VAL A 235      40.302  10.319  -7.658  1.00 51.13           C  
ANISOU 2966  CA  VAL A 235     6648   6707   6070    807    122   -616
ATOM   2967  C   VAL A 235      39.906  10.265  -9.147  1.00 55.41           C  
ANISOU 2967  C   VAL A 235     7273   7195   6584    757    225   -628
ATOM   2968  O   VAL A 235      40.791  10.245 -10.001  1.00 56.06           O  
ANISOU 2968  O   VAL A 235     7259   7381   6659    766    310   -693
ATOM   2969  CB  VAL A 235      40.025   8.985  -6.903  1.00 54.35           C  
ANISOU 2969  CB  VAL A 235     7140   7021   6487    986     31   -584
ATOM   2970  CG1 VAL A 235      40.297   7.703  -7.718  1.00 54.73           C  
ANISOU 2970  CG1 VAL A 235     7211   7039   6544   1131     73   -631
ATOM   2971  CG2 VAL A 235      40.843   8.928  -5.600  1.00 54.80           C  
ANISOU 2971  CG2 VAL A 235     7089   7177   6554   1073    -68   -579
ATOM   2972  H   VAL A 235      38.948  11.169  -6.255  1.00  0.00           H  
ATOM   2973  HA  VAL A 235      41.377  10.512  -7.625  1.00  0.00           H  
ATOM   2974  HB  VAL A 235      38.969   8.964  -6.631  1.00  0.00           H  
ATOM   2975 HG11 VAL A 235      40.179   6.814  -7.098  1.00  0.00           H  
ATOM   2976 HG12 VAL A 235      39.602   7.594  -8.551  1.00  0.00           H  
ATOM   2977 HG13 VAL A 235      41.311   7.694  -8.119  1.00  0.00           H  
ATOM   2978 HG21 VAL A 235      40.537   8.085  -4.980  1.00  0.00           H  
ATOM   2979 HG22 VAL A 235      41.907   8.817  -5.809  1.00  0.00           H  
ATOM   2980 HG23 VAL A 235      40.728   9.832  -5.004  1.00  0.00           H  
ATOM   2981  N   THR A 236      38.597  10.292  -9.457  1.00 51.06           N  
ANISOU 2981  N   THR A 236     6891   6502   6009    700    217   -570
ATOM   2982  CA  THR A 236      38.064  10.302 -10.826  1.00 50.99           C  
ANISOU 2982  CA  THR A 236     6973   6447   5953    658    293   -576
ATOM   2983  C   THR A 236      38.375  11.598 -11.600  1.00 54.05           C  
ANISOU 2983  C   THR A 236     7308   6919   6311    521    391   -580
ATOM   2984  O   THR A 236      38.396  11.548 -12.827  1.00 54.93           O  
ANISOU 2984  O   THR A 236     7438   7059   6372    510    476   -608
ATOM   2985  CB  THR A 236      36.540  10.022 -10.829  1.00 62.31           C  
ANISOU 2985  CB  THR A 236     8573   7735   7366    631    247   -519
ATOM   2986  OG1 THR A 236      35.820  10.990 -10.093  1.00 66.59           O  
ANISOU 2986  OG1 THR A 236     9135   8248   7917    530    214   -459
ATOM   2987  CG2 THR A 236      36.172   8.614 -10.342  1.00 61.71           C  
ANISOU 2987  CG2 THR A 236     8574   7560   7313    746    178   -521
ATOM   2988  H   THR A 236      37.929  10.309  -8.698  1.00  0.00           H  
ATOM   2989  HA  THR A 236      38.546   9.489 -11.370  1.00  0.00           H  
ATOM   2990  HB  THR A 236      36.181  10.099 -11.858  1.00  0.00           H  
ATOM   2991  HG1 THR A 236      36.023  10.878  -9.175  1.00  0.00           H  
ATOM   2992 HG21 THR A 236      35.095   8.463 -10.394  1.00  0.00           H  
ATOM   2993 HG22 THR A 236      36.641   7.852 -10.965  1.00  0.00           H  
ATOM   2994 HG23 THR A 236      36.485   8.437  -9.314  1.00  0.00           H  
ATOM   2995  N   TYR A 237      38.670  12.722 -10.917  1.00 47.81           N  
ANISOU 2995  N   TYR A 237     6457   6165   5544    414    388   -558
ATOM   2996  CA  TYR A 237      39.140  13.969 -11.527  1.00 46.84           C  
ANISOU 2996  CA  TYR A 237     6295   6101   5399    267    491   -560
ATOM   2997  C   TYR A 237      40.560  13.800 -12.098  1.00 50.66           C  
ANISOU 2997  C   TYR A 237     6626   6742   5879    281    581   -644
ATOM   2998  O   TYR A 237      40.775  14.114 -13.267  1.00 51.10           O  
ANISOU 2998  O   TYR A 237     6707   6826   5882    215    691   -649
ATOM   2999  CB  TYR A 237      39.097  15.111 -10.484  1.00 47.18           C  
ANISOU 2999  CB  TYR A 237     6305   6143   5479    148    469   -541
ATOM   3000  CG  TYR A 237      39.754  16.416 -10.907  1.00 48.51           C  
ANISOU 3000  CG  TYR A 237     6422   6372   5638    -16    587   -558
ATOM   3001  CD1 TYR A 237      39.094  17.290 -11.795  1.00 50.02           C  
ANISOU 3001  CD1 TYR A 237     6754   6464   5788   -121    658   -490
ATOM   3002  CD2 TYR A 237      41.044  16.743 -10.434  1.00 50.10           C  
ANISOU 3002  CD2 TYR A 237     6435   6734   5867    -64    632   -642
ATOM   3003  CE1 TYR A 237      39.723  18.478 -12.216  1.00 51.73           C  
ANISOU 3003  CE1 TYR A 237     6950   6714   5991   -279    782   -496
ATOM   3004  CE2 TYR A 237      41.675  17.927 -10.860  1.00 51.96           C  
ANISOU 3004  CE2 TYR A 237     6625   7024   6092   -238    760   -665
ATOM   3005  CZ  TYR A 237      41.017  18.793 -11.753  1.00 58.38           C  
ANISOU 3005  CZ  TYR A 237     7606   7710   6864   -351    840   -587
ATOM   3006  OH  TYR A 237      41.634  19.936 -12.171  1.00 60.36           O  
ANISOU 3006  OH  TYR A 237     7839   7991   7104   -534    976   -598
ATOM   3007  H   TYR A 237      38.622  12.692  -9.908  1.00  0.00           H  
ATOM   3008  HA  TYR A 237      38.471  14.230 -12.350  1.00  0.00           H  
ATOM   3009  HB2 TYR A 237      38.058  15.328 -10.236  1.00  0.00           H  
ATOM   3010  HB3 TYR A 237      39.555  14.791  -9.551  1.00  0.00           H  
ATOM   3011  HD1 TYR A 237      38.108  17.046 -12.164  1.00  0.00           H  
ATOM   3012  HD2 TYR A 237      41.560  16.077  -9.757  1.00  0.00           H  
ATOM   3013  HE1 TYR A 237      39.212  19.138 -12.902  1.00  0.00           H  
ATOM   3014  HE2 TYR A 237      42.667  18.165 -10.503  1.00  0.00           H  
ATOM   3015  HH  TYR A 237      41.106  20.447 -12.765  1.00  0.00           H  
ATOM   3016  N   PHE A 238      41.512  13.280 -11.303  1.00 47.77           N  
ANISOU 3016  N   PHE A 238     6101   6487   5562    373    535   -709
ATOM   3017  CA  PHE A 238      42.903  13.074 -11.722  1.00 49.21           C  
ANISOU 3017  CA  PHE A 238     6102   6845   5751    408    614   -804
ATOM   3018  C   PHE A 238      43.053  11.957 -12.770  1.00 54.66           C  
ANISOU 3018  C   PHE A 238     6835   7524   6411    547    655   -841
ATOM   3019  O   PHE A 238      43.952  12.035 -13.607  1.00 56.00           O  
ANISOU 3019  O   PHE A 238     6900   7819   6559    539    767   -913
ATOM   3020  CB  PHE A 238      43.774  12.739 -10.493  1.00 51.59           C  
ANISOU 3020  CB  PHE A 238     6210   7282   6109    489    533   -862
ATOM   3021  CG  PHE A 238      44.025  13.900  -9.544  1.00 53.00           C  
ANISOU 3021  CG  PHE A 238     6308   7521   6310    325    517   -864
ATOM   3022  CD1 PHE A 238      44.573  15.109 -10.025  1.00 56.60           C  
ANISOU 3022  CD1 PHE A 238     6647   8095   6764    147    636   -918
ATOM   3023  CD2 PHE A 238      43.737  13.769  -8.169  1.00 54.21           C  
ANISOU 3023  CD2 PHE A 238     6508   7609   6479    338    392   -820
ATOM   3024  CE1 PHE A 238      44.811  16.182  -9.145  1.00 57.73           C  
ANISOU 3024  CE1 PHE A 238     6728   8277   6928    -21    628   -935
ATOM   3025  CE2 PHE A 238      43.982  14.840  -7.288  1.00 56.95           C  
ANISOU 3025  CE2 PHE A 238     6789   8009   6840    181    381   -838
ATOM   3026  CZ  PHE A 238      44.515  16.048  -7.776  1.00 56.14           C  
ANISOU 3026  CZ  PHE A 238     6575   8012   6743      1    497   -900
ATOM   3027  H   PHE A 238      41.270  13.037 -10.351  1.00  0.00           H  
ATOM   3028  HA  PHE A 238      43.263  13.993 -12.187  1.00  0.00           H  
ATOM   3029  HB2 PHE A 238      43.332  11.906  -9.943  1.00  0.00           H  
ATOM   3030  HB3 PHE A 238      44.756  12.392 -10.817  1.00  0.00           H  
ATOM   3031  HD1 PHE A 238      44.815  15.223 -11.072  1.00  0.00           H  
ATOM   3032  HD2 PHE A 238      43.329  12.847  -7.782  1.00  0.00           H  
ATOM   3033  HE1 PHE A 238      45.224  17.107  -9.521  1.00  0.00           H  
ATOM   3034  HE2 PHE A 238      43.764  14.733  -6.236  1.00  0.00           H  
ATOM   3035  HZ  PHE A 238      44.701  16.869  -7.099  1.00  0.00           H  
ATOM   3036  N   LEU A 239      42.149  10.962 -12.766  1.00 50.40           N  
ANISOU 3036  N   LEU A 239     6450   6836   5866    660    577   -802
ATOM   3037  CA  LEU A 239      42.081   9.903 -13.771  1.00 50.59           C  
ANISOU 3037  CA  LEU A 239     6545   6821   5857    777    615   -847
ATOM   3038  C   LEU A 239      41.426  10.389 -15.078  1.00 54.30           C  
ANISOU 3038  C   LEU A 239     7120   7274   6239    660    720   -833
ATOM   3039  O   LEU A 239      41.777   9.872 -16.136  1.00 54.63           O  
ANISOU 3039  O   LEU A 239     7146   7377   6234    704    811   -903
ATOM   3040  CB  LEU A 239      41.246   8.729 -13.221  1.00 49.75           C  
ANISOU 3040  CB  LEU A 239     6587   6547   5770    897    508   -813
ATOM   3041  CG  LEU A 239      41.909   7.924 -12.083  1.00 54.56           C  
ANISOU 3041  CG  LEU A 239     7136   7150   6444   1079    419   -833
ATOM   3042  CD1 LEU A 239      40.874   7.018 -11.398  1.00 53.32           C  
ANISOU 3042  CD1 LEU A 239     7160   6801   6297   1136    327   -774
ATOM   3043  CD2 LEU A 239      43.101   7.089 -12.579  1.00 57.41           C  
ANISOU 3043  CD2 LEU A 239     7403   7592   6818   1240    479   -935
ATOM   3044  H   LEU A 239      41.451  10.953 -12.034  1.00  0.00           H  
ATOM   3045  HA  LEU A 239      43.088   9.561 -14.011  1.00  0.00           H  
ATOM   3046  HB2 LEU A 239      40.278   9.108 -12.891  1.00  0.00           H  
ATOM   3047  HB3 LEU A 239      41.029   8.031 -14.028  1.00  0.00           H  
ATOM   3048  HG  LEU A 239      42.284   8.618 -11.331  1.00  0.00           H  
ATOM   3049 HD11 LEU A 239      41.319   6.471 -10.566  1.00  0.00           H  
ATOM   3050 HD12 LEU A 239      40.044   7.600 -10.998  1.00  0.00           H  
ATOM   3051 HD13 LEU A 239      40.462   6.289 -12.096  1.00  0.00           H  
ATOM   3052 HD21 LEU A 239      43.533   6.505 -11.765  1.00  0.00           H  
ATOM   3053 HD22 LEU A 239      42.799   6.393 -13.362  1.00  0.00           H  
ATOM   3054 HD23 LEU A 239      43.897   7.717 -12.978  1.00  0.00           H  
ATOM   3055  N   THR A 240      40.523  11.389 -15.029  1.00 49.96           N  
ANISOU 3055  N   THR A 240     6680   6645   5657    522    705   -743
ATOM   3056  CA  THR A 240      39.925  12.027 -16.209  1.00 49.89           C  
ANISOU 3056  CA  THR A 240     6792   6613   5553    417    784   -703
ATOM   3057  C   THR A 240      40.958  12.936 -16.898  1.00 57.41           C  
ANISOU 3057  C   THR A 240     7645   7701   6468    304    928   -730
ATOM   3058  O   THR A 240      41.065  12.889 -18.120  1.00 58.43           O  
ANISOU 3058  O   THR A 240     7826   7873   6504    278   1029   -747
ATOM   3059  CB  THR A 240      38.663  12.836 -15.803  1.00 50.10           C  
ANISOU 3059  CB  THR A 240     6953   6515   5567    334    717   -596
ATOM   3060  OG1 THR A 240      37.624  11.920 -15.528  1.00 46.45           O  
ANISOU 3060  OG1 THR A 240     6553   5947   5149    425    594   -583
ATOM   3061  CG2 THR A 240      38.104  13.768 -16.892  1.00 46.16           C  
ANISOU 3061  CG2 THR A 240     6595   5987   4958    265    770   -543
ATOM   3062  H   THR A 240      40.273  11.766 -14.124  1.00  0.00           H  
ATOM   3063  HA  THR A 240      39.634  11.255 -16.925  1.00  0.00           H  
ATOM   3064  HB  THR A 240      38.849  13.425 -14.905  1.00  0.00           H  
ATOM   3065  HG1 THR A 240      37.837  11.471 -14.720  1.00  0.00           H  
ATOM   3066 HG21 THR A 240      37.121  14.149 -16.614  1.00  0.00           H  
ATOM   3067 HG22 THR A 240      38.747  14.633 -17.053  1.00  0.00           H  
ATOM   3068 HG23 THR A 240      38.002  13.246 -17.843  1.00  0.00           H  
ATOM   3069  N   ILE A 241      41.742  13.714 -16.129  1.00 55.06           N  
ANISOU 3069  N   ILE A 241     7204   7481   6236    229    943   -742
ATOM   3070  CA  ILE A 241      42.875  14.521 -16.603  1.00 56.91           C  
ANISOU 3070  CA  ILE A 241     7319   7853   6452     94   1086   -780
ATOM   3071  C   ILE A 241      43.940  13.648 -17.305  1.00 63.10           C  
ANISOU 3071  C   ILE A 241     7971   8789   7216    189   1175   -895
ATOM   3072  O   ILE A 241      44.424  14.029 -18.369  1.00 63.99           O  
ANISOU 3072  O   ILE A 241     8077   8984   7253     97   1323   -916
ATOM   3073  CB  ILE A 241      43.415  15.402 -15.425  1.00 60.38           C  
ANISOU 3073  CB  ILE A 241     7620   8344   6976     -4   1058   -791
ATOM   3074  CG1 ILE A 241      42.753  16.803 -15.416  1.00 60.36           C  
ANISOU 3074  CG1 ILE A 241     7744   8235   6954   -192   1094   -698
ATOM   3075  CG2 ILE A 241      44.948  15.596 -15.394  1.00 63.56           C  
ANISOU 3075  CG2 ILE A 241     7778   8961   7412    -43   1150   -904
ATOM   3076  CD1 ILE A 241      41.240  16.828 -15.163  1.00 68.53           C  
ANISOU 3076  CD1 ILE A 241     8982   9078   7977   -160    990   -592
ATOM   3077  H   ILE A 241      41.573  13.714 -15.131  1.00  0.00           H  
ATOM   3078  HA  ILE A 241      42.488  15.186 -17.379  1.00  0.00           H  
ATOM   3079  HB  ILE A 241      43.165  14.912 -14.483  1.00  0.00           H  
ATOM   3080 HG13 ILE A 241      43.221  17.417 -14.645  1.00  0.00           H  
ATOM   3081 HG12 ILE A 241      42.964  17.307 -16.360  1.00  0.00           H  
ATOM   3082 HG21 ILE A 241      45.246  16.238 -14.565  1.00  0.00           H  
ATOM   3083 HG22 ILE A 241      45.476  14.652 -15.254  1.00  0.00           H  
ATOM   3084 HG23 ILE A 241      45.312  16.058 -16.312  1.00  0.00           H  
ATOM   3085 HD11 ILE A 241      40.863  17.850 -15.213  1.00  0.00           H  
ATOM   3086 HD12 ILE A 241      40.688  16.244 -15.899  1.00  0.00           H  
ATOM   3087 HD13 ILE A 241      41.001  16.449 -14.172  1.00  0.00           H  
ATOM   3088  N   HIS A 242      44.253  12.464 -16.749  1.00 59.99           N  
ANISOU 3088  N   HIS A 242     7493   8417   6884    380   1090   -963
ATOM   3089  CA  HIS A 242      45.192  11.495 -17.318  1.00 61.43           C  
ANISOU 3089  CA  HIS A 242     7552   8725   7062    514   1160  -1081
ATOM   3090  C   HIS A 242      44.633  10.821 -18.589  1.00 64.84           C  
ANISOU 3090  C   HIS A 242     8147   9094   7395    558   1222  -1093
ATOM   3091  O   HIS A 242      45.394  10.576 -19.525  1.00 65.88           O  
ANISOU 3091  O   HIS A 242     8214   9350   7467    548   1362  -1171
ATOM   3092  CB  HIS A 242      45.505  10.437 -16.236  1.00 62.48           C  
ANISOU 3092  CB  HIS A 242     7587   8863   7291    726   1037  -1130
ATOM   3093  CG  HIS A 242      46.621   9.470 -16.564  1.00 68.33           C  
ANISOU 3093  CG  HIS A 242     8149   9761   8053    877   1107  -1260
ATOM   3094  ND1 HIS A 242      46.467   8.394 -17.422  1.00 70.91           N  
ANISOU 3094  ND1 HIS A 242     8558  10046   8337   1009   1159  -1324
ATOM   3095  CD2 HIS A 242      47.937   9.429 -16.156  1.00 71.98           C  
ANISOU 3095  CD2 HIS A 242     8351  10425   8572    916   1133  -1346
ATOM   3096  CE1 HIS A 242      47.649   7.776 -17.500  1.00 72.27           C  
ANISOU 3096  CE1 HIS A 242     8525  10387   8548   1136   1220  -1442
ATOM   3097  NE2 HIS A 242      48.587   8.348 -16.756  1.00 73.33           N  
ANISOU 3097  NE2 HIS A 242     8438  10682   8743   1089   1204  -1459
ATOM   3098  H   HIS A 242      43.818  12.224 -15.869  1.00  0.00           H  
ATOM   3099  HA  HIS A 242      46.115  12.019 -17.575  1.00  0.00           H  
ATOM   3100  HB2 HIS A 242      45.798  10.949 -15.319  1.00  0.00           H  
ATOM   3101  HB3 HIS A 242      44.611   9.865 -15.985  1.00  0.00           H  
ATOM   3102  HD1 HIS A 242      45.623   8.133 -17.911  1.00  0.00           H  
ATOM   3103  HD2 HIS A 242      48.464  10.094 -15.488  1.00  0.00           H  
ATOM   3104  HE1 HIS A 242      47.824   6.901 -18.107  1.00  0.00           H  
ATOM   3105  N   ALA A 243      43.316  10.551 -18.638  1.00 59.35           N  
ANISOU 3105  N   ALA A 243     7653   8222   6676    598   1122  -1026
ATOM   3106  CA  ALA A 243      42.631   9.925 -19.770  1.00 58.81           C  
ANISOU 3106  CA  ALA A 243     7748   8090   6507    634   1153  -1045
ATOM   3107  C   ALA A 243      42.487  10.879 -20.967  1.00 62.35           C  
ANISOU 3107  C   ALA A 243     8275   8593   6821    475   1278  -1005
ATOM   3108  O   ALA A 243      42.601  10.426 -22.102  1.00 62.77           O  
ANISOU 3108  O   ALA A 243     8368   8704   6776    500   1372  -1072
ATOM   3109  CB  ALA A 243      41.228   9.478 -19.328  1.00 57.80           C  
ANISOU 3109  CB  ALA A 243     7794   7779   6390    676   1012   -981
ATOM   3110  H   ALA A 243      42.753  10.776 -17.829  1.00  0.00           H  
ATOM   3111  HA  ALA A 243      43.198   9.047 -20.086  1.00  0.00           H  
ATOM   3112  HB1 ALA A 243      40.694   8.983 -20.140  1.00  0.00           H  
ATOM   3113  HB2 ALA A 243      41.289   8.765 -18.507  1.00  0.00           H  
ATOM   3114  HB3 ALA A 243      40.617  10.317 -18.994  1.00  0.00           H  
ATOM   3115  N   LEU A 244      42.290  12.186 -20.722  1.00 57.86           N  
ANISOU 3115  N   LEU A 244     7740   8003   6242    317   1284   -897
ATOM   3116  CA  LEU A 244      42.198  13.231 -21.745  1.00 58.02           C  
ANISOU 3116  CA  LEU A 244     7860   8052   6133    165   1400   -831
ATOM   3117  C   LEU A 244      43.570  13.564 -22.355  1.00 64.89           C  
ANISOU 3117  C   LEU A 244     8588   9102   6967     89   1584   -906
ATOM   3118  O   LEU A 244      43.637  13.874 -23.542  1.00 66.24           O  
ANISOU 3118  O   LEU A 244     8841   9327   6999     31   1704   -905
ATOM   3119  CB  LEU A 244      41.632  14.520 -21.107  1.00 56.75           C  
ANISOU 3119  CB  LEU A 244     7787   7789   5987     35   1356   -695
ATOM   3120  CG  LEU A 244      40.126  14.466 -20.780  1.00 59.47           C  
ANISOU 3120  CG  LEU A 244     8303   7974   6321     81   1206   -606
ATOM   3121  CD1 LEU A 244      39.745  15.585 -19.803  1.00 58.17           C  
ANISOU 3121  CD1 LEU A 244     8174   7712   6214    -12   1156   -500
ATOM   3122  CD2 LEU A 244      39.251  14.532 -22.040  1.00 62.42           C  
ANISOU 3122  CD2 LEU A 244     8851   8332   6534     79   1227   -564
ATOM   3123  H   LEU A 244      42.185  12.478 -19.758  1.00  0.00           H  
ATOM   3124  HA  LEU A 244      41.543  12.889 -22.547  1.00  0.00           H  
ATOM   3125  HB2 LEU A 244      42.194  14.733 -20.195  1.00  0.00           H  
ATOM   3126  HB3 LEU A 244      41.807  15.377 -21.761  1.00  0.00           H  
ATOM   3127  HG  LEU A 244      39.907  13.524 -20.281  1.00  0.00           H  
ATOM   3128 HD11 LEU A 244      38.687  15.529 -19.551  1.00  0.00           H  
ATOM   3129 HD12 LEU A 244      40.307  15.508 -18.871  1.00  0.00           H  
ATOM   3130 HD13 LEU A 244      39.943  16.568 -20.227  1.00  0.00           H  
ATOM   3131 HD21 LEU A 244      38.197  14.597 -21.774  1.00  0.00           H  
ATOM   3132 HD22 LEU A 244      39.489  15.402 -22.651  1.00  0.00           H  
ATOM   3133 HD23 LEU A 244      39.371  13.644 -22.658  1.00  0.00           H  
ATOM   3134  N   GLN A 245      44.655  13.466 -21.568  1.00 62.58           N  
ANISOU 3134  N   GLN A 245     8075   8915   6788     90   1608   -979
ATOM   3135  CA  GLN A 245      46.035  13.680 -22.013  1.00 64.63           C  
ANISOU 3135  CA  GLN A 245     8152   9373   7031     18   1783  -1073
ATOM   3136  C   GLN A 245      46.554  12.504 -22.862  1.00 70.57           C  
ANISOU 3136  C   GLN A 245     8854  10225   7734    169   1853  -1202
ATOM   3137  O   GLN A 245      47.346  12.725 -23.778  1.00 72.18           O  
ANISOU 3137  O   GLN A 245     9038  10554   7835     91   2026  -1247
ATOM   3138  CB  GLN A 245      46.933  13.834 -20.767  1.00 66.32           C  
ANISOU 3138  CB  GLN A 245     8122   9693   7384     -1   1762  -1131
ATOM   3139  CG  GLN A 245      46.823  15.235 -20.126  1.00 85.50           C  
ANISOU 3139  CG  GLN A 245    10567  12076   9843   -210   1769  -1041
ATOM   3140  CD  GLN A 245      47.492  15.383 -18.752  1.00110.34           C  
ANISOU 3140  CD  GLN A 245    13487  15314  13123   -218   1703  -1104
ATOM   3141  OE1 GLN A 245      47.436  16.460 -18.164  1.00106.73           O  
ANISOU 3141  OE1 GLN A 245    12859  14953  12742    -45   1628  -1198
ATOM   3142  NE2 GLN A 245      48.120  14.331 -18.220  1.00103.34           N  
ANISOU 3142  NE2 GLN A 245    12604  14397  12264   -416   1724  -1052
ATOM   3143  H   GLN A 245      44.517  13.223 -20.597  1.00  0.00           H  
ATOM   3144  HA  GLN A 245      46.090  14.586 -22.619  1.00  0.00           H  
ATOM   3145  HB2 GLN A 245      46.674  13.056 -20.046  1.00  0.00           H  
ATOM   3146  HB3 GLN A 245      47.978  13.665 -21.032  1.00  0.00           H  
ATOM   3147  HG2 GLN A 245      47.259  15.974 -20.799  1.00  0.00           H  
ATOM   3148  HG3 GLN A 245      45.776  15.516 -20.015  1.00  0.00           H  
ATOM   3149 HE21 GLN A 245      48.563  14.422 -17.318  1.00  0.00           H  
ATOM   3150 HE22 GLN A 245      48.154  13.456 -18.721  1.00  0.00           H  
ATOM   3151  N   LYS A 246      46.089  11.274 -22.583  1.00 66.67           N  
ANISOU 3151  N   LYS A 246     8356   9666   7310    380   1728  -1261
ATOM   3152  CA  LYS A 246      46.439  10.057 -23.315  1.00 67.88           C  
ANISOU 3152  CA  LYS A 246     8485   9873   7434    549   1778  -1392
ATOM   3153  C   LYS A 246      45.626   9.924 -24.619  1.00 72.63           C  
ANISOU 3153  C   LYS A 246     9297  10435   7865    503   1849  -1379
ATOM   3154  O   LYS A 246      46.150   9.408 -25.605  1.00 74.15           O  
ANISOU 3154  O   LYS A 246     9450  10749   7973    529   1992  -1485
ATOM   3155  CB  LYS A 246      46.140   8.854 -22.391  1.00 69.36           C  
ANISOU 3155  CB  LYS A 246     8678   9942   7733    769   1617  -1429
ATOM   3156  CG  LYS A 246      46.560   7.489 -22.967  1.00 86.41           C  
ANISOU 3156  CG  LYS A 246    10774  12157   9900    969   1676  -1584
ATOM   3157  CD  LYS A 246      46.463   6.352 -21.937  1.00 97.26           C  
ANISOU 3157  CD  LYS A 246    12219  13364  11370   1178   1523  -1602
ATOM   3158  CE  LYS A 246      46.791   4.972 -22.530  1.00111.72           C  
ANISOU 3158  CE  LYS A 246    14121  15161  13165   1343   1581  -1735
ATOM   3159  NZ  LYS A 246      48.202   4.873 -22.944  1.00122.27           N1+
ANISOU 3159  NZ  LYS A 246    15238  16681  14538   1476   1703  -1881
ATOM   3160  H   LYS A 246      45.452  11.177 -21.805  1.00  0.00           H  
ATOM   3161  HA  LYS A 246      47.503  10.071 -23.556  1.00  0.00           H  
ATOM   3162  HB2 LYS A 246      46.674   9.005 -21.451  1.00  0.00           H  
ATOM   3163  HB3 LYS A 246      45.080   8.830 -22.130  1.00  0.00           H  
ATOM   3164  HG2 LYS A 246      45.935   7.245 -23.827  1.00  0.00           H  
ATOM   3165  HG3 LYS A 246      47.582   7.560 -23.339  1.00  0.00           H  
ATOM   3166  HD2 LYS A 246      47.119   6.558 -21.090  1.00  0.00           H  
ATOM   3167  HD3 LYS A 246      45.449   6.327 -21.535  1.00  0.00           H  
ATOM   3168  HE3 LYS A 246      46.594   4.195 -21.791  1.00  0.00           H  
ATOM   3169  HE2 LYS A 246      46.150   4.761 -23.388  1.00  0.00           H  
ATOM   3170  HZ1 LYS A 246      48.392   5.563 -23.657  1.00  0.00           H  
ATOM   3171  HZ2 LYS A 246      48.802   5.040 -22.148  1.00  0.00           H  
ATOM   3172  HZ3 LYS A 246      48.384   3.951 -23.314  1.00  0.00           H  
ATOM   3173  N   LYS A 247      44.367  10.396 -24.629  1.00 67.80           N  
ANISOU 3173  N   LYS A 247     8897   9668   7195    436   1749  -1254
ATOM   3174  CA  LYS A 247      43.447  10.340 -25.769  1.00 67.90           C  
ANISOU 3174  CA  LYS A 247     9118   9647   7034    390   1779  -1223
ATOM   3175  C   LYS A 247      43.655  11.522 -26.742  1.00 73.79           C  
ANISOU 3175  C   LYS A 247     9871  10531   7635    230   1967  -1198
ATOM   3176  O   LYS A 247      43.215  11.442 -27.888  1.00 74.13           O  
ANISOU 3176  O   LYS A 247     9981  10652   7532    238   2071  -1264
ATOM   3177  CB  LYS A 247      42.015  10.366 -25.192  1.00 68.43           C  
ANISOU 3177  CB  LYS A 247     9367   9545   7089    348   1622  -1083
ATOM   3178  CG  LYS A 247      40.881  10.063 -26.187  1.00 78.56           C  
ANISOU 3178  CG  LYS A 247    10826  10748   8274    418   1544  -1109
ATOM   3179  CD  LYS A 247      39.541   9.861 -25.461  1.00 85.28           C  
ANISOU 3179  CD  LYS A 247    11817  11460   9126    377   1389   -977
ATOM   3180  CE  LYS A 247      38.373   9.525 -26.398  1.00 96.79           C  
ANISOU 3180  CE  LYS A 247    13400  12831  10545    457   1276  -1027
ATOM   3181  NZ  LYS A 247      37.941  10.702 -27.168  1.00107.62           N1+
ANISOU 3181  NZ  LYS A 247    14900  14278  11713    426   1334  -1061
ATOM   3182  H   LYS A 247      44.006  10.795 -23.773  1.00  0.00           H  
ATOM   3183  HA  LYS A 247      43.598   9.406 -26.313  1.00  0.00           H  
ATOM   3184  HB2 LYS A 247      41.961   9.601 -24.418  1.00  0.00           H  
ATOM   3185  HB3 LYS A 247      41.826  11.316 -24.690  1.00  0.00           H  
ATOM   3186  HG2 LYS A 247      40.792  10.868 -26.916  1.00  0.00           H  
ATOM   3187  HG3 LYS A 247      41.125   9.161 -26.750  1.00  0.00           H  
ATOM   3188  HD2 LYS A 247      39.656   9.041 -24.752  1.00  0.00           H  
ATOM   3189  HD3 LYS A 247      39.297  10.739 -24.861  1.00  0.00           H  
ATOM   3190  HE2 LYS A 247      38.646   8.722 -27.082  1.00  0.00           H  
ATOM   3191  HE3 LYS A 247      37.521   9.178 -25.813  1.00  0.00           H  
ATOM   3192  HZ1 LYS A 247      38.708  11.060 -27.717  1.00  0.00           H  
ATOM   3193  HZ2 LYS A 247      37.168  10.452 -27.766  1.00  0.00           H  
ATOM   3194  HZ3 LYS A 247      37.627  11.413 -26.512  1.00  0.00           H  
ATOM   3195  N   ALA A 248      44.361  12.584 -26.312  1.00 71.94           N  
ANISOU 3195  N   ALA A 248     9571  10325   7437     76   2020  -1108
ATOM   3196  CA  ALA A 248      44.805  13.699 -27.144  1.00 74.29           C  
ANISOU 3196  CA  ALA A 248     9881  10735   7612   -107   2211  -1066
ATOM   3197  C   ALA A 248      46.163  13.361 -27.775  1.00 82.80           C  
ANISOU 3197  C   ALA A 248    10757  12022   8680    -97   2394  -1224
ATOM   3198  O   ALA A 248      46.736  14.083 -28.589  1.00 83.97           O  
ANISOU 3198  O   ALA A 248    10960  12278   8667   -185   2564  -1239
ATOM   3199  CB  ALA A 248      44.994  14.933 -26.246  1.00 74.43           C  
ANISOU 3199  CB  ALA A 248     9877  10701   7703   -273   2212   -948
ATOM   3200  H   ALA A 248      44.670  12.584 -25.350  1.00  0.00           H  
ATOM   3201  HA  ALA A 248      44.078  13.919 -27.928  1.00  0.00           H  
ATOM   3202  HB1 ALA A 248      45.364  15.788 -26.813  1.00  0.00           H  
ATOM   3203  HB2 ALA A 248      44.045  15.235 -25.803  1.00  0.00           H  
ATOM   3204  HB3 ALA A 248      45.694  14.742 -25.431  1.00  0.00           H  
ATOM   3205  HXT ALA A 248      46.573  12.406 -27.443  1.00  0.00           H  
ATOM   3206  N   GLN A 314      38.029  16.984 -32.730  1.00 99.99           N  
ANISOU 3206  N   GLN A 314    14803  13570   9617   -266   1825    -93
ATOM   3207  CA  GLN A 314      36.911  17.763 -32.196  1.00 97.40           C  
ANISOU 3207  CA  GLN A 314    14582  13101   9324   -223   1660     61
ATOM   3208  C   GLN A 314      36.357  17.151 -30.901  1.00 95.71           C  
ANISOU 3208  C   GLN A 314    14239  12805   9322   -121   1481    -26
ATOM   3209  O   GLN A 314      36.147  17.875 -29.930  1.00 93.71           O  
ANISOU 3209  O   GLN A 314    13991  12421   9193   -110   1386     68
ATOM   3210  CB  GLN A 314      35.822  17.969 -33.273  1.00 99.97           C  
ANISOU 3210  CB  GLN A 314    15113  13473   9399   -169   1578    165
ATOM   3211  CG  GLN A 314      34.588  18.772 -32.800  1.00116.59           C  
ANISOU 3211  CG  GLN A 314    17365  15444  11487   -150   1484    377
ATOM   3212  CD  GLN A 314      33.555  19.014 -33.904  1.00138.45           C  
ANISOU 3212  CD  GLN A 314    20253  18256  14096    -28   1297    430
ATOM   3213  OE1 GLN A 314      33.879  19.043 -35.089  1.00136.25           O  
ANISOU 3213  OE1 GLN A 314    20102  18103  13565    -17   1316    454
ATOM   3214  NE2 GLN A 314      32.291  19.185 -33.513  1.00129.49           N  
ANISOU 3214  NE2 GLN A 314    19073  17031  13097     65   1111    446
ATOM   3215  H   GLN A 314      37.715  16.125 -33.158  1.00  0.00           H  
ATOM   3216  HA  GLN A 314      37.306  18.745 -31.930  1.00  0.00           H  
ATOM   3217  HB2 GLN A 314      36.276  18.480 -34.123  1.00  0.00           H  
ATOM   3218  HB3 GLN A 314      35.492  16.999 -33.649  1.00  0.00           H  
ATOM   3219  HG2 GLN A 314      34.090  18.247 -31.986  1.00  0.00           H  
ATOM   3220  HG3 GLN A 314      34.903  19.738 -32.406  1.00  0.00           H  
ATOM   3221 HE21 GLN A 314      31.574  19.346 -34.205  1.00  0.00           H  
ATOM   3222 HE22 GLN A 314      32.054  19.143 -32.532  1.00  0.00           H  
ATOM   3223  H   GLN A 314      38.518  17.491 -33.454  1.00  0.00           H  
ATOM   3224  N   THR A 315      36.105  15.831 -30.901  1.00 89.91           N  
ANISOU 3224  N   THR A 315    13401  12138   8622    -50   1445   -205
ATOM   3225  CA  THR A 315      35.487  15.054 -29.819  1.00 86.80           C  
ANISOU 3225  CA  THR A 315    12899  11668   8414     40   1293   -299
ATOM   3226  C   THR A 315      36.246  15.173 -28.482  1.00 87.37           C  
ANISOU 3226  C   THR A 315    12814  11665   8720     12   1327   -317
ATOM   3227  O   THR A 315      35.614  15.294 -27.434  1.00 84.91           O  
ANISOU 3227  O   THR A 315    12468  11242   8552     48   1201   -282
ATOM   3228  CB  THR A 315      35.369  13.577 -30.282  1.00 93.76           C  
ANISOU 3228  CB  THR A 315    13742  12627   9255    112   1275   -486
ATOM   3229  OG1 THR A 315      34.496  13.522 -31.394  1.00 95.19           O  
ANISOU 3229  OG1 THR A 315    14066  12908   9192    115   1265   -479
ATOM   3230  CG2 THR A 315      34.797  12.611 -29.227  1.00 89.66           C  
ANISOU 3230  CG2 THR A 315    13161  12015   8892    195   1111   -564
ATOM   3231  H   THR A 315      36.292  15.326 -31.755  1.00  0.00           H  
ATOM   3232  HA  THR A 315      34.484  15.455 -29.657  1.00  0.00           H  
ATOM   3233  HB  THR A 315      36.345  13.209 -30.601  1.00  0.00           H  
ATOM   3234  HG1 THR A 315      34.422  12.623 -31.678  1.00  0.00           H  
ATOM   3235 HG21 THR A 315      34.654  11.613 -29.641  1.00  0.00           H  
ATOM   3236 HG22 THR A 315      35.467  12.504 -28.374  1.00  0.00           H  
ATOM   3237 HG23 THR A 315      33.833  12.957 -28.851  1.00  0.00           H  
ATOM   3238  N   ILE A 316      37.590  15.175 -28.525  1.00 83.82           N  
ANISOU 3238  N   ILE A 316    12260  11289   8298    -53   1497   -376
ATOM   3239  CA  ILE A 316      38.473  15.293 -27.363  1.00 82.26           C  
ANISOU 3239  CA  ILE A 316    11894  11058   8303    -86   1534   -407
ATOM   3240  C   ILE A 316      38.424  16.691 -26.708  1.00 84.24           C  
ANISOU 3240  C   ILE A 316    12200  11203   8606   -184   1532   -249
ATOM   3241  O   ILE A 316      38.595  16.789 -25.494  1.00 82.42           O  
ANISOU 3241  O   ILE A 316    11880  10889   8547   -176   1458   -248
ATOM   3242  CB  ILE A 316      39.919  14.898 -27.786  1.00 86.76           C  
ANISOU 3242  CB  ILE A 316    12311  11769   8886   -123   1714   -532
ATOM   3243  CG1 ILE A 316      40.920  14.811 -26.610  1.00 86.74           C  
ANISOU 3243  CG1 ILE A 316    12112  11759   9084   -157   1739   -570
ATOM   3244  CG2 ILE A 316      40.504  15.789 -28.904  1.00 89.96           C  
ANISOU 3244  CG2 ILE A 316    12797  12278   9104   -242   1900   -486
ATOM   3245  CD1 ILE A 316      40.484  13.867 -25.484  1.00 94.95           C  
ANISOU 3245  CD1 ILE A 316    13015  12778  10284    -19   1627   -684
ATOM   3246  H   ILE A 316      38.032  15.093 -29.429  1.00  0.00           H  
ATOM   3247  HA  ILE A 316      38.111  14.573 -26.628  1.00  0.00           H  
ATOM   3248  HB  ILE A 316      39.853  13.891 -28.201  1.00  0.00           H  
ATOM   3249 HG13 ILE A 316      41.876  14.456 -26.993  1.00  0.00           H  
ATOM   3250 HG12 ILE A 316      41.117  15.800 -26.197  1.00  0.00           H  
ATOM   3251 HG21 ILE A 316      41.472  15.410 -29.233  1.00  0.00           H  
ATOM   3252 HG22 ILE A 316      39.859  15.821 -29.782  1.00  0.00           H  
ATOM   3253 HG23 ILE A 316      40.657  16.814 -28.566  1.00  0.00           H  
ATOM   3254 HD11 ILE A 316      41.282  13.745 -24.755  1.00  0.00           H  
ATOM   3255 HD12 ILE A 316      39.615  14.252 -24.951  1.00  0.00           H  
ATOM   3256 HD13 ILE A 316      40.227  12.883 -25.869  1.00  0.00           H  
ATOM   3257  N   SER A 317      38.152  17.758 -27.483  1.00 80.95           N  
ANISOU 3257  N   SER A 317    11946  10779   8034   -269   1609   -116
ATOM   3258  CA  SER A 317      38.002  19.126 -26.979  1.00 80.10           C  
ANISOU 3258  CA  SER A 317    11927  10545   7962   -358   1622     38
ATOM   3259  C   SER A 317      36.614  19.354 -26.346  1.00 80.27           C  
ANISOU 3259  C   SER A 317    12009  10430   8060   -262   1425    111
ATOM   3260  O   SER A 317      36.492  20.198 -25.459  1.00 78.98           O  
ANISOU 3260  O   SER A 317    11819  10155   8036   -300   1399    157
ATOM   3261  CB  SER A 317      38.264  20.128 -28.132  1.00 85.73           C  
ANISOU 3261  CB  SER A 317    12832  11268   8473   -450   1749    175
ATOM   3262  OG  SER A 317      37.166  20.338 -29.000  1.00 95.70           O  
ANISOU 3262  OG  SER A 317    14258  12545   9558   -351   1648    242
ATOM   3263  H   SER A 317      37.997  17.606 -28.470  1.00  0.00           H  
ATOM   3264  HA  SER A 317      38.763  19.294 -26.214  1.00  0.00           H  
ATOM   3265  HB3 SER A 317      38.523  21.099 -27.707  1.00  0.00           H  
ATOM   3266  HB2 SER A 317      39.128  19.816 -28.721  1.00  0.00           H  
ATOM   3267  HG  SER A 317      36.915  19.510 -29.389  1.00  0.00           H  
ATOM   3268  N   ASN A 318      35.590  18.583 -26.759  1.00 74.88           N  
ANISOU 3268  N   ASN A 318    11394   9768   7289   -144   1291    103
ATOM   3269  CA  ASN A 318      34.234  18.618 -26.201  1.00 72.63           C  
ANISOU 3269  CA  ASN A 318    11145   9387   7066    -49   1106    152
ATOM   3270  C   ASN A 318      34.159  17.823 -24.886  1.00 73.06           C  
ANISOU 3270  C   ASN A 318    11034   9397   7328    -10   1023     46
ATOM   3271  O   ASN A 318      33.415  18.214 -23.988  1.00 71.91           O  
ANISOU 3271  O   ASN A 318    10885   9145   7295      8    935     99
ATOM   3272  CB  ASN A 318      33.230  17.981 -27.195  1.00 74.68           C  
ANISOU 3272  CB  ASN A 318    11495   9715   7166     46    993    147
ATOM   3273  CG  ASN A 318      33.138  18.666 -28.565  1.00102.46           C  
ANISOU 3273  CG  ASN A 318    15201  13270  10460     38   1027    283
ATOM   3274  OD1 ASN A 318      33.002  17.990 -29.581  1.00100.09           O  
ANISOU 3274  OD1 ASN A 318    14965  13075   9989     91    976    257
ATOM   3275  ND2 ASN A 318      33.168  20.000 -28.608  1.00 93.84           N  
ANISOU 3275  ND2 ASN A 318    14213  12089   9353    -28   1112    432
ATOM   3276  H   ASN A 318      35.768  17.911 -27.493  1.00  0.00           H  
ATOM   3277  HA  ASN A 318      33.947  19.651 -25.995  1.00  0.00           H  
ATOM   3278  HB2 ASN A 318      33.479  16.932 -27.360  1.00  0.00           H  
ATOM   3279  HB3 ASN A 318      32.228  17.987 -26.763  1.00  0.00           H  
ATOM   3280 HD21 ASN A 318      33.097  20.469 -29.499  1.00  0.00           H  
ATOM   3281 HD22 ASN A 318      33.273  20.536 -27.759  1.00  0.00           H  
ATOM   3282  N   GLU A 319      34.964  16.753 -24.752  1.00 68.02           N  
ANISOU 3282  N   GLU A 319    10269   8839   6737     11   1056   -102
ATOM   3283  CA  GLU A 319      35.115  15.938 -23.544  1.00 65.85           C  
ANISOU 3283  CA  GLU A 319     9847   8530   6642     58    990   -201
ATOM   3284  C   GLU A 319      35.922  16.690 -22.472  1.00 67.85           C  
ANISOU 3284  C   GLU A 319    10012   8734   7036    -18   1039   -172
ATOM   3285  O   GLU A 319      35.606  16.590 -21.287  1.00 66.10           O  
ANISOU 3285  O   GLU A 319     9739   8432   6943      9    943   -170
ATOM   3286  CB  GLU A 319      35.906  14.668 -23.915  1.00 67.77           C  
ANISOU 3286  CB  GLU A 319     9994   8869   6888    107   1040   -354
ATOM   3287  CG  GLU A 319      35.066  13.591 -24.629  1.00 78.41           C  
ANISOU 3287  CG  GLU A 319    11400  10231   8162    194    951   -429
ATOM   3288  CD  GLU A 319      35.905  12.442 -25.200  1.00104.68           C  
ANISOU 3288  CD  GLU A 319    14663  13634  11477    249   1017   -585
ATOM   3289  OE1 GLU A 319      35.288  11.532 -25.794  1.00105.76           O  
ANISOU 3289  OE1 GLU A 319    14873  13792  11520    296    975   -655
ATOM   3290  OE2 GLU A 319      37.149  12.477 -25.062  1.00 99.60           O1-
ANISOU 3290  OE2 GLU A 319    13893  13034  10916    249   1111   -646
ATOM   3291  H   GLU A 319      35.522  16.484 -25.551  1.00  0.00           H  
ATOM   3292  HA  GLU A 319      34.137  15.673 -23.138  1.00  0.00           H  
ATOM   3293  HB2 GLU A 319      36.768  14.947 -24.524  1.00  0.00           H  
ATOM   3294  HB3 GLU A 319      36.318  14.215 -23.014  1.00  0.00           H  
ATOM   3295  HG2 GLU A 319      34.331  13.177 -23.938  1.00  0.00           H  
ATOM   3296  HG3 GLU A 319      34.501  14.033 -25.448  1.00  0.00           H  
ATOM   3297  N   GLN A 320      36.945  17.455 -22.892  1.00 64.74           N  
ANISOU 3297  N   GLN A 320     9603   8392   6604   -128   1195   -153
ATOM   3298  CA  GLN A 320      37.807  18.259 -22.029  1.00 64.19           C  
ANISOU 3298  CA  GLN A 320     9447   8295   6646   -235   1266   -141
ATOM   3299  C   GLN A 320      37.096  19.534 -21.536  1.00 66.62           C  
ANISOU 3299  C   GLN A 320     9874   8454   6984   -279   1218    -10
ATOM   3300  O   GLN A 320      37.358  19.972 -20.417  1.00 65.15           O  
ANISOU 3300  O   GLN A 320     9613   8208   6932   -314   1187    -23
ATOM   3301  CB  GLN A 320      39.079  18.609 -22.828  1.00 67.44           C  
ANISOU 3301  CB  GLN A 320     9823   8811   6989   -361   1460   -159
ATOM   3302  CG  GLN A 320      40.166  19.355 -22.022  1.00 86.91           C  
ANISOU 3302  CG  GLN A 320    12112  11321   9589   -462   1535   -227
ATOM   3303  CD  GLN A 320      41.540  19.432 -22.704  1.00111.07           C  
ANISOU 3303  CD  GLN A 320    15033  14554  12614   -519   1694   -332
ATOM   3304  OE1 GLN A 320      42.470  19.991 -22.128  1.00108.65           O  
ANISOU 3304  OE1 GLN A 320    14799  14320  12162   -536   1798   -326
ATOM   3305  NE2 GLN A 320      41.696  18.885 -23.913  1.00104.13           N  
ANISOU 3305  NE2 GLN A 320    13941  13761  11862   -546   1715   -436
ATOM   3306  H   GLN A 320      37.153  17.463 -23.882  1.00  0.00           H  
ATOM   3307  HA  GLN A 320      38.088  17.657 -21.164  1.00  0.00           H  
ATOM   3308  HB2 GLN A 320      39.497  17.671 -23.191  1.00  0.00           H  
ATOM   3309  HB3 GLN A 320      38.816  19.191 -23.713  1.00  0.00           H  
ATOM   3310  HG2 GLN A 320      39.841  20.372 -21.803  1.00  0.00           H  
ATOM   3311  HG3 GLN A 320      40.307  18.862 -21.060  1.00  0.00           H  
ATOM   3312 HE21 GLN A 320      42.598  18.930 -24.365  1.00  0.00           H  
ATOM   3313 HE22 GLN A 320      40.920  18.423 -24.365  1.00  0.00           H  
ATOM   3314  N   ARG A 321      36.161  20.087 -22.329  1.00 63.09           N  
ANISOU 3314  N   ARG A 321     9612   7951   6406   -267   1210    110
ATOM   3315  CA  ARG A 321      35.296  21.202 -21.941  1.00 62.43           C  
ANISOU 3315  CA  ARG A 321     9664   7718   6338   -277   1165    242
ATOM   3316  C   ARG A 321      34.188  20.733 -20.982  1.00 64.19           C  
ANISOU 3316  C   ARG A 321     9848   7873   6668   -168    993    224
ATOM   3317  O   ARG A 321      33.852  21.463 -20.052  1.00 63.89           O  
ANISOU 3317  O   ARG A 321     9811   7728   6738   -196    969    255
ATOM   3318  CB  ARG A 321      34.677  21.818 -23.218  1.00 63.91           C  
ANISOU 3318  CB  ARG A 321    10057   7884   6344   -255   1183    377
ATOM   3319  CG  ARG A 321      33.801  23.071 -22.995  1.00  0.00           C  
ATOM   3320  CD  ARG A 321      32.290  22.793 -22.895  1.00  0.00           C  
ATOM   3321  NE  ARG A 321      31.546  24.028 -22.610  1.00  0.00           N  
ATOM   3322  CZ  ARG A 321      30.223  24.116 -22.395  1.00  0.00           C  
ATOM   3323  NH1 ARG A 321      29.434  23.033 -22.422  1.00  0.00           N  
ATOM   3324  NH2 ARG A 321      29.674  25.313 -22.151  1.00  0.00           N1+
ATOM   3325  H   ARG A 321      36.014  19.685 -23.244  1.00  0.00           H  
ATOM   3326  HA  ARG A 321      35.899  21.961 -21.438  1.00  0.00           H  
ATOM   3327  HB2 ARG A 321      35.502  22.115 -23.866  1.00  0.00           H  
ATOM   3328  HB3 ARG A 321      34.122  21.067 -23.784  1.00  0.00           H  
ATOM   3329  HG2 ARG A 321      34.148  23.618 -22.117  1.00  0.00           H  
ATOM   3330  HG3 ARG A 321      33.956  23.745 -23.838  1.00  0.00           H  
ATOM   3331  HD2 ARG A 321      31.924  22.361 -23.827  1.00  0.00           H  
ATOM   3332  HD3 ARG A 321      32.071  22.078 -22.104  1.00  0.00           H  
ATOM   3333  HE  ARG A 321      32.094  24.876 -22.590  1.00  0.00           H  
ATOM   3334 HH11 ARG A 321      28.438  23.125 -22.270  1.00  0.00           H  
ATOM   3335 HH12 ARG A 321      29.829  22.122 -22.602  1.00  0.00           H  
ATOM   3336 HH21 ARG A 321      28.674  25.388 -22.015  1.00  0.00           H  
ATOM   3337 HH22 ARG A 321      30.243  26.146 -22.127  1.00  0.00           H  
ATOM   3338  N   ALA A 322      33.642  19.520 -21.183  1.00 58.78           N  
ANISOU 3338  N   ALA A 322     9128   7251   5955    -57    884    163
ATOM   3339  CA  ALA A 322      32.592  18.928 -20.351  1.00 56.16           C  
ANISOU 3339  CA  ALA A 322     8753   6871   5715     34    731    136
ATOM   3340  C   ALA A 322      33.109  18.515 -18.963  1.00 58.65           C  
ANISOU 3340  C   ALA A 322     8921   7173   6192     12    719     48
ATOM   3341  O   ALA A 322      32.375  18.651 -17.985  1.00 58.60           O  
ANISOU 3341  O   ALA A 322     8900   7086   6278     35    639     64
ATOM   3342  CB  ALA A 322      32.035  17.685 -21.062  1.00 56.39           C  
ANISOU 3342  CB  ALA A 322     8783   6975   5667    125    642     77
ATOM   3343  H   ALA A 322      33.961  18.976 -21.973  1.00  0.00           H  
ATOM   3344  HA  ALA A 322      31.788  19.655 -20.225  1.00  0.00           H  
ATOM   3345  HB1 ALA A 322      31.260  17.200 -20.465  1.00  0.00           H  
ATOM   3346  HB2 ALA A 322      31.582  17.952 -22.017  1.00  0.00           H  
ATOM   3347  HB3 ALA A 322      32.813  16.947 -21.259  1.00  0.00           H  
ATOM   3348  N   SER A 323      34.374  18.067 -18.870  1.00 54.00           N  
ANISOU 3348  N   SER A 323     8218   6671   5630    -23    797    -44
ATOM   3349  CA  SER A 323      35.056  17.735 -17.617  1.00 52.63           C  
ANISOU 3349  CA  SER A 323     7896   6509   5593    -28    778   -125
ATOM   3350  C   SER A 323      35.475  18.987 -16.819  1.00 55.67           C  
ANISOU 3350  C   SER A 323     8262   6834   6056   -135    825    -89
ATOM   3351  O   SER A 323      35.625  18.896 -15.602  1.00 53.81           O  
ANISOU 3351  O   SER A 323     7951   6570   5925   -127    760   -123
ATOM   3352  CB  SER A 323      36.294  16.864 -17.933  1.00 56.31           C  
ANISOU 3352  CB  SER A 323     8240   7097   6059    -17    848   -232
ATOM   3353  OG  SER A 323      37.371  17.590 -18.495  1.00 68.56           O  
ANISOU 3353  OG  SER A 323     9767   8715   7566   -126    995   -230
ATOM   3354  H   SER A 323      34.900  17.955 -19.726  1.00  0.00           H  
ATOM   3355  HA  SER A 323      34.374  17.143 -17.005  1.00  0.00           H  
ATOM   3356  HB3 SER A 323      36.658  16.419 -17.008  1.00  0.00           H  
ATOM   3357  HB2 SER A 323      36.031  16.035 -18.591  1.00  0.00           H  
ATOM   3358  HG  SER A 323      37.096  17.960 -19.320  1.00  0.00           H  
ATOM   3359  N   LYS A 324      35.637  20.145 -17.487  1.00 53.36           N  
ANISOU 3359  N   LYS A 324     8050   6519   5705   -241    941    -23
ATOM   3360  CA  LYS A 324      35.962  21.429 -16.869  1.00 54.04           C  
ANISOU 3360  CA  LYS A 324     8148   6529   5858   -364   1003      7
ATOM   3361  C   LYS A 324      34.687  22.097 -16.323  1.00 59.38           C  
ANISOU 3361  C   LYS A 324     8930   7057   6575   -320    911     81
ATOM   3362  O   LYS A 324      34.724  22.646 -15.225  1.00 59.78           O  
ANISOU 3362  O   LYS A 324     8939   7050   6723   -370    896     56
ATOM   3363  CB  LYS A 324      36.617  22.333 -17.935  1.00 58.20           C  
ANISOU 3363  CB  LYS A 324     8762   7051   6302   -497   1166     66
ATOM   3364  CG  LYS A 324      37.188  23.648 -17.375  1.00 74.07           C  
ANISOU 3364  CG  LYS A 324    10619   9210   8315   -595   1290    -32
ATOM   3365  CD  LYS A 324      37.987  24.436 -18.422  1.00  0.00           C  
ATOM   3366  CE  LYS A 324      38.581  25.731 -17.850  1.00  0.00           C  
ATOM   3367  NZ  LYS A 324      39.361  26.458 -18.866  1.00  0.00           N1+
ATOM   3368  H   LYS A 324      35.510  20.135 -18.489  1.00  0.00           H  
ATOM   3369  HA  LYS A 324      36.666  21.270 -16.049  1.00  0.00           H  
ATOM   3370  HB2 LYS A 324      37.435  21.780 -18.397  1.00  0.00           H  
ATOM   3371  HB3 LYS A 324      35.914  22.553 -18.739  1.00  0.00           H  
ATOM   3372  HG2 LYS A 324      36.379  24.274 -16.997  1.00  0.00           H  
ATOM   3373  HG3 LYS A 324      37.831  23.428 -16.522  1.00  0.00           H  
ATOM   3374  HD2 LYS A 324      38.790  23.808 -18.810  1.00  0.00           H  
ATOM   3375  HD3 LYS A 324      37.340  24.671 -19.269  1.00  0.00           H  
ATOM   3376  HE2 LYS A 324      37.788  26.383 -17.482  1.00  0.00           H  
ATOM   3377  HE3 LYS A 324      39.232  25.508 -17.004  1.00  0.00           H  
ATOM   3378  HZ1 LYS A 324      40.117  25.874 -19.193  1.00  0.00           H  
ATOM   3379  HZ2 LYS A 324      38.763  26.700 -19.643  1.00  0.00           H  
ATOM   3380  HZ3 LYS A 324      39.741  27.301 -18.461  1.00  0.00           H  
ATOM   3381  N   VAL A 325      33.557  22.002 -17.049  1.00 55.68           N  
ANISOU 3381  N   VAL A 325     8586   6543   6025   -219    845    162
ATOM   3382  CA  VAL A 325      32.217  22.415 -16.613  1.00 54.69           C  
ANISOU 3382  CA  VAL A 325     8551   6300   5929   -147    752    230
ATOM   3383  C   VAL A 325      31.753  21.598 -15.390  1.00 56.84           C  
ANISOU 3383  C   VAL A 325     8705   6588   6302    -84    638    149
ATOM   3384  O   VAL A 325      31.209  22.169 -14.446  1.00 57.13           O  
ANISOU 3384  O   VAL A 325     8734   6547   6426   -106    618    144
ATOM   3385  CB  VAL A 325      31.239  22.304 -17.821  1.00 59.06           C  
ANISOU 3385  CB  VAL A 325     9236   6844   6358    -44    700    324
ATOM   3386  CG1 VAL A 325      29.744  22.277 -17.446  1.00 58.18           C  
ANISOU 3386  CG1 VAL A 325     9162   6654   6287     62    580    363
ATOM   3387  CG2 VAL A 325      31.484  23.441 -18.830  1.00 60.52           C  
ANISOU 3387  CG2 VAL A 325     9577   6981   6438   -104    814    434
ATOM   3388  H   VAL A 325      33.620  21.553 -17.953  1.00  0.00           H  
ATOM   3389  HA  VAL A 325      32.267  23.459 -16.298  1.00  0.00           H  
ATOM   3390  HB  VAL A 325      31.444  21.362 -18.333  1.00  0.00           H  
ATOM   3391 HG11 VAL A 325      29.120  22.274 -18.339  1.00  0.00           H  
ATOM   3392 HG12 VAL A 325      29.477  21.384 -16.883  1.00  0.00           H  
ATOM   3393 HG13 VAL A 325      29.470  23.145 -16.847  1.00  0.00           H  
ATOM   3394 HG21 VAL A 325      30.884  23.305 -19.730  1.00  0.00           H  
ATOM   3395 HG22 VAL A 325      31.222  24.408 -18.401  1.00  0.00           H  
ATOM   3396 HG23 VAL A 325      32.527  23.496 -19.140  1.00  0.00           H  
ATOM   3397  N   LEU A 326      32.013  20.280 -15.392  1.00 51.85           N  
ANISOU 3397  N   LEU A 326     7993   6051   5654    -15    575     83
ATOM   3398  CA  LEU A 326      31.761  19.360 -14.283  1.00 50.25           C  
ANISOU 3398  CA  LEU A 326     7697   5862   5532     42    476     14
ATOM   3399  C   LEU A 326      32.681  19.663 -13.090  1.00 54.17           C  
ANISOU 3399  C   LEU A 326     8091   6363   6129    -24    498    -44
ATOM   3400  O   LEU A 326      32.203  19.731 -11.961  1.00 53.28           O  
ANISOU 3400  O   LEU A 326     7949   6211   6082     -3    430    -62
ATOM   3401  CB  LEU A 326      31.962  17.918 -14.814  1.00 49.86           C  
ANISOU 3401  CB  LEU A 326     7601   5901   5444    107    440    -50
ATOM   3402  CG  LEU A 326      31.655  16.774 -13.820  1.00 53.10           C  
ANISOU 3402  CG  LEU A 326     7952   6306   5917    171    341   -106
ATOM   3403  CD1 LEU A 326      31.003  15.575 -14.530  1.00 52.87           C  
ANISOU 3403  CD1 LEU A 326     7958   6307   5824    235    288   -132
ATOM   3404  CD2 LEU A 326      32.902  16.295 -13.054  1.00 55.10           C  
ANISOU 3404  CD2 LEU A 326     8094   6604   6237    167    355   -180
ATOM   3405  H   LEU A 326      32.445  19.888 -16.217  1.00  0.00           H  
ATOM   3406  HA  LEU A 326      30.729  19.482 -13.949  1.00  0.00           H  
ATOM   3407  HB2 LEU A 326      31.298  17.805 -15.672  1.00  0.00           H  
ATOM   3408  HB3 LEU A 326      32.968  17.796 -15.215  1.00  0.00           H  
ATOM   3409  HG  LEU A 326      30.931  17.148 -13.099  1.00  0.00           H  
ATOM   3410 HD11 LEU A 326      30.789  14.771 -13.826  1.00  0.00           H  
ATOM   3411 HD12 LEU A 326      30.060  15.856 -14.999  1.00  0.00           H  
ATOM   3412 HD13 LEU A 326      31.657  15.171 -15.304  1.00  0.00           H  
ATOM   3413 HD21 LEU A 326      32.652  15.478 -12.378  1.00  0.00           H  
ATOM   3414 HD22 LEU A 326      33.671  15.933 -13.737  1.00  0.00           H  
ATOM   3415 HD23 LEU A 326      33.343  17.082 -12.445  1.00  0.00           H  
ATOM   3416  N   GLY A 327      33.983  19.876 -13.345  1.00 51.12           N  
ANISOU 3416  N   GLY A 327     7644   6037   5742   -107    593    -79
ATOM   3417  CA  GLY A 327      35.020  20.077 -12.335  1.00 50.98           C  
ANISOU 3417  CA  GLY A 327     7509   6058   5804   -180    614   -146
ATOM   3418  C   GLY A 327      34.968  21.420 -11.594  1.00 55.18           C  
ANISOU 3418  C   GLY A 327     8083   6490   6392   -255    618   -125
ATOM   3419  O   GLY A 327      35.556  21.523 -10.520  1.00 54.10           O  
ANISOU 3419  O   GLY A 327     7885   6355   6316   -244    551   -170
ATOM   3420  H   GLY A 327      34.297  19.805 -14.304  1.00  0.00           H  
ATOM   3421  HA3 GLY A 327      34.974  19.266 -11.607  1.00  0.00           H  
ATOM   3422  HA2 GLY A 327      35.989  19.997 -12.827  1.00  0.00           H  
ATOM   3423  N   ILE A 328      34.260  22.427 -12.134  1.00 53.02           N  
ANISOU 3423  N   ILE A 328     7932   6122   6092   -329    701    -56
ATOM   3424  CA  ILE A 328      34.037  23.727 -11.499  1.00 53.30           C  
ANISOU 3424  CA  ILE A 328     8038   6034   6181   -404    726    -39
ATOM   3425  C   ILE A 328      32.720  23.678 -10.702  1.00 56.79           C  
ANISOU 3425  C   ILE A 328     8529   6396   6654   -296    619    -16
ATOM   3426  O   ILE A 328      32.723  24.025  -9.524  1.00 56.52           O  
ANISOU 3426  O   ILE A 328     8457   6335   6685   -327    591    -68
ATOM   3427  CB  ILE A 328      34.006  24.842 -12.592  1.00 57.72           C  
ANISOU 3427  CB  ILE A 328     8751   6483   6699   -492    847     45
ATOM   3428  CG1 ILE A 328      35.422  25.046 -13.188  1.00 59.54           C  
ANISOU 3428  CG1 ILE A 328     8923   6805   6897   -625    973     14
ATOM   3429  CG2 ILE A 328      33.455  26.194 -12.078  1.00 58.98           C  
ANISOU 3429  CG2 ILE A 328     9003   6485   6924   -565    880     54
ATOM   3430  CD1 ILE A 328      35.451  25.830 -14.509  1.00 68.49           C  
ANISOU 3430  CD1 ILE A 328    10222   7859   7940   -682   1094    121
ATOM   3431  H   ILE A 328      33.829  22.271 -13.035  1.00  0.00           H  
ATOM   3432  HA  ILE A 328      34.844  23.954 -10.799  1.00  0.00           H  
ATOM   3433  HB  ILE A 328      33.347  24.508 -13.395  1.00  0.00           H  
ATOM   3434 HG12 ILE A 328      36.062  25.542 -12.457  1.00  0.00           H  
ATOM   3435 HG13 ILE A 328      35.893  24.081 -13.372  1.00  0.00           H  
ATOM   3436 HG21 ILE A 328      33.505  26.970 -12.840  1.00  0.00           H  
ATOM   3437 HG22 ILE A 328      32.405  26.128 -11.792  1.00  0.00           H  
ATOM   3438 HG23 ILE A 328      34.016  26.546 -11.211  1.00  0.00           H  
ATOM   3439 HD11 ILE A 328      36.460  25.844 -14.923  1.00  0.00           H  
ATOM   3440 HD12 ILE A 328      34.795  25.379 -15.253  1.00  0.00           H  
ATOM   3441 HD13 ILE A 328      35.145  26.867 -14.376  1.00  0.00           H  
ATOM   3442  N   VAL A 329      31.605  23.258 -11.328  1.00 52.44           N  
ANISOU 3442  N   VAL A 329     8050   5824   6049   -177    562     51
ATOM   3443  CA  VAL A 329      30.257  23.309 -10.746  1.00 50.84           C  
ANISOU 3443  CA  VAL A 329     7881   5568   5868    -73    467     72
ATOM   3444  C   VAL A 329      30.072  22.303  -9.591  1.00 52.72           C  
ANISOU 3444  C   VAL A 329     7998   5874   6158    -47    387     -9
ATOM   3445  O   VAL A 329      29.402  22.633  -8.611  1.00 51.46           O  
ANISOU 3445  O   VAL A 329     7840   5664   6049    -40    355    -29
ATOM   3446  CB  VAL A 329      29.207  23.091 -11.871  1.00 54.08           C  
ANISOU 3446  CB  VAL A 329     8362   5986   6199     40    417    145
ATOM   3447  CG1 VAL A 329      27.758  22.975 -11.356  1.00 52.91           C  
ANISOU 3447  CG1 VAL A 329     8212   5812   6077    141    320    149
ATOM   3448  CG2 VAL A 329      29.267  24.221 -12.916  1.00 55.18           C  
ANISOU 3448  CG2 VAL A 329     8644   6049   6271     29    490    244
ATOM   3449  H   VAL A 329      31.676  22.968 -12.293  1.00  0.00           H  
ATOM   3450  HA  VAL A 329      30.107  24.307 -10.329  1.00  0.00           H  
ATOM   3451  HB  VAL A 329      29.440  22.156 -12.384  1.00  0.00           H  
ATOM   3452 HG11 VAL A 329      27.045  23.031 -12.176  1.00  0.00           H  
ATOM   3453 HG12 VAL A 329      27.584  22.026 -10.852  1.00  0.00           H  
ATOM   3454 HG13 VAL A 329      27.515  23.780 -10.662  1.00  0.00           H  
ATOM   3455 HG21 VAL A 329      28.591  24.015 -13.746  1.00  0.00           H  
ATOM   3456 HG22 VAL A 329      28.977  25.177 -12.478  1.00  0.00           H  
ATOM   3457 HG23 VAL A 329      30.263  24.348 -13.338  1.00  0.00           H  
ATOM   3458  N   PHE A 330      30.683  21.107  -9.676  1.00 49.01           N  
ANISOU 3458  N   PHE A 330     7439   5511   5672    -32    362    -54
ATOM   3459  CA  PHE A 330      30.601  20.082  -8.630  1.00 48.24           C  
ANISOU 3459  CA  PHE A 330     7252   5467   5611      2    289   -114
ATOM   3460  C   PHE A 330      31.606  20.371  -7.498  1.00 53.78           C  
ANISOU 3460  C   PHE A 330     7878   6193   6363    -77    305   -173
ATOM   3461  O   PHE A 330      31.362  19.948  -6.370  1.00 52.73           O  
ANISOU 3461  O   PHE A 330     7712   6067   6257    -58    246   -204
ATOM   3462  CB  PHE A 330      30.919  18.684  -9.210  1.00 49.47           C  
ANISOU 3462  CB  PHE A 330     7355   5707   5736     58    262   -141
ATOM   3463  CG  PHE A 330      29.913  18.042 -10.165  1.00 50.16           C  
ANISOU 3463  CG  PHE A 330     7497   5787   5774    134    218   -113
ATOM   3464  CD1 PHE A 330      30.067  16.674 -10.478  1.00 52.53           C  
ANISOU 3464  CD1 PHE A 330     7766   6132   6061    188    179   -153
ATOM   3465  CD2 PHE A 330      28.841  18.758 -10.747  1.00 52.10           C  
ANISOU 3465  CD2 PHE A 330     7828   5984   5985    154    213    -53
ATOM   3466  CE1 PHE A 330      29.167  16.028 -11.347  1.00 53.31           C  
ANISOU 3466  CE1 PHE A 330     7913   6230   6113    235    141   -146
ATOM   3467  CE2 PHE A 330      27.954  18.120 -11.635  1.00 54.60           C  
ANISOU 3467  CE2 PHE A 330     8177   6322   6248    217    162    -41
ATOM   3468  CZ  PHE A 330      28.115  16.755 -11.934  1.00 52.47           C  
ANISOU 3468  CZ  PHE A 330     7871   6100   5965    245    128    -95
ATOM   3469  H   PHE A 330      31.219  20.887 -10.506  1.00  0.00           H  
ATOM   3470  HA  PHE A 330      29.598  20.063  -8.200  1.00  0.00           H  
ATOM   3471  HB2 PHE A 330      31.900  18.684  -9.685  1.00  0.00           H  
ATOM   3472  HB3 PHE A 330      31.011  17.986  -8.377  1.00  0.00           H  
ATOM   3473  HD1 PHE A 330      30.885  16.114 -10.051  1.00  0.00           H  
ATOM   3474  HD2 PHE A 330      28.675  19.801 -10.531  1.00  0.00           H  
ATOM   3475  HE1 PHE A 330      29.295  14.980 -11.575  1.00  0.00           H  
ATOM   3476  HE2 PHE A 330      27.140  18.675 -12.076  1.00  0.00           H  
ATOM   3477  HZ  PHE A 330      27.426  16.268 -12.608  1.00  0.00           H  
ATOM   3478  N   PHE A 331      32.691  21.126  -7.763  1.00 52.62           N  
ANISOU 3478  N   PHE A 331     7707   6066   6221   -176    387   -194
ATOM   3479  CA  PHE A 331      33.632  21.605  -6.746  1.00 53.78           C  
ANISOU 3479  CA  PHE A 331     7772   6254   6408   -272    404   -265
ATOM   3480  C   PHE A 331      33.012  22.739  -5.912  1.00 58.65           C  
ANISOU 3480  C   PHE A 331     8465   6761   7060   -319    409   -267
ATOM   3481  O   PHE A 331      33.194  22.745  -4.699  1.00 58.07           O  
ANISOU 3481  O   PHE A 331     8333   6720   7009   -347    369   -329
ATOM   3482  CB  PHE A 331      34.925  22.107  -7.426  1.00 57.07           C  
ANISOU 3482  CB  PHE A 331     8132   6730   6822   -387    502   -298
ATOM   3483  CG  PHE A 331      35.933  22.761  -6.492  1.00 59.83           C  
ANISOU 3483  CG  PHE A 331     8391   7130   7212   -511    523   -385
ATOM   3484  CD1 PHE A 331      36.673  21.975  -5.584  1.00 63.15           C  
ANISOU 3484  CD1 PHE A 331     8665   7686   7641   -485    447   -458
ATOM   3485  CD2 PHE A 331      36.098  24.163  -6.497  1.00 63.31           C  
ANISOU 3485  CD2 PHE A 331     8901   7478   7676   -655    614   -394
ATOM   3486  CE1 PHE A 331      37.566  22.588  -4.683  1.00 65.24           C  
ANISOU 3486  CE1 PHE A 331     8837   8022   7931   -602    451   -549
ATOM   3487  CE2 PHE A 331      36.990  24.775  -5.595  1.00 67.25           C  
ANISOU 3487  CE2 PHE A 331     9314   8029   8208   -789    632   -494
ATOM   3488  CZ  PHE A 331      37.723  23.987  -4.686  1.00 65.35           C  
ANISOU 3488  CZ  PHE A 331     8910   7951   7969   -763    545   -575
ATOM   3489  H   PHE A 331      32.827  21.451  -8.709  1.00  0.00           H  
ATOM   3490  HA  PHE A 331      33.886  20.781  -6.076  1.00  0.00           H  
ATOM   3491  HB2 PHE A 331      35.420  21.264  -7.907  1.00  0.00           H  
ATOM   3492  HB3 PHE A 331      34.684  22.809  -8.225  1.00  0.00           H  
ATOM   3493  HD1 PHE A 331      36.547  20.902  -5.568  1.00  0.00           H  
ATOM   3494  HD2 PHE A 331      35.528  24.775  -7.181  1.00  0.00           H  
ATOM   3495  HE1 PHE A 331      38.127  21.984  -3.985  1.00  0.00           H  
ATOM   3496  HE2 PHE A 331      37.108  25.848  -5.597  1.00  0.00           H  
ATOM   3497  HZ  PHE A 331      38.404  24.457  -3.992  1.00  0.00           H  
ATOM   3498  N   LEU A 332      32.263  23.665  -6.539  1.00 56.18           N  
ANISOU 3498  N   LEU A 332     8284   6318   6744   -317    458   -201
ATOM   3499  CA  LEU A 332      31.562  24.766  -5.871  1.00 56.81           C  
ANISOU 3499  CA  LEU A 332     8453   6272   6861   -337    473   -202
ATOM   3500  C   LEU A 332      30.395  24.273  -4.996  1.00 59.55           C  
ANISOU 3500  C   LEU A 332     8788   6621   7216   -235    383   -209
ATOM   3501  O   LEU A 332      30.087  24.908  -3.989  1.00 59.24           O  
ANISOU 3501  O   LEU A 332     8768   6531   7209   -261    383   -254
ATOM   3502  CB  LEU A 332      31.029  25.753  -6.932  1.00 58.17           C  
ANISOU 3502  CB  LEU A 332     8779   6300   7023   -329    543   -115
ATOM   3503  CG  LEU A 332      32.120  26.618  -7.602  1.00 65.31           C  
ANISOU 3503  CG  LEU A 332     9735   7153   7926   -471    664   -109
ATOM   3504  CD1 LEU A 332      31.588  27.253  -8.896  1.00 66.61           C  
ANISOU 3504  CD1 LEU A 332    10070   7184   8054   -430    722      8
ATOM   3505  CD2 LEU A 332      32.666  27.703  -6.658  1.00 68.98           C
[truncated: 136,853 more chars]
