# Supplementary material for: Structural Probing of Off-Target G Protein-Coupled Receptor Activities within a Series of Adenosine/Adenine Congeners
Source: PLoS One. 2014 May 23;9(5):e97858. doi: 10.1371/journal.pone.0097858 (PMC4032265; doi:10.1371/journal.pone.0097858)
Supplement: PDB File S2 — 3D coordinates of the second proposed docking mode of compound 4 at the human 5HT2B serotonergic receptor crystal structure. (PDB) [file pone.0097858.s013.pdb]

REMARK 888
REMARK 888 WRITTEN BY MAESTRO (A PRODUCT OF SCHRODINGER, LLC)
TITLE     cmpd4_5HT2B_pose2
MODEL        1
ATOM      1  N   GLU A  48      18.540  38.594  29.201  1.00118.89           N  
ANISOU    1  N   GLU A  48    17397  14692  13084  -1091   1928  -4228
ATOM      2  CA  GLU A  48      18.763  38.801  27.770  1.00117.19           C  
ANISOU    2  CA  GLU A  48    17184  14207  13137  -1002   1902  -4117
ATOM      3  C   GLU A  48      17.642  38.184  26.920  1.00118.59           C  
ANISOU    3  C   GLU A  48    17253  14346  13460   -792   1924  -3909
ATOM      4  O   GLU A  48      16.946  37.265  27.355  1.00117.10           O  
ANISOU    4  O   GLU A  48    16962  14371  13160   -766   1896  -3778
ATOM      5  CB  GLU A  48      20.141  38.238  27.349  1.00117.09           C  
ANISOU    5  CB  GLU A  48    17149  14215  13124  -1144   1723  -4001
ATOM      6  CG  GLU A  48      21.353  38.970  27.965  1.00128.37           C  
ANISOU    6  CG  GLU A  48    18683  15583  14509  -1341   1710  -4219
ATOM      7  CD  GLU A  48      21.451  40.448  27.573  1.00146.95           C  
ANISOU    7  CD  GLU A  48    21169  17589  17078  -1314   1833  -4362
ATOM      8  OE1 GLU A  48      21.262  40.741  26.371  1.00142.01           O  
ANISOU    8  OE1 GLU A  48    20547  16767  16642  -1282   1795  -4232
ATOM      9  OE2 GLU A  48      21.710  41.260  28.486  1.00137.88           O1-
ANISOU    9  OE2 GLU A  48    20130  16355  15903  -1322   1973  -4604
ATOM     10  H1  GLU A  48      19.267  39.028  29.752  1.00  0.00           H  
ATOM     11  H2  GLU A  48      17.668  39.008  29.500  1.00  0.00           H  
ATOM     12  HA  GLU A  48      18.737  39.877  27.588  1.00  0.00           H  
ATOM     13  HB3 GLU A  48      20.195  37.182  27.616  1.00  0.00           H  
ATOM     14  HB2 GLU A  48      20.236  38.265  26.261  1.00  0.00           H  
ATOM     15  HG2 GLU A  48      21.329  38.885  29.052  1.00  0.00           H  
ATOM     16  HG3 GLU A  48      22.272  38.479  27.644  1.00  0.00           H  
ATOM     17  N   GLU A  49      17.479  38.714  25.698  1.00114.26           N  
ANISOU   17  N   GLU A  49    16734  13523  13155   -649   1973  -3879
ATOM     18  CA  GLU A  49      16.473  38.323  24.715  1.00112.16           C  
ANISOU   18  CA  GLU A  49    16367  13203  13048   -440   1985  -3698
ATOM     19  C   GLU A  49      17.064  38.432  23.301  1.00112.59           C  
ANISOU   19  C   GLU A  49    16430  13068  13281   -409   1882  -3524
ATOM     20  O   GLU A  49      17.649  39.459  22.958  1.00113.31           O  
ANISOU   20  O   GLU A  49    16646  12933  13474   -452   1900  -3605
ATOM     21  CB  GLU A  49      15.159  39.106  24.971  1.00115.50           C  
ANISOU   21  CB  GLU A  49    16812  13492  13579   -245   2161  -3840
ATOM     22  CG  GLU A  49      14.081  39.053  23.865  1.00124.94           C  
ANISOU   22  CG  GLU A  49    17888  14641  14942    -12   2173  -3679
ATOM     23  CD  GLU A  49      13.556  37.643  23.586  1.00141.94           C  
ANISOU   23  CD  GLU A  49    19864  17057  17007      3   2123  -3512
ATOM     24  OE1 GLU A  49      13.477  37.295  22.388  1.00129.88           O  
ANISOU   24  OE1 GLU A  49    18253  15517  15580     69   2022  -3302
ATOM     25  OE2 GLU A  49      13.257  36.929  24.568  1.00137.41           O1-
ANISOU   25  OE2 GLU A  49    19246  16701  16264    -58   2191  -3595
ATOM     26  H   GLU A  49      18.108  39.454  25.420  1.00  0.00           H  
ATOM     27  HA  GLU A  49      16.250  37.264  24.866  1.00  0.00           H  
ATOM     28  HB2 GLU A  49      14.724  38.774  25.915  1.00  0.00           H  
ATOM     29  HB3 GLU A  49      15.408  40.157  25.126  1.00  0.00           H  
ATOM     30  HG3 GLU A  49      13.231  39.667  24.163  1.00  0.00           H  
ATOM     31  HG2 GLU A  49      14.458  39.496  22.944  1.00  0.00           H  
ATOM     32  N   GLN A  50      16.904  37.374  22.488  1.00105.14           N  
ANISOU   32  N   GLN A  50    15361  12217  12369   -344   1784  -3289
ATOM     33  CA  GLN A  50      17.417  37.270  21.117  1.00102.41           C  
ANISOU   33  CA  GLN A  50    15006  11731  12173   -305   1685  -3104
ATOM     34  C   GLN A  50      16.583  38.051  20.079  1.00104.35           C  
ANISOU   34  C   GLN A  50    15308  11709  12634   -102   1768  -3101
ATOM     35  O   GLN A  50      17.076  38.303  18.980  1.00104.19           O  
ANISOU   35  O   GLN A  50    15387  11469  12731   -115   1748  -3070
ATOM     36  CB  GLN A  50      17.483  35.776  20.709  1.00101.45           C  
ANISOU   36  CB  GLN A  50    14741  11792  12013   -289   1566  -2872
ATOM     37  CG  GLN A  50      16.146  34.990  20.715  1.00117.61           C  
ANISOU   37  CG  GLN A  50    16665  13997  14024   -171   1618  -2826
ATOM     38  CD  GLN A  50      15.855  34.298  22.050  1.00137.98           C  
ANISOU   38  CD  GLN A  50    19218  16826  16382   -294   1635  -2887
ATOM     39  OE1 GLN A  50      16.684  33.543  22.554  1.00133.18           O  
ANISOU   39  OE1 GLN A  50    18597  16364  15642   -425   1526  -2798
ATOM     40  NE2 GLN A  50      14.680  34.544  22.628  1.00131.09           N  
ANISOU   40  NE2 GLN A  50    18337  16011  15459   -241   1774  -3036
ATOM     41  H   GLN A  50      16.390  36.580  22.844  1.00  0.00           H  
ATOM     42  HA  GLN A  50      18.431  37.674  21.096  1.00  0.00           H  
ATOM     43  HB3 GLN A  50      17.904  35.719  19.706  1.00  0.00           H  
ATOM     44  HB2 GLN A  50      18.222  35.272  21.334  1.00  0.00           H  
ATOM     45  HG2 GLN A  50      15.303  35.613  20.413  1.00  0.00           H  
ATOM     46  HG3 GLN A  50      16.204  34.199  19.967  1.00  0.00           H  
ATOM     47 HE21 GLN A  50      14.448  34.101  23.505  1.00  0.00           H  
ATOM     48 HE22 GLN A  50      14.038  35.218  22.226  1.00  0.00           H  
ATOM     49  N   GLY A  51      15.345  38.441  20.423  1.00 99.08           N  
ANISOU   49  N   GLY A  51    14574  11064  12006     82   1862  -3136
ATOM     50  CA  GLY A  51      14.438  39.228  19.596  1.00 98.47           C  
ANISOU   50  CA  GLY A  51    14531  10763  12119    316   1936  -3133
ATOM     51  C   GLY A  51      13.735  38.419  18.498  1.00 97.31           C  
ANISOU   51  C   GLY A  51    14228  10692  12052    492   1877  -2938
ATOM     52  O   GLY A  51      13.753  37.187  18.496  1.00 96.44           O  
ANISOU   52  O   GLY A  51    13964  10827  11851    485   1862  -2892
ATOM     53  H   GLY A  51      14.987  38.147  21.323  1.00  0.00           H  
ATOM     54  HA3 GLY A  51      13.678  39.660  20.247  1.00  0.00           H  
ATOM     55  HA2 GLY A  51      14.980  40.063  19.148  1.00  0.00           H  
ATOM     56  N   ASN A  52      13.107  39.148  17.563  1.00 89.85           N  
ANISOU   56  N   ASN A  52    13331   9538  11272    644   1847  -2825
ATOM     57  CA  ASN A  52      12.376  38.619  16.411  1.00 86.42           C  
ANISOU   57  CA  ASN A  52    12760   9156  10922    823   1779  -2644
ATOM     58  C   ASN A  52      13.376  38.200  15.314  1.00 84.37           C  
ANISOU   58  C   ASN A  52    12543   8803  10713    774   1652  -2448
ATOM     59  O   ASN A  52      14.412  38.842  15.132  1.00 84.37           O  
ANISOU   59  O   ASN A  52    12711   8576  10770    722   1660  -2457
ATOM     60  CB  ASN A  52      11.464  39.756  15.884  1.00 87.81           C  
ANISOU   60  CB  ASN A  52    12940   9186  11239   1107   1867  -2697
ATOM     61  CG  ASN A  52      10.336  39.257  14.975  1.00106.72           C  
ANISOU   61  CG  ASN A  52    15150  11700  13699   1309   1810  -2559
ATOM     62  OD1 ASN A  52      10.568  38.941  13.812  1.00101.44           O  
ANISOU   62  OD1 ASN A  52    14349  11215  12978   1236   1705  -2415
ATOM     63  ND2 ASN A  52       9.111  39.182  15.499  1.00 98.99           N  
ANISOU   63  ND2 ASN A  52    14156  10620  12835   1574   1877  -2609
ATOM     64  H   ASN A  52      13.162  40.153  17.639  1.00  0.00           H  
ATOM     65  HA  ASN A  52      11.775  37.766  16.734  1.00  0.00           H  
ATOM     66  HB2 ASN A  52      11.010  40.281  16.727  1.00  0.00           H  
ATOM     67  HB3 ASN A  52      12.045  40.509  15.348  1.00  0.00           H  
ATOM     68 HD21 ASN A  52       8.344  38.859  14.928  1.00  0.00           H  
ATOM     69 HD22 ASN A  52       8.953  39.448  16.460  1.00  0.00           H  
ATOM     70  N   LYS A  53      13.044  37.120  14.590  1.00 75.68           N  
ANISOU   70  N   LYS A  53    11292   7875   9587    782   1546  -2280
ATOM     71  CA  LYS A  53      13.869  36.488  13.557  1.00 71.97           C  
ANISOU   71  CA  LYS A  53    10840   7359   9147    734   1426  -2094
ATOM     72  C   LYS A  53      13.091  36.172  12.266  1.00 71.15           C  
ANISOU   72  C   LYS A  53    10622   7287   9123    931   1361  -1939
ATOM     73  O   LYS A  53      13.637  35.525  11.374  1.00 68.36           O  
ANISOU   73  O   LYS A  53    10192   7041   8742    877   1256  -1792
ATOM     74  CB  LYS A  53      14.626  35.276  14.149  1.00 72.43           C  
ANISOU   74  CB  LYS A  53    10843   7607   9071    507   1342  -2044
ATOM     75  CG  LYS A  53      15.764  35.661  15.110  1.00  0.00           C  
ATOM     76  CD  LYS A  53      16.505  34.436  15.662  1.00  0.00           C  
ATOM     77  CE  LYS A  53      17.583  34.825  16.682  1.00  0.00           C  
ATOM     78  NZ  LYS A  53      18.250  33.635  17.236  1.00  0.00           N1+
ATOM     79  H   LYS A  53      12.173  36.659  14.811  1.00  0.00           H  
ATOM     80  HA  LYS A  53      14.623  37.202  13.223  1.00  0.00           H  
ATOM     81  HB2 LYS A  53      13.920  34.631  14.672  1.00  0.00           H  
ATOM     82  HB3 LYS A  53      15.049  34.667  13.350  1.00  0.00           H  
ATOM     83  HG2 LYS A  53      16.469  36.319  14.601  1.00  0.00           H  
ATOM     84  HG3 LYS A  53      15.360  36.230  15.947  1.00  0.00           H  
ATOM     85  HD2 LYS A  53      15.785  33.765  16.134  1.00  0.00           H  
ATOM     86  HD3 LYS A  53      16.955  33.880  14.838  1.00  0.00           H  
ATOM     87  HE2 LYS A  53      18.332  35.468  16.218  1.00  0.00           H  
ATOM     88  HE3 LYS A  53      17.136  35.391  17.500  1.00  0.00           H  
ATOM     89  HZ1 LYS A  53      18.685  33.112  16.490  1.00  0.00           H  
ATOM     90  HZ2 LYS A  53      18.955  33.921  17.901  1.00  0.00           H  
ATOM     91  HZ3 LYS A  53      17.568  33.052  17.701  1.00  0.00           H  
ATOM     92  N   LEU A  54      11.839  36.650  12.135  1.00 67.18           N  
ANISOU   92  N   LEU A  54    10114   6690   8720   1165   1422  -1978
ATOM     93  CA  LEU A  54      10.947  36.436  10.987  1.00 65.88           C  
ANISOU   93  CA  LEU A  54     9838   6564   8630   1376   1356  -1848
ATOM     94  C   LEU A  54      11.474  37.059   9.677  1.00 68.67           C  
ANISOU   94  C   LEU A  54    10324   6715   9051   1425   1282  -1691
ATOM     95  O   LEU A  54      11.134  36.575   8.599  1.00 66.93           O  
ANISOU   95  O   LEU A  54    10015   6575   8841   1499   1181  -1542
ATOM     96  CB  LEU A  54       9.555  37.007  11.351  1.00 67.79           C  
ANISOU   96  CB  LEU A  54    10017   6790   8951   1630   1441  -1951
ATOM     97  CG  LEU A  54       8.414  36.807  10.324  1.00 71.60           C  
ANISOU   97  CG  LEU A  54    10325   7388   9493   1857   1370  -1850
ATOM     98  CD1 LEU A  54       8.141  35.326  10.018  1.00 70.23           C  
ANISOU   98  CD1 LEU A  54     9911   7534   9239   1767   1336  -1847
ATOM     99  CD2 LEU A  54       7.131  37.495  10.813  1.00 75.78           C  
ANISOU   99  CD2 LEU A  54    10849   7819  10124   2146   1448  -1940
ATOM    100  H   LEU A  54      11.475  37.220  12.887  1.00  0.00           H  
ATOM    101  HA  LEU A  54      10.868  35.357  10.841  1.00  0.00           H  
ATOM    102  HB2 LEU A  54       9.239  36.576  12.302  1.00  0.00           H  
ATOM    103  HB3 LEU A  54       9.658  38.077  11.533  1.00  0.00           H  
ATOM    104  HG  LEU A  54       8.689  37.294   9.388  1.00  0.00           H  
ATOM    105 HD11 LEU A  54       7.291  35.213   9.345  1.00  0.00           H  
ATOM    106 HD12 LEU A  54       8.994  34.857   9.530  1.00  0.00           H  
ATOM    107 HD13 LEU A  54       7.920  34.768  10.929  1.00  0.00           H  
ATOM    108 HD21 LEU A  54       6.329  37.403  10.080  1.00  0.00           H  
ATOM    109 HD22 LEU A  54       6.779  37.057  11.748  1.00  0.00           H  
ATOM    110 HD23 LEU A  54       7.295  38.559  10.985  1.00  0.00           H  
ATOM    111  N   HIS A  55      12.334  38.090   9.765  1.00 66.24           N  
ANISOU  111  N   HIS A  55    10234   6153   8781   1368   1337  -1728
ATOM    112  CA  HIS A  55      12.998  38.735   8.632  1.00 66.37           C  
ANISOU  112  CA  HIS A  55    10409   5956   8854   1383   1295  -1587
ATOM    113  C   HIS A  55      14.074  37.840   7.982  1.00 69.16           C  
ANISOU  113  C   HIS A  55    10710   6432   9136   1204   1185  -1449
ATOM    114  O   HIS A  55      14.333  37.992   6.789  1.00 68.49           O  
ANISOU  114  O   HIS A  55    10675   6268   9082   1266   1122  -1294
ATOM    115  CB  HIS A  55      13.628  40.064   9.106  1.00 68.73           C  
ANISOU  115  CB  HIS A  55    10950   5966   9199   1304   1399  -1683
ATOM    116  CG  HIS A  55      14.754  39.958  10.109  1.00 71.63           C  
ANISOU  116  CG  HIS A  55    11337   6394   9484   1038   1444  -1834
ATOM    117  ND1 HIS A  55      14.544  39.604  11.447  1.00 74.18           N  
ANISOU  117  ND1 HIS A  55    11606   6815   9766   1025   1521  -2018
ATOM    118  CD2 HIS A  55      16.101  40.179   9.913  1.00 72.38           C  
ANISOU  118  CD2 HIS A  55    11497   6478   9528    788   1419  -1827
ATOM    119  CE1 HIS A  55      15.749  39.634  11.998  1.00 73.10           C  
ANISOU  119  CE1 HIS A  55    11508   6724   9543    770   1530  -2112
ATOM    120  NE2 HIS A  55      16.709  39.973  11.138  1.00 72.39           N  
ANISOU  120  NE2 HIS A  55    11481   6575   9449    624   1467  -2005
ATOM    121  H   HIS A  55      12.576  38.426  10.687  1.00  0.00           H  
ATOM    122  HA  HIS A  55      12.243  38.961   7.878  1.00  0.00           H  
ATOM    123  HB3 HIS A  55      14.010  40.603   8.237  1.00  0.00           H  
ATOM    124  HB2 HIS A  55      12.856  40.705   9.531  1.00  0.00           H  
ATOM    125  HD2 HIS A  55      16.657  40.462   9.031  1.00  0.00           H  
ATOM    126  HE1 HIS A  55      15.938  39.403  13.036  1.00  0.00           H  
ATOM    127  HE2 HIS A  55      17.696  40.048  11.338  1.00  0.00           H  
ATOM    128  N   TRP A  56      14.659  36.889   8.735  1.00 65.32           N  
ANISOU  128  N   TRP A  56    10126   6142   8551    997   1160  -1501
ATOM    129  CA  TRP A  56      15.567  35.868   8.209  1.00 63.57           C  
ANISOU  129  CA  TRP A  56     9844   6048   8263    844   1058  -1382
ATOM    130  C   TRP A  56      14.780  34.740   7.531  1.00 67.10           C  
ANISOU  130  C   TRP A  56    10122   6674   8698    958    969  -1265
ATOM    131  O   TRP A  56      15.213  34.254   6.490  1.00 65.68           O  
ANISOU  131  O   TRP A  56     9938   6502   8516    953    886  -1125
ATOM    132  CB  TRP A  56      16.394  35.236   9.347  1.00 61.53           C  
ANISOU  132  CB  TRP A  56     9546   5934   7899    612   1055  -1470
ATOM    133  CG  TRP A  56      17.332  36.144  10.083  1.00 64.01           C  
ANISOU  133  CG  TRP A  56    10005   6108   8207    470   1130  -1602
ATOM    134  CD1 TRP A  56      17.332  36.351  11.419  1.00 67.90           C  
ANISOU  134  CD1 TRP A  56    10512   6643   8645    392   1202  -1776
ATOM    135  CD2 TRP A  56      18.429  36.951   9.552  1.00 64.38           C  
ANISOU  135  CD2 TRP A  56    10206   5955   8299    376   1148  -1582
ATOM    136  NE1 TRP A  56      18.355  37.212  11.755  1.00 68.61           N  
ANISOU  136  NE1 TRP A  56    10749   6573   8745    255   1255  -1875
ATOM    137  CE2 TRP A  56      19.064  37.619  10.643  1.00 69.69           C  
ANISOU  137  CE2 TRP A  56    10973   6557   8949    235   1227  -1759
ATOM    138  CE3 TRP A  56      18.960  37.185   8.260  1.00 65.32           C  
ANISOU  138  CE3 TRP A  56    10396   5953   8471    386   1112  -1437
ATOM    139  CZ2 TRP A  56      20.162  38.478  10.462  1.00 69.95           C  
ANISOU  139  CZ2 TRP A  56    11159   6400   9018     94   1273  -1800
ATOM    140  CZ3 TRP A  56      20.059  38.046   8.066  1.00 67.81           C  
ANISOU  140  CZ3 TRP A  56    10868   6078   8819    250   1165  -1467
ATOM    141  CH2 TRP A  56      20.660  38.692   9.164  1.00 69.79           C  
ANISOU  141  CH2 TRP A  56    11202   6260   9057    100   1245  -1650
ATOM    142  H   TRP A  56      14.394  36.816   9.708  1.00  0.00           H  
ATOM    143  HA  TRP A  56      16.238  36.317   7.477  1.00  0.00           H  
ATOM    144  HB3 TRP A  56      15.738  34.756  10.073  1.00  0.00           H  
ATOM    145  HB2 TRP A  56      17.010  34.434   8.937  1.00  0.00           H  
ATOM    146  HD1 TRP A  56      16.641  35.889  12.106  1.00  0.00           H  
ATOM    147  HE1 TRP A  56      18.543  37.490  12.707  1.00  0.00           H  
ATOM    148  HE3 TRP A  56      18.519  36.695   7.405  1.00  0.00           H  
ATOM    149  HZ2 TRP A  56      20.619  38.968  11.310  1.00  0.00           H  
ATOM    150  HZ3 TRP A  56      20.443  38.208   7.070  1.00  0.00           H  
ATOM    151  HH2 TRP A  56      21.503  39.349   9.010  1.00  0.00           H  
ATOM    152  N   ALA A  57      13.616  34.350   8.081  1.00 64.21           N  
ANISOU  152  N   ALA A  57     9617   6455   8326   1055    993  -1335
ATOM    153  CA  ALA A  57      12.745  33.319   7.515  1.00 63.24           C  
ANISOU  153  CA  ALA A  57     9313   6520   8195   1152    923  -1260
ATOM    154  C   ALA A  57      12.092  33.767   6.194  1.00 67.18           C  
ANISOU  154  C   ALA A  57     9826   6930   8768   1360    865  -1141
ATOM    155  O   ALA A  57      11.934  32.949   5.291  1.00 65.94           O  
ANISOU  155  O   ALA A  57     9583   6882   8588   1369    768  -1027
ATOM    156  CB  ALA A  57      11.650  32.974   8.535  1.00 64.94           C  
ANISOU  156  CB  ALA A  57     9389   6886   8400   1214    991  -1384
ATOM    157  H   ALA A  57      13.314  34.800   8.933  1.00  0.00           H  
ATOM    158  HA  ALA A  57      13.349  32.431   7.325  1.00  0.00           H  
ATOM    159  HB1 ALA A  57      10.978  32.206   8.150  1.00  0.00           H  
ATOM    160  HB2 ALA A  57      12.080  32.590   9.460  1.00  0.00           H  
ATOM    161  HB3 ALA A  57      11.046  33.844   8.789  1.00  0.00           H  
ATOM    162  N   ALA A  58      11.777  35.068   6.066  1.00 64.93           N  
ANISOU  162  N   ALA A  58     9663   6443   8565   1528    923  -1167
ATOM    163  CA  ALA A  58      11.245  35.705   4.861  1.00 65.70           C  
ANISOU  163  CA  ALA A  58     9806   6434   8723   1751    870  -1047
ATOM    164  C   ALA A  58      12.307  35.845   3.757  1.00 68.48           C  
ANISOU  164  C   ALA A  58    10299   6665   9055   1663    811   -898
ATOM    165  O   ALA A  58      11.976  35.724   2.578  1.00 67.79           O  
ANISOU  165  O   ALA A  58    10183   6612   8961   1774    721   -763
ATOM    166  CB  ALA A  58      10.742  37.106   5.244  1.00 68.94           C  
ANISOU  166  CB  ALA A  58    10340   6631   9223   1950    961  -1118
ATOM    167  H   ALA A  58      11.921  35.665   6.869  1.00  0.00           H  
ATOM    168  HA  ALA A  58      10.410  35.119   4.479  1.00  0.00           H  
ATOM    169  HB1 ALA A  58      10.328  37.628   4.380  1.00  0.00           H  
ATOM    170  HB2 ALA A  58       9.954  37.046   5.995  1.00  0.00           H  
ATOM    171  HB3 ALA A  58      11.541  37.725   5.655  1.00  0.00           H  
ATOM    172  N   LEU A  59      13.579  36.061   4.138  1.00 64.49           N  
ANISOU  172  N   LEU A  59     9935   6036   8533   1457    864   -930
ATOM    173  CA  LEU A  59      14.733  36.147   3.243  1.00 63.65           C  
ANISOU  173  CA  LEU A  59     9956   5823   8405   1335    833   -814
ATOM    174  C   LEU A  59      15.085  34.769   2.657  1.00 64.77           C  
ANISOU  174  C   LEU A  59     9961   6178   8472   1234    727   -723
ATOM    175  O   LEU A  59      15.387  34.680   1.468  1.00 64.40           O  
ANISOU  175  O   LEU A  59     9966   6094   8409   1249    671   -588
ATOM    176  CB  LEU A  59      15.919  36.730   4.052  1.00 64.08           C  
ANISOU  176  CB  LEU A  59    10145   5747   8457   1118    919   -911
ATOM    177  CG  LEU A  59      17.245  36.943   3.281  1.00 69.54           C  
ANISOU  177  CG  LEU A  59    11017   6245   9159   1015    939   -823
ATOM    178  CD1 LEU A  59      17.948  38.228   3.745  1.00 71.97           C  
ANISOU  178  CD1 LEU A  59    11524   6294   9528    962   1063   -927
ATOM    179  CD2 LEU A  59      18.211  35.750   3.418  1.00 69.63           C  
ANISOU  179  CD2 LEU A  59    10960   6397   9097    784    887   -794
ATOM    180  H   LEU A  59      13.763  36.153   5.128  1.00  0.00           H  
ATOM    181  HA  LEU A  59      14.494  36.825   2.422  1.00  0.00           H  
ATOM    182  HB2 LEU A  59      15.586  37.698   4.429  1.00  0.00           H  
ATOM    183  HB3 LEU A  59      16.111  36.135   4.944  1.00  0.00           H  
ATOM    184  HG  LEU A  59      17.009  37.078   2.225  1.00  0.00           H  
ATOM    185 HD11 LEU A  59      18.869  38.396   3.186  1.00  0.00           H  
ATOM    186 HD12 LEU A  59      17.314  39.103   3.595  1.00  0.00           H  
ATOM    187 HD13 LEU A  59      18.204  38.180   4.804  1.00  0.00           H  
ATOM    188 HD21 LEU A  59      19.144  35.941   2.886  1.00  0.00           H  
ATOM    189 HD22 LEU A  59      18.462  35.562   4.463  1.00  0.00           H  
ATOM    190 HD23 LEU A  59      17.800  34.830   3.008  1.00  0.00           H  
ATOM    191  N   LEU A  60      15.025  33.703   3.474  1.00 59.27           N  
ANISOU  191  N   LEU A  60     9104   5693   7723   1131    706   -795
ATOM    192  CA  LEU A  60      15.375  32.332   3.094  1.00 56.72           C  
ANISOU  192  CA  LEU A  60     8660   5560   7332   1028    616   -727
ATOM    193  C   LEU A  60      14.311  31.653   2.210  1.00 61.58           C  
ANISOU  193  C   LEU A  60     9153   6299   7946   1184    532   -644
ATOM    194  O   LEU A  60      14.638  30.689   1.520  1.00 60.43           O  
ANISOU  194  O   LEU A  60     8963   6243   7754   1128    455   -557
ATOM    195  CB  LEU A  60      15.586  31.494   4.375  1.00 55.26           C  
ANISOU  195  CB  LEU A  60     8372   5536   7087    872    630   -823
ATOM    196  CG  LEU A  60      16.863  31.861   5.167  1.00 58.85           C  
ANISOU  196  CG  LEU A  60     8921   5928   7512    688    681   -899
ATOM    197  CD1 LEU A  60      16.785  31.324   6.604  1.00 58.34           C  
ANISOU  197  CD1 LEU A  60     8771   6011   7382    589    707  -1006
ATOM    198  CD2 LEU A  60      18.148  31.375   4.477  1.00 58.74           C  
ANISOU  198  CD2 LEU A  60     8952   5899   7466    557    629   -813
ATOM    199  H   LEU A  60      14.774  33.860   4.441  1.00  0.00           H  
ATOM    200  HA  LEU A  60      16.299  32.362   2.517  1.00  0.00           H  
ATOM    201  HB2 LEU A  60      14.712  31.614   5.017  1.00  0.00           H  
ATOM    202  HB3 LEU A  60      15.626  30.430   4.134  1.00  0.00           H  
ATOM    203  HG  LEU A  60      16.940  32.945   5.234  1.00  0.00           H  
ATOM    204 HD11 LEU A  60      17.665  31.607   7.182  1.00  0.00           H  
ATOM    205 HD12 LEU A  60      15.912  31.713   7.127  1.00  0.00           H  
ATOM    206 HD13 LEU A  60      16.714  30.239   6.616  1.00  0.00           H  
ATOM    207 HD21 LEU A  60      19.028  31.613   5.075  1.00  0.00           H  
ATOM    208 HD22 LEU A  60      18.133  30.298   4.328  1.00  0.00           H  
ATOM    209 HD23 LEU A  60      18.286  31.846   3.504  1.00  0.00           H  
ATOM    210  N   ILE A  61      13.069  32.171   2.165  1.00 60.17           N  
ANISOU  210  N   ILE A  61     8914   6132   7816   1380    544   -678
ATOM    211  CA  ILE A  61      12.041  31.766   1.200  1.00 60.73           C  
ANISOU  211  CA  ILE A  61     8852   6338   7885   1542    456   -614
ATOM    212  C   ILE A  61      12.408  32.279  -0.210  1.00 67.23           C  
ANISOU  212  C   ILE A  61     9801   7038   8707   1650    395   -466
ATOM    213  O   ILE A  61      12.319  31.523  -1.176  1.00 65.90           O  
ANISOU  213  O   ILE A  61     9569   6983   8487   1646    302   -380
ATOM    214  CB  ILE A  61      10.647  32.287   1.670  1.00 65.29           C  
ANISOU  214  CB  ILE A  61     9311   6980   8517   1733    489   -706
ATOM    215  CG1 ILE A  61      10.156  31.478   2.894  1.00 65.09           C  
ANISOU  215  CG1 ILE A  61     9129   7136   8467   1610    541   -836
ATOM    216  CG2 ILE A  61       9.565  32.263   0.563  1.00 66.79           C  
ANISOU  216  CG2 ILE A  61     9383   7280   8713   1944    389   -632
ATOM    217  CD1 ILE A  61       9.051  32.166   3.709  1.00 74.14           C  
ANISOU  217  CD1 ILE A  61    10194   8310   9667   1752    628   -969
ATOM    218  H   ILE A  61      12.855  32.950   2.772  1.00  0.00           H  
ATOM    219  HA  ILE A  61      12.008  30.678   1.163  1.00  0.00           H  
ATOM    220  HB  ILE A  61      10.767  33.326   1.978  1.00  0.00           H  
ATOM    221 HG12 ILE A  61       9.801  30.500   2.569  1.00  0.00           H  
ATOM    222 HG13 ILE A  61      10.989  31.276   3.566  1.00  0.00           H  
ATOM    223 HG21 ILE A  61       8.588  32.555   0.944  1.00  0.00           H  
ATOM    224 HG22 ILE A  61       9.791  32.962  -0.241  1.00  0.00           H  
ATOM    225 HG23 ILE A  61       9.465  31.268   0.127  1.00  0.00           H  
ATOM    226 HD11 ILE A  61       8.803  31.580   4.593  1.00  0.00           H  
ATOM    227 HD12 ILE A  61       9.366  33.151   4.049  1.00  0.00           H  
ATOM    228 HD13 ILE A  61       8.133  32.287   3.134  1.00  0.00           H  
ATOM    229  N   LEU A  62      12.838  33.547  -0.313  1.00 67.16           N  
ANISOU  229  N   LEU A  62     9982   6789   8745   1733    457   -441
ATOM    230  CA  LEU A  62      13.138  34.242  -1.566  1.00 68.82           C  
ANISOU  230  CA  LEU A  62    10351   6848   8950   1840    423   -294
ATOM    231  C   LEU A  62      14.513  33.871  -2.149  1.00 72.68           C  
ANISOU  231  C   LEU A  62    10938   7298   9379   1647    409   -205
ATOM    232  O   LEU A  62      14.691  33.974  -3.362  1.00 72.22           O  
ANISOU  232  O   LEU A  62    10917   7252   9272   1711    340    -76
ATOM    233  CB  LEU A  62      13.147  35.763  -1.282  1.00 71.10           C  
ANISOU  233  CB  LEU A  62    10839   6861   9313   1963    517   -303
ATOM    234  CG  LEU A  62      11.786  36.355  -0.852  1.00 78.56           C  
ANISOU  234  CG  LEU A  62    11759   7783  10308   2275    493   -288
ATOM    235  CD1 LEU A  62      11.975  37.751  -0.238  1.00 80.71           C  
ANISOU  235  CD1 LEU A  62    12165   7832  10670   2358    616   -387
ATOM    236  CD2 LEU A  62      10.781  36.412  -2.014  1.00 82.79           C  
ANISOU  236  CD2 LEU A  62    12403   8247  10807   2450    411   -104
ATOM    237  H   LEU A  62      12.904  34.092   0.535  1.00  0.00           H  
ATOM    238  HA  LEU A  62      12.383  34.004  -2.314  1.00  0.00           H  
ATOM    239  HB2 LEU A  62      13.882  35.965  -0.500  1.00  0.00           H  
ATOM    240  HB3 LEU A  62      13.499  36.308  -2.159  1.00  0.00           H  
ATOM    241  HG  LEU A  62      11.356  35.726  -0.072  1.00  0.00           H  
ATOM    242 HD11 LEU A  62      11.025  38.162   0.103  1.00  0.00           H  
ATOM    243 HD12 LEU A  62      12.642  37.716   0.624  1.00  0.00           H  
ATOM    244 HD13 LEU A  62      12.400  38.448  -0.961  1.00  0.00           H  
ATOM    245 HD21 LEU A  62       9.832  36.838  -1.688  1.00  0.00           H  
ATOM    246 HD22 LEU A  62      11.156  37.025  -2.834  1.00  0.00           H  
ATOM    247 HD23 LEU A  62      10.569  35.421  -2.410  1.00  0.00           H  
ATOM    248  N   MET A  63      15.471  33.455  -1.304  1.00 69.06           N  
ANISOU  248  N   MET A  63    10520   6801   8918   1423    476   -277
ATOM    249  CA  MET A  63      16.872  33.230  -1.666  1.00 67.96           C  
ANISOU  249  CA  MET A  63    10466   6621   8733   1244    478   -210
ATOM    250  C   MET A  63      17.304  31.759  -1.545  1.00 66.64           C  
ANISOU  250  C   MET A  63    10149   6667   8502   1093    415   -222
ATOM    251  O   MET A  63      18.462  31.463  -1.839  1.00 65.37           O  
ANISOU  251  O   MET A  63    10035   6502   8299    976    405   -159
ATOM    252  CB  MET A  63      17.778  34.140  -0.807  1.00 71.46           C  
ANISOU  252  CB  MET A  63    11059   6878   9215   1092    590   -278
ATOM    253  CG  MET A  63      17.574  35.638  -1.090  1.00 78.24           C  
ANISOU  253  CG  MET A  63    12139   7467  10121   1186    661   -214
ATOM    254  SD  MET A  63      18.703  36.746  -0.204  1.00 84.95           S  
ANISOU  254  SD  MET A  63    13155   8086  11036   1024    807   -346
ATOM    255  CE  MET A  63      20.236  36.472  -1.132  1.00 80.20           C  
ANISOU  255  CE  MET A  63    12538   7557  10377    719    814   -345
ATOM    256  H   MET A  63      15.243  33.418  -0.319  1.00  0.00           H  
ATOM    257  HA  MET A  63      17.040  33.494  -2.712  1.00  0.00           H  
ATOM    258  HB2 MET A  63      17.623  33.936   0.253  1.00  0.00           H  
ATOM    259  HB3 MET A  63      18.822  33.898  -1.004  1.00  0.00           H  
ATOM    260  HG2 MET A  63      17.668  35.837  -2.158  1.00  0.00           H  
ATOM    261  HG3 MET A  63      16.560  35.927  -0.813  1.00  0.00           H  
ATOM    262  HE1 MET A  63      21.023  37.123  -0.752  1.00  0.00           H  
ATOM    263  HE2 MET A  63      20.570  35.440  -1.034  1.00  0.00           H  
ATOM    264  HE3 MET A  63      20.087  36.693  -2.189  1.00  0.00           H  
ATOM    265  N   VAL A  64      16.398  30.838  -1.164  1.00 60.28           N  
ANISOU  265  N   VAL A  64     9173   6040   7689   1090    382   -302
ATOM    266  CA  VAL A  64      16.665  29.398  -1.085  1.00 57.11           C  
ANISOU  266  CA  VAL A  64     8654   5813   7230    951    329   -310
ATOM    267  C   VAL A  64      15.503  28.588  -1.674  1.00 58.34           C  
ANISOU  267  C   VAL A  64     8654   6151   7360   1041    245   -292
ATOM    268  O   VAL A  64      15.698  27.901  -2.674  1.00 56.89           O  
ANISOU  268  O   VAL A  64     8446   6042   7128   1019    177   -222
ATOM    269  CB  VAL A  64      17.116  28.917   0.327  1.00 59.85           C  
ANISOU  269  CB  VAL A  64     8962   6209   7571    791    376   -421
ATOM    270  CG1 VAL A  64      17.799  27.542   0.242  1.00 58.04           C  
ANISOU  270  CG1 VAL A  64     8646   6127   7281    662    321   -407
ATOM    271  CG2 VAL A  64      18.016  29.908   1.089  1.00 60.10           C  
ANISOU  271  CG2 VAL A  64     9130   6081   7626    692    455   -463
ATOM    272  H   VAL A  64      15.463  31.149  -0.943  1.00  0.00           H  
ATOM    273  HA  VAL A  64      17.503  29.193  -1.755  1.00  0.00           H  
ATOM    274  HB  VAL A  64      16.228  28.780   0.944  1.00  0.00           H  
ATOM    275 HG11 VAL A  64      18.074  27.169   1.227  1.00  0.00           H  
ATOM    276 HG12 VAL A  64      17.154  26.798  -0.221  1.00  0.00           H  
ATOM    277 HG13 VAL A  64      18.704  27.592  -0.358  1.00  0.00           H  
ATOM    278 HG21 VAL A  64      18.365  29.488   2.030  1.00  0.00           H  
ATOM    279 HG22 VAL A  64      18.894  30.185   0.513  1.00  0.00           H  
ATOM    280 HG23 VAL A  64      17.481  30.825   1.327  1.00  0.00           H  
ATOM    281  N   ILE A  65      14.312  28.650  -1.051  1.00 54.46           N  
ANISOU  281  N   ILE A  65     8054   5738   6900   1131    254   -368
ATOM    282  CA  ILE A  65      13.169  27.766  -1.325  1.00 54.19           C  
ANISOU  282  CA  ILE A  65     7846   5898   6847   1186    187   -382
ATOM    283  C   ILE A  65      12.576  27.982  -2.729  1.00 60.25           C  
ANISOU  283  C   ILE A  65     8599   6695   7598   1352     98   -289
ATOM    284  O   ILE A  65      12.382  27.006  -3.452  1.00 59.62           O  
ANISOU  284  O   ILE A  65     8437   6749   7467   1314     21   -258
ATOM    285  CB  ILE A  65      12.087  27.928  -0.216  1.00 57.84           C  
ANISOU  285  CB  ILE A  65     8186   6444   7346   1228    239   -499
ATOM    286  CG1 ILE A  65      12.692  27.624   1.175  1.00 56.93           C  
ANISOU  286  CG1 ILE A  65     8087   6333   7213   1043    313   -580
ATOM    287  CG2 ILE A  65      10.840  27.052  -0.473  1.00 58.48           C  
ANISOU  287  CG2 ILE A  65     8069   6737   7413   1274    177   -523
ATOM    288  CD1 ILE A  65      11.709  27.700   2.349  1.00 61.37           C  
ANISOU  288  CD1 ILE A  65     8600   6914   7803   1068    399   -697
ATOM    289  H   ILE A  65      14.233  29.258  -0.246  1.00  0.00           H  
ATOM    290  HA  ILE A  65      13.539  26.739  -1.287  1.00  0.00           H  
ATOM    291  HB  ILE A  65      11.748  28.963  -0.220  1.00  0.00           H  
ATOM    292 HG12 ILE A  65      13.146  26.638   1.147  1.00  0.00           H  
ATOM    293 HG13 ILE A  65      13.505  28.317   1.387  1.00  0.00           H  
ATOM    294 HG21 ILE A  65      10.085  27.169   0.303  1.00  0.00           H  
ATOM    295 HG22 ILE A  65      10.340  27.315  -1.404  1.00  0.00           H  
ATOM    296 HG23 ILE A  65      11.110  25.998  -0.523  1.00  0.00           H  
ATOM    297 HD11 ILE A  65      12.238  27.660   3.299  1.00  0.00           H  
ATOM    298 HD12 ILE A  65      11.145  28.630   2.322  1.00  0.00           H  
ATOM    299 HD13 ILE A  65      11.003  26.870   2.344  1.00  0.00           H  
ATOM    300  N   ILE A  66      12.293  29.235  -3.119  1.00 58.56           N  
ANISOU  300  N   ILE A  66     8475   6356   7421   1536    108   -245
ATOM    301  CA  ILE A  66      11.803  29.605  -4.452  1.00 59.24           C  
ANISOU  301  CA  ILE A  66     8566   6466   7476   1717     17   -143
ATOM    302  C   ILE A  66      12.826  29.249  -5.564  1.00 61.24           C  
ANISOU  302  C   ILE A  66     8923   6692   7652   1623    -27    -34
ATOM    303  O   ILE A  66      12.425  28.545  -6.490  1.00 60.57           O  
ANISOU  303  O   ILE A  66     8745   6765   7506   1642   -121     -3
ATOM    304  CB  ILE A  66      11.285  31.076  -4.445  1.00 64.92           C  
ANISOU  304  CB  ILE A  66     9393   7025   8249   1947     43   -105
ATOM    305  CG1 ILE A  66       9.976  31.161  -3.620  1.00 66.67           C  
ANISOU  305  CG1 ILE A  66     9453   7345   8535   2084     60   -218
ATOM    306  CG2 ILE A  66      11.072  31.659  -5.860  1.00 67.22           C  
ANISOU  306  CG2 ILE A  66     9757   7300   8482   2124    -52     40
ATOM    307  CD1 ILE A  66       9.546  32.585  -3.242  1.00 74.77           C  
ANISOU  307  CD1 ILE A  66    10598   8172   9639   2257    138   -237
ATOM    308  H   ILE A  66      12.455  29.989  -2.463  1.00  0.00           H  
ATOM    309  HA  ILE A  66      10.934  28.972  -4.647  1.00  0.00           H  
ATOM    310  HB  ILE A  66      12.022  31.701  -3.940  1.00  0.00           H  
ATOM    311 HG12 ILE A  66       9.167  30.670  -4.161  1.00  0.00           H  
ATOM    312 HG13 ILE A  66      10.087  30.604  -2.689  1.00  0.00           H  
ATOM    313 HG21 ILE A  66      10.691  32.679  -5.822  1.00  0.00           H  
ATOM    314 HG22 ILE A  66      12.001  31.707  -6.427  1.00  0.00           H  
ATOM    315 HG23 ILE A  66      10.361  31.062  -6.431  1.00  0.00           H  
ATOM    316 HD11 ILE A  66       8.652  32.561  -2.618  1.00  0.00           H  
ATOM    317 HD12 ILE A  66      10.326  33.087  -2.675  1.00  0.00           H  
ATOM    318 HD13 ILE A  66       9.315  33.192  -4.116  1.00  0.00           H  
ATOM    319  N   PRO A  67      14.127  29.630  -5.478  1.00 57.21           N  
ANISOU  319  N   PRO A  67     8585   6012   7141   1504     43      7
ATOM    320  CA  PRO A  67      15.214  29.106  -6.331  1.00 56.37           C  
ANISOU  320  CA  PRO A  67     8555   5907   6958   1415     12     99
ATOM    321  C   PRO A  67      15.342  27.570  -6.450  1.00 58.99           C  
ANISOU  321  C   PRO A  67     8754   6418   7240   1274    -39     57
ATOM    322  O   PRO A  67      15.786  27.096  -7.495  1.00 59.06           O  
ANISOU  322  O   PRO A  67     8767   6497   7174   1273   -102    121
ATOM    323  CB  PRO A  67      16.505  29.674  -5.724  1.00 57.90           C  
ANISOU  323  CB  PRO A  67     8915   5907   7177   1287    116    111
ATOM    324  CG  PRO A  67      16.073  30.967  -5.067  1.00 63.63           C  
ANISOU  324  CG  PRO A  67     9710   6482   7984   1378    187     67
ATOM    325  CD  PRO A  67      14.626  30.725  -4.640  1.00 58.98           C  
ANISOU  325  CD  PRO A  67     8940   6043   7429   1444    156    -35
ATOM    326  HA  PRO A  67      15.070  29.523  -7.329  1.00  0.00           H  
ATOM    327  HB2 PRO A  67      16.908  29.008  -4.958  1.00  0.00           H  
ATOM    328  HB3 PRO A  67      17.286  29.827  -6.469  1.00  0.00           H  
ATOM    329  HG2 PRO A  67      16.721  31.259  -4.243  1.00  0.00           H  
ATOM    330  HG3 PRO A  67      16.101  31.771  -5.805  1.00  0.00           H  
ATOM    331  HD2 PRO A  67      14.049  31.637  -4.780  1.00  0.00           H  
ATOM    332  HD3 PRO A  67      14.586  30.456  -3.587  1.00  0.00           H  
ATOM    333  N   THR A  68      14.955  26.799  -5.416  1.00 54.44           N  
ANISOU  333  N   THR A  68     8073   5912   6699   1161    -10    -49
ATOM    334  CA  THR A  68      15.009  25.333  -5.415  1.00 52.89           C  
ANISOU  334  CA  THR A  68     7768   5861   6466   1029    -46    -92
ATOM    335  C   THR A  68      13.807  24.767  -6.187  1.00 57.63           C  
ANISOU  335  C   THR A  68     8238   6630   7028   1109   -141    -94
ATOM    336  O   THR A  68      14.001  23.955  -7.089  1.00 57.35           O  
ANISOU  336  O   THR A  68     8195   6666   6930   1062   -196    -64
ATOM    337  CB  THR A  68      14.995  24.795  -3.958  1.00 59.92           C  
ANISOU  337  CB  THR A  68     8597   6776   7395    913     11   -191
ATOM    338  OG1 THR A  68      16.183  25.199  -3.316  1.00 60.24           O  
ANISOU  338  OG1 THR A  68     8750   6685   7452    824     82   -195
ATOM    339  CG2 THR A  68      14.960  23.259  -3.847  1.00 55.98           C  
ANISOU  339  CG2 THR A  68     8002   6408   6860    790    -21   -228
ATOM    340  H   THR A  68      14.614  27.252  -4.579  1.00  0.00           H  
ATOM    341  HA  THR A  68      15.921  24.998  -5.907  1.00  0.00           H  
ATOM    342  HB  THR A  68      14.156  25.202  -3.396  1.00  0.00           H  
ATOM    343  HG1 THR A  68      16.169  26.143  -3.224  1.00  0.00           H  
ATOM    344 HG21 THR A  68      15.028  22.940  -2.808  1.00  0.00           H  
ATOM    345 HG22 THR A  68      14.037  22.835  -4.243  1.00  0.00           H  
ATOM    346 HG23 THR A  68      15.792  22.803  -4.381  1.00  0.00           H  
ATOM    347  N   ILE A  69      12.576  25.189  -5.849  1.00 54.65           N  
ANISOU  347  N   ILE A  69     7751   6326   6688   1229   -158   -142
ATOM    348  CA  ILE A  69      11.336  24.700  -6.459  1.00 55.35           C  
ANISOU  348  CA  ILE A  69     7682   6603   6747   1303   -250   -166
ATOM    349  C   ILE A  69      11.255  25.106  -7.943  1.00 60.96           C  
ANISOU  349  C   ILE A  69     8452   7323   7386   1436   -339    -63
ATOM    350  O   ILE A  69      10.966  24.261  -8.787  1.00 60.97           O  
ANISOU  350  O   ILE A  69     8379   7466   7319   1410   -422    -65
ATOM    351  CB  ILE A  69      10.103  25.191  -5.644  1.00 59.69           C  
ANISOU  351  CB  ILE A  69     8085   7237   7359   1410   -236   -249
ATOM    352  CG1 ILE A  69      10.122  24.632  -4.199  1.00 59.16           C  
ANISOU  352  CG1 ILE A  69     7965   7177   7337   1258   -140   -351
ATOM    353  CG2 ILE A  69       8.759  24.833  -6.324  1.00 61.47           C  
ANISOU  353  CG2 ILE A  69     8120   7683   7551   1491   -339   -283
ATOM    354  CD1 ILE A  69       9.133  25.332  -3.257  1.00 66.22           C  
ANISOU  354  CD1 ILE A  69     8744   8123   8295   1352    -87   -441
ATOM    355  H   ILE A  69      12.488  25.870  -5.105  1.00  0.00           H  
ATOM    356  HA  ILE A  69      11.357  23.613  -6.417  1.00  0.00           H  
ATOM    357  HB  ILE A  69      10.162  26.279  -5.582  1.00  0.00           H  
ATOM    358 HG12 ILE A  69       9.924  23.559  -4.210  1.00  0.00           H  
ATOM    359 HG13 ILE A  69      11.114  24.735  -3.761  1.00  0.00           H  
ATOM    360 HG21 ILE A  69       7.905  25.172  -5.740  1.00  0.00           H  
ATOM    361 HG22 ILE A  69       8.652  25.299  -7.303  1.00  0.00           H  
ATOM    362 HG23 ILE A  69       8.662  23.755  -6.456  1.00  0.00           H  
ATOM    363 HD11 ILE A  69       9.277  25.004  -2.229  1.00  0.00           H  
ATOM    364 HD12 ILE A  69       9.267  26.413  -3.283  1.00  0.00           H  
ATOM    365 HD13 ILE A  69       8.098  25.115  -3.518  1.00  0.00           H  
ATOM    366  N   GLY A  70      11.561  26.373  -8.261  1.00 58.49           N  
ANISOU  366  N   GLY A  70     8287   6853   7082   1565   -316     25
ATOM    367  CA  GLY A  70      11.544  26.914  -9.615  1.00 59.68           C  
ANISOU  367  CA  GLY A  70     8533   6989   7155   1702   -388    145
ATOM    368  C   GLY A  70      12.750  26.513 -10.474  1.00 63.00           C  
ANISOU  368  C   GLY A  70     9043   7411   7484   1579   -404    204
ATOM    369  O   GLY A  70      12.652  26.578 -11.697  1.00 63.41           O  
ANISOU  369  O   GLY A  70     9050   7600   7443   1619   -500    231
ATOM    370  H   GLY A  70      11.815  27.009  -7.515  1.00  0.00           H  
ATOM    371  HA2 GLY A  70      10.624  26.619 -10.122  1.00  0.00           H  
ATOM    372  HA3 GLY A  70      11.524  28.002  -9.544  1.00  0.00           H  
ATOM    373  N   GLY A  71      13.867  26.089  -9.858  1.00 58.31           N  
ANISOU  373  N   GLY A  71     8563   6678   6912   1430   -309    211
ATOM    374  CA  GLY A  71      15.092  25.700 -10.550  1.00 57.12           C  
ANISOU  374  CA  GLY A  71     8499   6518   6689   1308   -298    256
ATOM    375  C   GLY A  71      15.131  24.220 -10.936  1.00 59.04           C  
ANISOU  375  C   GLY A  71     8623   6925   6885   1196   -352    186
ATOM    376  O   GLY A  71      15.578  23.893 -12.034  1.00 58.37           O  
ANISOU  376  O   GLY A  71     8579   6893   6706   1175   -391    226
ATOM    377  H   GLY A  71      13.879  26.064  -8.848  1.00  0.00           H  
ATOM    378  HA2 GLY A  71      15.236  26.312 -11.442  1.00  0.00           H  
ATOM    379  HA3 GLY A  71      15.940  25.902  -9.897  1.00  0.00           H  
ATOM    380  N   ASN A  72      14.657  23.326 -10.052  1.00 54.60           N  
ANISOU  380  N   ASN A  72     7926   6435   6383   1118   -347     79
ATOM    381  CA  ASN A  72      14.685  21.877 -10.266  1.00 53.52           C  
ANISOU  381  CA  ASN A  72     7694   6426   6217    996   -382      5
ATOM    382  C   ASN A  72      13.546  21.377 -11.165  1.00 58.29           C  
ANISOU  382  C   ASN A  72     8181   7209   6758   1066   -492    -21
ATOM    383  O   ASN A  72      13.759  20.416 -11.903  1.00 57.53           O  
ANISOU  383  O   ASN A  72     8068   7195   6597    987   -532    -49
ATOM    384  CB  ASN A  72      14.587  21.146  -8.910  1.00 52.01           C  
ANISOU  384  CB  ASN A  72     7425   6233   6101    879   -327    -86
ATOM    385  CG  ASN A  72      15.910  21.184  -8.144  1.00 63.65           C  
ANISOU  385  CG  ASN A  72     9002   7576   7608    778   -242    -74
ATOM    386  OD1 ASN A  72      16.907  20.660  -8.625  1.00 55.07           O  
ANISOU  386  OD1 ASN A  72     7973   6467   6483    699   -232    -57
ATOM    387  ND2 ASN A  72      15.944  21.816  -6.972  1.00 52.97           N  
ANISOU  387  ND2 ASN A  72     7666   6140   6321    782   -179    -91
ATOM    388  H   ASN A  72      14.311  23.662  -9.163  1.00  0.00           H  
ATOM    389  HA  ASN A  72      15.621  21.601 -10.759  1.00  0.00           H  
ATOM    390  HB2 ASN A  72      13.775  21.550  -8.304  1.00  0.00           H  
ATOM    391  HB3 ASN A  72      14.350  20.096  -9.075  1.00  0.00           H  
ATOM    392 HD21 ASN A  72      16.813  21.875  -6.463  1.00  0.00           H  
ATOM    393 HD22 ASN A  72      15.116  22.287  -6.632  1.00  0.00           H  
ATOM    394  N   THR A  73      12.368  22.026 -11.150  1.00 56.18           N  
ANISOU  394  N   THR A  73     7829   7008   6509   1216   -541    -21
ATOM    395  CA  THR A  73      11.247  21.699 -12.041  1.00 57.49           C  
ANISOU  395  CA  THR A  73     7861   7372   6610   1296   -660    -52
ATOM    396  C   THR A  73      11.551  21.989 -13.523  1.00 62.26           C  
ANISOU  396  C   THR A  73     8570   7998   7089   1375   -732     44
ATOM    397  O   THR A  73      11.037  21.269 -14.375  1.00 63.30           O  
ANISOU  397  O   THR A  73     8625   8291   7133   1350   -821      2
ATOM    398  CB  THR A  73       9.950  22.415 -11.592  1.00 69.09           C  
ANISOU  398  CB  THR A  73     9198   8920   8131   1458   -696    -77
ATOM    399  OG1 THR A  73      10.109  23.821 -11.539  1.00 76.23           O  
ANISOU  399  OG1 THR A  73    10230   9654   9080   1597   -644     10
ATOM    400  CG2 THR A  73       9.398  21.880 -10.262  1.00 64.44           C  
ANISOU  400  CG2 THR A  73     8445   8411   7629   1356   -650   -205
ATOM    401  H   THR A  73      12.255  22.810 -10.523  1.00  0.00           H  
ATOM    402  HA  THR A  73      11.069  20.625 -11.966  1.00  0.00           H  
ATOM    403  HB  THR A  73       9.183  22.231 -12.346  1.00  0.00           H  
ATOM    404  HG1 THR A  73      10.593  24.041 -10.755  1.00  0.00           H  
ATOM    405 HG21 THR A  73       8.503  22.424  -9.958  1.00  0.00           H  
ATOM    406 HG22 THR A  73       9.128  20.828 -10.352  1.00  0.00           H  
ATOM    407 HG23 THR A  73      10.127  21.955  -9.457  1.00  0.00           H  
ATOM    408  N   LEU A  74      12.427  22.963 -13.834  1.00 58.14           N  
ANISOU  408  N   LEU A  74     8229   7312   6549   1453   -687    167
ATOM    409  CA  LEU A  74      12.894  23.258 -15.192  1.00 58.56           C  
ANISOU  409  CA  LEU A  74     8418   7361   6473   1521   -730    277
ATOM    410  C   LEU A  74      13.754  22.119 -15.768  1.00 61.64           C  
ANISOU  410  C   LEU A  74     8842   7790   6789   1353   -716    242
ATOM    411  O   LEU A  74      13.588  21.775 -16.937  1.00 62.28           O  
ANISOU  411  O   LEU A  74     8938   7986   6739   1383   -795    265
ATOM    412  CB  LEU A  74      13.727  24.560 -15.186  1.00 58.82           C  
ANISOU  412  CB  LEU A  74     8652   7177   6518   1594   -647    408
ATOM    413  CG  LEU A  74      12.926  25.860 -14.968  1.00 65.01           C  
ANISOU  413  CG  LEU A  74     9472   7907   7321   1822   -682    490
ATOM    414  CD1 LEU A  74      13.882  27.028 -14.678  1.00 64.87           C  
ANISOU  414  CD1 LEU A  74     9630   7633   7384   1825   -555    559
ATOM    415  CD2 LEU A  74      12.027  26.204 -16.166  1.00 69.55           C  
ANISOU  415  CD2 LEU A  74    10115   8566   7745   1987   -791    605
ATOM    416  H   LEU A  74      12.818  23.511 -13.081  1.00  0.00           H  
ATOM    417  HA  LEU A  74      12.027  23.374 -15.844  1.00  0.00           H  
ATOM    418  HB2 LEU A  74      14.498  24.478 -14.419  1.00  0.00           H  
ATOM    419  HB3 LEU A  74      14.267  24.659 -16.125  1.00  0.00           H  
ATOM    420  HG  LEU A  74      12.284  25.728 -14.098  1.00  0.00           H  
ATOM    421 HD11 LEU A  74      13.331  27.947 -14.475  1.00  0.00           H  
ATOM    422 HD12 LEU A  74      14.505  26.823 -13.807  1.00  0.00           H  
ATOM    423 HD13 LEU A  74      14.546  27.216 -15.522  1.00  0.00           H  
ATOM    424 HD21 LEU A  74      11.496  27.142 -16.002  1.00  0.00           H  
ATOM    425 HD22 LEU A  74      12.613  26.314 -17.079  1.00  0.00           H  
ATOM    426 HD23 LEU A  74      11.273  25.437 -16.341  1.00  0.00           H  
ATOM    427  N   VAL A  75      14.634  21.519 -14.944  1.00 56.67           N  
ANISOU  427  N   VAL A  75     8224   7070   6238   1188   -619    183
ATOM    428  CA  VAL A  75      15.514  20.396 -15.294  1.00 55.52           C  
ANISOU  428  CA  VAL A  75     8108   6940   6047   1038   -590    138
ATOM    429  C   VAL A  75      14.703  19.103 -15.519  1.00 60.15           C  
ANISOU  429  C   VAL A  75     8553   7702   6601    976   -672     21
ATOM    430  O   VAL A  75      15.030  18.334 -16.421  1.00 60.00           O  
ANISOU  430  O   VAL A  75     8558   7760   6479    933   -709     -1
ATOM    431  CB  VAL A  75      16.579  20.205 -14.173  1.00 57.32           C  
ANISOU  431  CB  VAL A  75     8380   7028   6372    907   -474    111
ATOM    432  CG1 VAL A  75      17.519  19.004 -14.412  1.00 56.08           C  
ANISOU  432  CG1 VAL A  75     8236   6894   6179    778   -450     54
ATOM    433  CG2 VAL A  75      17.432  21.472 -13.971  1.00 57.03           C  
ANISOU  433  CG2 VAL A  75     8481   6831   6359    939   -390    210
ATOM    434  H   VAL A  75      14.695  21.861 -13.995  1.00  0.00           H  
ATOM    435  HA  VAL A  75      16.029  20.634 -16.226  1.00  0.00           H  
ATOM    436  HB  VAL A  75      16.057  20.019 -13.233  1.00  0.00           H  
ATOM    437 HG11 VAL A  75      18.302  18.960 -13.654  1.00  0.00           H  
ATOM    438 HG12 VAL A  75      16.990  18.052 -14.370  1.00  0.00           H  
ATOM    439 HG13 VAL A  75      18.007  19.073 -15.385  1.00  0.00           H  
ATOM    440 HG21 VAL A  75      18.128  21.345 -13.141  1.00  0.00           H  
ATOM    441 HG22 VAL A  75      18.018  21.697 -14.861  1.00  0.00           H  
ATOM    442 HG23 VAL A  75      16.827  22.348 -13.745  1.00  0.00           H  
ATOM    443  N   ILE A  76      13.633  18.884 -14.733  1.00 56.67           N  
ANISOU  443  N   ILE A  76     7966   7323   6243    966   -694    -60
ATOM    444  CA  ILE A  76      12.724  17.740 -14.846  1.00 56.76           C  
ANISOU  444  CA  ILE A  76     7830   7495   6241    884   -758   -182
ATOM    445  C   ILE A  76      11.850  17.861 -16.111  1.00 62.06           C  
ANISOU  445  C   ILE A  76     8444   8349   6788    989   -889   -178
ATOM    446  O   ILE A  76      11.684  16.866 -16.816  1.00 62.36           O  
ANISOU  446  O   ILE A  76     8447   8499   6747    903   -941   -256
ATOM    447  CB  ILE A  76      11.869  17.634 -13.547  1.00 59.67           C  
ANISOU  447  CB  ILE A  76     8058   7889   6726    844   -730   -261
ATOM    448  CG1 ILE A  76      12.766  17.293 -12.332  1.00 58.20           C  
ANISOU  448  CG1 ILE A  76     7930   7557   6628    703   -616   -285
ATOM    449  CG2 ILE A  76      10.719  16.605 -13.647  1.00 61.72           C  
ANISOU  449  CG2 ILE A  76     8139   8346   6965    782   -807   -383
ATOM    450  CD1 ILE A  76      12.117  17.584 -10.971  1.00 64.39           C  
ANISOU  450  CD1 ILE A  76     8642   8305   7517    698   -556   -312
ATOM    451  H   ILE A  76      13.435  19.559 -14.007  1.00  0.00           H  
ATOM    452  HA  ILE A  76      13.322  16.832 -14.942  1.00  0.00           H  
ATOM    453  HB  ILE A  76      11.416  18.610 -13.370  1.00  0.00           H  
ATOM    454 HG12 ILE A  76      13.077  16.250 -12.383  1.00  0.00           H  
ATOM    455 HG13 ILE A  76      13.690  17.865 -12.375  1.00  0.00           H  
ATOM    456 HG21 ILE A  76      10.157  16.536 -12.717  1.00  0.00           H  
ATOM    457 HG22 ILE A  76       9.993  16.867 -14.417  1.00  0.00           H  
ATOM    458 HG23 ILE A  76      11.101  15.609 -13.873  1.00  0.00           H  
ATOM    459 HD11 ILE A  76      12.828  17.425 -10.163  1.00  0.00           H  
ATOM    460 HD12 ILE A  76      11.784  18.618 -10.910  1.00  0.00           H  
ATOM    461 HD13 ILE A  76      11.259  16.941 -10.779  1.00  0.00           H  
ATOM    462  N   LEU A  77      11.341  19.068 -16.425  1.00 59.53           N  
ANISOU  462  N   LEU A  77     8124   8052   6443   1179   -944    -87
ATOM    463  CA  LEU A  77      10.547  19.366 -17.623  1.00 61.50           C  
ANISOU  463  CA  LEU A  77     8322   8485   6561   1313  -1084    -65
ATOM    464  C   LEU A  77      11.367  19.266 -18.922  1.00 65.51           C  
ANISOU  464  C   LEU A  77     8975   9002   6914   1299  -1108     -8
ATOM    465  O   LEU A  77      10.806  18.931 -19.963  1.00 66.30           O  
ANISOU  465  O   LEU A  77     9008   9288   6893   1294  -1215    -65
ATOM    466  CB  LEU A  77       9.959  20.794 -17.523  1.00 62.91           C  
ANISOU  466  CB  LEU A  77     8499   8653   6749   1548  -1129     41
ATOM    467  CG  LEU A  77       8.759  20.943 -16.564  1.00 68.14           C  
ANISOU  467  CG  LEU A  77     8966   9402   7524   1615  -1151    -35
ATOM    468  CD1 LEU A  77       8.523  22.424 -16.225  1.00 69.48           C  
ANISOU  468  CD1 LEU A  77     9191   9480   7728   1849  -1154     80
ATOM    469  CD2 LEU A  77       7.473  20.325 -17.136  1.00 71.37           C  
ANISOU  469  CD2 LEU A  77     9148  10094   7875   1612  -1284   -155
ATOM    470  H   LEU A  77      11.512  19.836 -15.789  1.00  0.00           H  
ATOM    471  HA  LEU A  77       9.736  18.642 -17.690  1.00  0.00           H  
ATOM    472  HB2 LEU A  77      10.756  21.476 -17.221  1.00  0.00           H  
ATOM    473  HB3 LEU A  77       9.641  21.145 -18.506  1.00  0.00           H  
ATOM    474  HG  LEU A  77       8.985  20.421 -15.634  1.00  0.00           H  
ATOM    475 HD11 LEU A  77       7.694  22.542 -15.527  1.00  0.00           H  
ATOM    476 HD12 LEU A  77       9.402  22.876 -15.767  1.00  0.00           H  
ATOM    477 HD13 LEU A  77       8.290  22.998 -17.122  1.00  0.00           H  
ATOM    478 HD21 LEU A  77       6.650  20.413 -16.427  1.00  0.00           H  
ATOM    479 HD22 LEU A  77       7.169  20.830 -18.052  1.00  0.00           H  
ATOM    480 HD23 LEU A  77       7.591  19.266 -17.362  1.00  0.00           H  
ATOM    481  N   ALA A  78      12.684  19.532 -18.865  1.00 60.79           N  
ANISOU  481  N   ALA A  78     8566   8216   6314   1280  -1004     92
ATOM    482  CA  ALA A  78      13.595  19.486 -20.007  1.00 60.54           C  
ANISOU  482  CA  ALA A  78     8685   8179   6139   1260   -994    151
ATOM    483  C   ALA A  78      13.918  18.052 -20.445  1.00 63.84           C  
ANISOU  483  C   ALA A  78     9064   8683   6509   1091   -997     17
ATOM    484  O   ALA A  78      14.075  17.816 -21.638  1.00 64.75           O  
ANISOU  484  O   ALA A  78     9203   8931   6468   1102  -1070      3
ATOM    485  CB  ALA A  78      14.891  20.213 -19.630  1.00 60.08           C  
ANISOU  485  CB  ALA A  78     8804   7903   6121   1240   -859    259
ATOM    486  H   ALA A  78      13.073  19.815 -17.975  1.00  0.00           H  
ATOM    487  HA  ALA A  78      13.147  20.004 -20.854  1.00  0.00           H  
ATOM    488  HB1 ALA A  78      15.612  20.190 -20.446  1.00  0.00           H  
ATOM    489  HB2 ALA A  78      14.689  21.262 -19.419  1.00  0.00           H  
ATOM    490  HB3 ALA A  78      15.360  19.776 -18.749  1.00  0.00           H  
ATOM    491  N   VAL A  79      13.962  17.091 -19.508  1.00 58.36           N  
ANISOU  491  N   VAL A  79     8317   7914   5943    942   -919    -84
ATOM    492  CA  VAL A  79      14.159  15.668 -19.796  1.00 57.47           C  
ANISOU  492  CA  VAL A  79     8184   7840   5810    783   -905   -216
ATOM    493  C   VAL A  79      12.807  14.981 -20.109  1.00 63.29           C  
ANISOU  493  C   VAL A  79     8767   8785   6495    752  -1026   -341
ATOM    494  O   VAL A  79      12.803  13.954 -20.786  1.00 64.43           O  
ANISOU  494  O   VAL A  79     8922   9014   6547    665  -1056   -434
ATOM    495  CB  VAL A  79      14.863  15.014 -18.570  1.00 59.11           C  
ANISOU  495  CB  VAL A  79     8396   7891   6170    656   -789   -267
ATOM    496  CG1 VAL A  79      15.076  13.494 -18.713  1.00 58.63           C  
ANISOU  496  CG1 VAL A  79     8330   7846   6100    506   -771   -401
ATOM    497  CG2 VAL A  79      16.231  15.672 -18.302  1.00 57.66           C  
ANISOU  497  CG2 VAL A  79     8345   7538   6026    676   -680   -162
ATOM    498  H   VAL A  79      13.832  17.356 -18.542  1.00  0.00           H  
ATOM    499  HA  VAL A  79      14.804  15.549 -20.669  1.00  0.00           H  
ATOM    500  HB  VAL A  79      14.242  15.175 -17.687  1.00  0.00           H  
ATOM    501 HG11 VAL A  79      15.673  13.107 -17.888  1.00  0.00           H  
ATOM    502 HG12 VAL A  79      14.135  12.945 -18.706  1.00  0.00           H  
ATOM    503 HG13 VAL A  79      15.598  13.248 -19.635  1.00  0.00           H  
ATOM    504 HG21 VAL A  79      16.725  15.228 -17.439  1.00  0.00           H  
ATOM    505 HG22 VAL A  79      16.892  15.559 -19.161  1.00  0.00           H  
ATOM    506 HG23 VAL A  79      16.144  16.737 -18.103  1.00  0.00           H  
ATOM    507  N   SER A  80      11.667  15.545 -19.663  1.00 60.35           N  
ANISOU  507  N   SER A  80     8248   8503   6178    824  -1093   -351
ATOM    508  CA  SER A  80      10.330  14.979 -19.863  1.00 61.73           C  
ANISOU  508  CA  SER A  80     8240   8896   6317    789  -1207   -478
ATOM    509  C   SER A  80       9.742  15.351 -21.236  1.00 68.32           C  
ANISOU  509  C   SER A  80     9047   9939   6973    921  -1357   -451
ATOM    510  O   SER A  80       9.281  14.463 -21.951  1.00 69.21           O  
ANISOU  510  O   SER A  80     9068  10232   6998    839  -1443   -578
ATOM    511  CB  SER A  80       9.369  15.538 -18.793  1.00 65.35           C  
ANISOU  511  CB  SER A  80     8533   9388   6908    817  -1209   -507
ATOM    512  OG  SER A  80       9.604  14.929 -17.544  1.00 73.77           O  
ANISOU  512  OG  SER A  80     9613  10298   8119    678  -1083   -549
ATOM    513  H   SER A  80      11.738  16.392 -19.117  1.00  0.00           H  
ATOM    514  HA  SER A  80      10.364  13.890 -19.784  1.00  0.00           H  
ATOM    515  HB2 SER A  80       9.455  16.620 -18.698  1.00  0.00           H  
ATOM    516  HB3 SER A  80       8.331  15.327 -19.056  1.00  0.00           H  
ATOM    517  HG  SER A  80      10.450  15.218 -17.230  1.00  0.00           H  
ATOM    518  N   LEU A  81       9.725  16.649 -21.588  1.00 66.06           N  
ANISOU  518  N   LEU A  81     8842   9628   6628   1123  -1390   -289
ATOM    519  CA  LEU A  81       9.021  17.172 -22.761  1.00 68.33           C  
ANISOU  519  CA  LEU A  81     9115  10110   6738   1286  -1541   -233
ATOM    520  C   LEU A  81       9.896  17.111 -24.022  1.00 73.32           C  
ANISOU  520  C   LEU A  81     9940  10732   7185   1294  -1541   -160
ATOM    521  O   LEU A  81       9.421  16.653 -25.063  1.00 75.61           O  
ANISOU  521  O   LEU A  81    10194  11234   7300   1326  -1669   -199
ATOM    522  CB  LEU A  81       8.657  18.658 -22.521  1.00 69.30           C  
ANISOU  522  CB  LEU A  81     9226  10215   6889   1526  -1587    -90
ATOM    523  CG  LEU A  81       7.665  18.923 -21.367  1.00 74.23           C  
ANISOU  523  CG  LEU A  81     9634  10908   7663   1567  -1612   -164
ATOM    524  CD1 LEU A  81       7.573  20.430 -21.086  1.00 74.67           C  
ANISOU  524  CD1 LEU A  81     9749  10829   7795   1779  -1584    -15
ATOM    525  CD2 LEU A  81       6.269  18.347 -21.652  1.00 78.85           C  
ANISOU  525  CD2 LEU A  81     9987  11808   8164   1605  -1783   -280
ATOM    526  H   LEU A  81      10.139  17.326 -20.960  1.00  0.00           H  
ATOM    527  HA  LEU A  81       8.114  16.595 -22.945  1.00  0.00           H  
ATOM    528  HB2 LEU A  81       9.570  19.220 -22.329  1.00  0.00           H  
ATOM    529  HB3 LEU A  81       8.240  19.085 -23.435  1.00  0.00           H  
ATOM    530  HG  LEU A  81       8.041  18.451 -20.458  1.00  0.00           H  
ATOM    531 HD11 LEU A  81       6.821  20.648 -20.328  1.00  0.00           H  
ATOM    532 HD12 LEU A  81       8.524  20.819 -20.725  1.00  0.00           H  
ATOM    533 HD13 LEU A  81       7.305  20.985 -21.984  1.00  0.00           H  
ATOM    534 HD21 LEU A  81       5.577  18.581 -20.843  1.00  0.00           H  
ATOM    535 HD22 LEU A  81       5.852  18.757 -22.573  1.00  0.00           H  
ATOM    536 HD23 LEU A  81       6.292  17.262 -21.748  1.00  0.00           H  
ATOM    537  N   GLU A  82      11.155  17.573 -23.935  1.00 67.87           N  
ANISOU  537  N   GLU A  82     9444   9822   6523   1265  -1400    -59
ATOM    538  CA  GLU A  82      12.081  17.649 -25.061  1.00 68.11           C  
ANISOU  538  CA  GLU A  82     9658   9842   6380   1263  -1374     10
ATOM    539  C   GLU A  82      12.833  16.312 -25.186  1.00 71.67           C  
ANISOU  539  C   GLU A  82    10113  10314   6804   1061  -1323   -150
ATOM    540  O   GLU A  82      13.491  15.863 -24.246  1.00 69.10           O  
ANISOU  540  O   GLU A  82     9800   9832   6624    933  -1200   -207
ATOM    541  CB  GLU A  82      13.052  18.833 -24.816  1.00 68.52           C  
ANISOU  541  CB  GLU A  82     9902   9663   6468   1317  -1241    184
ATOM    542  CG  GLU A  82      14.158  19.045 -25.868  1.00 80.01           C  
ANISOU  542  CG  GLU A  82    11549  11097   7754   1296  -1181    260
ATOM    543  CD  GLU A  82      13.605  19.401 -27.249  1.00103.87           C  
ANISOU  543  CD  GLU A  82    14644  14287  10535   1436  -1303    352
ATOM    544  OE1 GLU A  82      13.596  20.610 -27.572  1.00101.62           O  
ANISOU  544  OE1 GLU A  82    14470  13935  10204   1597  -1313    533
ATOM    545  OE2 GLU A  82      13.212  18.458 -27.968  1.00 99.34           O1-
ANISOU  545  OE2 GLU A  82    14028  13905   9811   1384  -1387    245
ATOM    546  H   GLU A  82      11.489  17.898 -23.039  1.00  0.00           H  
ATOM    547  HA  GLU A  82      11.519  17.841 -25.976  1.00  0.00           H  
ATOM    548  HB2 GLU A  82      12.471  19.753 -24.729  1.00  0.00           H  
ATOM    549  HB3 GLU A  82      13.538  18.714 -23.852  1.00  0.00           H  
ATOM    550  HG3 GLU A  82      14.818  19.850 -25.540  1.00  0.00           H  
ATOM    551  HG2 GLU A  82      14.787  18.160 -25.945  1.00  0.00           H  
ATOM    552  N   LYS A  83      12.707  15.681 -26.364  1.00 70.52           N  
ANISOU  552  N   LYS A  83     9965  10363   6466   1045  -1421   -222
ATOM    553  CA  LYS A  83      13.208  14.341 -26.679  1.00 70.38           C  
ANISOU  553  CA  LYS A  83     9963  10378   6401    868  -1382   -388
ATOM    554  C   LYS A  83      14.703  14.321 -27.053  1.00 73.76           C  
ANISOU  554  C   LYS A  83    10580  10649   6795    820  -1231   -334
ATOM    555  O   LYS A  83      15.287  13.241 -27.149  1.00 72.98           O  
ANISOU  555  O   LYS A  83    10500  10490   6737    678  -1148   -463
ATOM    556  CB  LYS A  83      12.382  13.784 -27.857  1.00 75.35           C  
ANISOU  556  CB  LYS A  83    10533  11276   6821    865  -1536   -491
ATOM    557  CG  LYS A  83      10.925  13.489 -27.459  1.00 92.83           C  
ANISOU  557  CG  LYS A  83    12518  13656   9096    820  -1659   -635
ATOM    558  CD  LYS A  83      10.089  12.897 -28.604  1.00104.65           C  
ANISOU  558  CD  LYS A  83    13951  15395  10418    727  -1777   -811
ATOM    559  CE  LYS A  83       8.684  12.464 -28.155  1.00116.92           C  
ANISOU  559  CE  LYS A  83    15261  17122  12040    649  -1886   -973
ATOM    560  NZ  LYS A  83       7.854  13.616 -27.761  1.00127.57           N1+
ANISOU  560  NZ  LYS A  83    16467  18673  13331    846  -2050   -887
ATOM    561  H   LYS A  83      12.181  16.151 -27.088  1.00  0.00           H  
ATOM    562  HA  LYS A  83      13.081  13.693 -25.812  1.00  0.00           H  
ATOM    563  HB2 LYS A  83      12.406  14.479 -28.698  1.00  0.00           H  
ATOM    564  HB3 LYS A  83      12.829  12.856 -28.217  1.00  0.00           H  
ATOM    565  HG2 LYS A  83      10.921  12.792 -26.623  1.00  0.00           H  
ATOM    566  HG3 LYS A  83      10.450  14.401 -27.097  1.00  0.00           H  
ATOM    567  HD2 LYS A  83      10.019  13.611 -29.425  1.00  0.00           H  
ATOM    568  HD3 LYS A  83      10.607  12.024 -29.003  1.00  0.00           H  
ATOM    569  HE3 LYS A  83       8.181  11.942 -28.969  1.00  0.00           H  
ATOM    570  HE2 LYS A  83       8.748  11.764 -27.321  1.00  0.00           H  
ATOM    571  HZ1 LYS A  83       8.292  14.102 -26.991  1.00  0.00           H  
ATOM    572  HZ2 LYS A  83       7.757  14.247 -28.544  1.00  0.00           H  
ATOM    573  HZ3 LYS A  83       6.940  13.293 -27.477  1.00  0.00           H  
ATOM    574  N   LYS A  84      15.338  15.498 -27.187  1.00 70.23           N  
ANISOU  574  N   LYS A  84    10272  10129   6283    938  -1185   -146
ATOM    575  CA  LYS A  84      16.784  15.684 -27.360  1.00 69.16           C  
ANISOU  575  CA  LYS A  84    10304   9858   6116    897  -1031    -80
ATOM    576  C   LYS A  84      17.549  15.493 -26.029  1.00 70.22           C  
ANISOU  576  C   LYS A  84    10428   9774   6480    812   -886    -95
ATOM    577  O   LYS A  84      18.779  15.518 -26.026  1.00 68.99           O  
ANISOU  577  O   LYS A  84    10371   9513   6328    758   -752    -75
ATOM    578  CB  LYS A  84      17.043  17.126 -27.850  1.00 72.94           C  
ANISOU  578  CB  LYS A  84    10933  10316   6466   1036  -1022    132
ATOM    579  CG  LYS A  84      16.340  17.483 -29.173  1.00 92.00           C  
ANISOU  579  CG  LYS A  84    13413  12939   8605   1115  -1137    166
ATOM    580  CD  LYS A  84      16.395  18.988 -29.470  1.00103.22           C  
ANISOU  580  CD  LYS A  84    15007  14309   9903   1256  -1118    398
ATOM    581  CE  LYS A  84      15.417  19.405 -30.577  1.00  0.00           C  
ATOM    582  NZ  LYS A  84      15.240  20.865 -30.602  1.00  0.00           N1+
ATOM    583  H   LYS A  84      14.781  16.337 -27.099  1.00  0.00           H  
ATOM    584  HA  LYS A  84      17.163  14.971 -28.094  1.00  0.00           H  
ATOM    585  HB2 LYS A  84      16.731  17.828 -27.076  1.00  0.00           H  
ATOM    586  HB3 LYS A  84      18.115  17.290 -27.976  1.00  0.00           H  
ATOM    587  HG2 LYS A  84      16.778  16.918 -29.997  1.00  0.00           H  
ATOM    588  HG3 LYS A  84      15.295  17.182 -29.126  1.00  0.00           H  
ATOM    589  HD2 LYS A  84      16.148  19.535 -28.560  1.00  0.00           H  
ATOM    590  HD3 LYS A  84      17.412  19.282 -29.730  1.00  0.00           H  
ATOM    591  HE2 LYS A  84      15.770  19.060 -31.549  1.00  0.00           H  
ATOM    592  HE3 LYS A  84      14.437  18.956 -30.414  1.00  0.00           H  
ATOM    593  HZ1 LYS A  84      14.855  21.160 -29.714  1.00  0.00           H  
ATOM    594  HZ2 LYS A  84      16.132  21.314 -30.753  1.00  0.00           H  
ATOM    595  HZ3 LYS A  84      14.603  21.116 -31.344  1.00  0.00           H  
ATOM    596  N   LEU A  85      16.822  15.290 -24.917  1.00 65.92           N  
ANISOU  596  N   LEU A  85     9756   9174   6115    803   -912   -131
ATOM    597  CA  LEU A  85      17.319  15.108 -23.557  1.00 63.72           C  
ANISOU  597  CA  LEU A  85     9460   8709   6043    731   -795   -145
ATOM    598  C   LEU A  85      16.788  13.824 -22.896  1.00 66.08           C  
ANISOU  598  C   LEU A  85     9647   9008   6451    607   -803   -317
ATOM    599  O   LEU A  85      17.091  13.583 -21.729  1.00 63.89           O  
ANISOU  599  O   LEU A  85     9353   8590   6333    547   -718   -337
ATOM    600  CB  LEU A  85      17.021  16.374 -22.728  1.00 63.08           C  
ANISOU  600  CB  LEU A  85     9355   8530   6083    823   -792    -25
ATOM    601  CG  LEU A  85      17.846  17.616 -23.121  1.00 68.06           C  
ANISOU  601  CG  LEU A  85    10126   9079   6654    923   -742    155
ATOM    602  CD1 LEU A  85      17.292  18.862 -22.422  1.00 68.32           C  
ANISOU  602  CD1 LEU A  85    10127   9041   6790   1033   -771    248
ATOM    603  CD2 LEU A  85      19.337  17.428 -22.799  1.00 68.49           C  
ANISOU  603  CD2 LEU A  85    10282   8989   6752    838   -583    182
ATOM    604  H   LEU A  85      15.816  15.305 -25.020  1.00  0.00           H  
ATOM    605  HA  LEU A  85      18.397  14.957 -23.588  1.00  0.00           H  
ATOM    606  HB2 LEU A  85      15.960  16.598 -22.832  1.00  0.00           H  
ATOM    607  HB3 LEU A  85      17.177  16.181 -21.665  1.00  0.00           H  
ATOM    608  HG  LEU A  85      17.751  17.793 -24.193  1.00  0.00           H  
ATOM    609 HD11 LEU A  85      17.888  19.741 -22.658  1.00  0.00           H  
ATOM    610 HD12 LEU A  85      16.268  19.069 -22.733  1.00  0.00           H  
ATOM    611 HD13 LEU A  85      17.295  18.735 -21.340  1.00  0.00           H  
ATOM    612 HD21 LEU A  85      19.885  18.366 -22.871  1.00  0.00           H  
ATOM    613 HD22 LEU A  85      19.473  17.045 -21.788  1.00  0.00           H  
ATOM    614 HD23 LEU A  85      19.810  16.726 -23.485  1.00  0.00           H  
ATOM    615  N   GLN A  86      16.056  12.971 -23.636  1.00 63.46           N  
ANISOU  615  N   GLN A  86     9249   8834   6027    562   -900   -442
ATOM    616  CA  GLN A  86      15.626  11.638 -23.206  1.00 63.02           C  
ANISOU  616  CA  GLN A  86     9105   8772   6065    427   -902   -609
ATOM    617  C   GLN A  86      16.745  10.632 -23.533  1.00 66.95           C  
ANISOU  617  C   GLN A  86     9701   9178   6560    327   -799   -704
ATOM    618  O   GLN A  86      16.666   9.857 -24.488  1.00 67.26           O  
ANISOU  618  O   GLN A  86     9748   9300   6509    249   -829   -841
ATOM    619  CB  GLN A  86      14.322  11.272 -23.946  1.00 66.09           C  
ANISOU  619  CB  GLN A  86     9370   9370   6371    402  -1046   -718
ATOM    620  CG  GLN A  86      13.110  12.029 -23.373  1.00 78.94           C  
ANISOU  620  CG  GLN A  86    10874  11091   8026    517  -1144   -637
ATOM    621  CD  GLN A  86      11.785  11.687 -24.055  1.00 96.87           C  
ANISOU  621  CD  GLN A  86    12976  13578  10254    477  -1279   -765
ATOM    622  OE1 GLN A  86      11.711  10.815 -24.919  1.00 93.05           O  
ANISOU  622  OE1 GLN A  86    12481  13260   9615    439  -1364   -862
ATOM    623  NE2 GLN A  86      10.720  12.388 -23.667  1.00 89.26           N  
ANISOU  623  NE2 GLN A  86    11865  12633   9417    486  -1304   -774
ATOM    624  H   GLN A  86      15.861  13.224 -24.594  1.00  0.00           H  
ATOM    625  HA  GLN A  86      15.445  11.614 -22.129  1.00  0.00           H  
ATOM    626  HB3 GLN A  86      14.424  11.465 -25.016  1.00  0.00           H  
ATOM    627  HB2 GLN A  86      14.131  10.202 -23.843  1.00  0.00           H  
ATOM    628  HG2 GLN A  86      13.011  11.794 -22.313  1.00  0.00           H  
ATOM    629  HG3 GLN A  86      13.270  13.105 -23.444  1.00  0.00           H  
ATOM    630 HE21 GLN A  86       9.818  12.194 -24.075  1.00  0.00           H  
ATOM    631 HE22 GLN A  86      10.808  13.098 -22.952  1.00  0.00           H  
ATOM    632  N   TYR A  87      17.806  10.684 -22.715  1.00 62.77           N  
ANISOU  632  N   TYR A  87     9239   8479   6132    335   -677   -635
ATOM    633  CA  TYR A  87      19.031   9.899 -22.812  1.00 62.02           C  
ANISOU  633  CA  TYR A  87     9225   8273   6067    276   -565   -701
ATOM    634  C   TYR A  87      19.467   9.439 -21.419  1.00 63.16           C  
ANISOU  634  C   TYR A  87     9340   8253   6405    231   -498   -712
ATOM    635  O   TYR A  87      19.122  10.066 -20.416  1.00 61.63           O  
ANISOU  635  O   TYR A  87     9098   8011   6308    267   -501   -620
ATOM    636  CB  TYR A  87      20.135  10.693 -23.545  1.00 63.49           C  
ANISOU  636  CB  TYR A  87     9509   8436   6177    342   -481   -599
ATOM    637  CG  TYR A  87      19.924  10.868 -25.037  1.00 67.57           C  
ANISOU  637  CG  TYR A  87    10092   9104   6478    375   -519   -594
ATOM    638  CD1 TYR A  87      20.374   9.875 -25.929  1.00 70.72           C  
ANISOU  638  CD1 TYR A  87    10557   9542   6772    329   -473   -709
ATOM    639  CD2 TYR A  87      19.279  12.017 -25.541  1.00 69.28           C  
ANISOU  639  CD2 TYR A  87    10321   9415   6588    466   -594   -465
ATOM    640  CE1 TYR A  87      20.177  10.021 -27.315  1.00 73.28           C  
ANISOU  640  CE1 TYR A  87    10951  10015   6877    356   -501   -703
ATOM    641  CE2 TYR A  87      19.076  12.162 -26.928  1.00 71.91           C  
ANISOU  641  CE2 TYR A  87    10731   9890   6700    504   -630   -443
ATOM    642  CZ  TYR A  87      19.528  11.166 -27.815  1.00 80.28           C  
ANISOU  642  CZ  TYR A  87    11852  11003   7646    443   -583   -563
ATOM    643  OH  TYR A  87      19.337  11.308 -29.158  1.00 82.76           O  
ANISOU  643  OH  TYR A  87    12251  11469   7726    477   -615   -543
ATOM    644  H   TYR A  87      17.761  11.342 -21.949  1.00  0.00           H  
ATOM    645  HA  TYR A  87      18.822   8.991 -23.379  1.00  0.00           H  
ATOM    646  HB2 TYR A  87      20.253  11.673 -23.087  1.00  0.00           H  
ATOM    647  HB3 TYR A  87      21.097  10.197 -23.412  1.00  0.00           H  
ATOM    648  HD1 TYR A  87      20.872   8.996 -25.550  1.00  0.00           H  
ATOM    649  HD2 TYR A  87      18.928  12.785 -24.868  1.00  0.00           H  
ATOM    650  HE1 TYR A  87      20.520   9.252 -27.991  1.00  0.00           H  
ATOM    651  HE2 TYR A  87      18.571  13.038 -27.307  1.00  0.00           H  
ATOM    652  HH  TYR A  87      18.879  12.102 -29.386  1.00  0.00           H  
ATOM    653  N   ALA A  88      20.243   8.344 -21.383  1.00 59.18           N  
ANISOU  653  N   ALA A  88     8879   7658   5948    164   -434   -821
ATOM    654  CA  ALA A  88      20.756   7.657 -20.196  1.00 57.69           C  
ANISOU  654  CA  ALA A  88     8689   7309   5921    125   -371   -839
ATOM    655  C   ALA A  88      21.472   8.557 -19.174  1.00 60.51           C  
ANISOU  655  C   ALA A  88     9035   7580   6375    189   -317   -707
ATOM    656  O   ALA A  88      21.203   8.448 -17.979  1.00 59.18           O  
ANISOU  656  O   ALA A  88     8825   7337   6323    167   -316   -683
ATOM    657  CB  ALA A  88      21.674   6.519 -20.658  1.00 58.80           C  
ANISOU  657  CB  ALA A  88     8913   7363   6064     96   -297   -946
ATOM    658  H   ALA A  88      20.471   7.918 -22.269  1.00  0.00           H  
ATOM    659  HA  ALA A  88      19.901   7.206 -19.691  1.00  0.00           H  
ATOM    660  HB1 ALA A  88      22.098   5.989 -19.807  1.00  0.00           H  
ATOM    661  HB2 ALA A  88      21.128   5.796 -21.263  1.00  0.00           H  
ATOM    662  HB3 ALA A  88      22.505   6.893 -21.259  1.00  0.00           H  
ATOM    663  N   THR A  89      22.353   9.453 -19.652  1.00 57.62           N  
ANISOU  663  N   THR A  89     8707   7231   5955    254   -269   -627
ATOM    664  CA  THR A  89      23.155  10.384 -18.851  1.00 56.49           C  
ANISOU  664  CA  THR A  89     8556   7018   5891    298   -210   -517
ATOM    665  C   THR A  89      22.319  11.521 -18.216  1.00 60.02           C  
ANISOU  665  C   THR A  89     8950   7475   6379    323   -263   -422
ATOM    666  O   THR A  89      22.683  12.018 -17.150  1.00 58.82           O  
ANISOU  666  O   THR A  89     8777   7243   6329    331   -227   -365
ATOM    667  CB  THR A  89      24.292  10.944 -19.750  1.00 65.25           C  
ANISOU  667  CB  THR A  89     9718   8157   6918    335   -135   -472
ATOM    668  OG1 THR A  89      25.189  11.736 -18.995  1.00 63.06           O  
ANISOU  668  OG1 THR A  89     9424   7815   6721    354    -77   -380
ATOM    669  CG2 THR A  89      23.822  11.789 -20.952  1.00 66.14           C  
ANISOU  669  CG2 THR A  89     9874   8389   6868    362   -174   -428
ATOM    670  H   THR A  89      22.497   9.476 -20.650  1.00  0.00           H  
ATOM    671  HA  THR A  89      23.615   9.814 -18.042  1.00  0.00           H  
ATOM    672  HB  THR A  89      24.871  10.102 -20.132  1.00  0.00           H  
ATOM    673  HG1 THR A  89      25.551  11.204 -18.303  1.00  0.00           H  
ATOM    674 HG21 THR A  89      24.670  12.082 -21.572  1.00  0.00           H  
ATOM    675 HG22 THR A  89      23.133  11.235 -21.589  1.00  0.00           H  
ATOM    676 HG23 THR A  89      23.322  12.705 -20.637  1.00  0.00           H  
ATOM    677  N   ASN A  90      21.197  11.908 -18.846  1.00 56.80           N  
ANISOU  677  N   ASN A  90     8518   7171   5890    343   -350   -413
ATOM    678  CA  ASN A  90      20.309  12.979 -18.384  1.00 56.02           C  
ANISOU  678  CA  ASN A  90     8368   7089   5827    392   -402   -331
ATOM    679  C   ASN A  90      19.244  12.477 -17.394  1.00 59.01           C  
ANISOU  679  C   ASN A  90     8656   7456   6308    343   -440   -391
ATOM    680  O   ASN A  90      18.609  13.301 -16.737  1.00 57.93           O  
ANISOU  680  O   ASN A  90     8469   7310   6233    381   -458   -335
ATOM    681  CB  ASN A  90      19.577  13.604 -19.593  1.00 56.56           C  
ANISOU  681  CB  ASN A  90     8446   7286   5760    464   -482   -284
ATOM    682  CG  ASN A  90      20.517  14.328 -20.561  1.00 74.54           C  
ANISOU  682  CG  ASN A  90    10828   9557   7938    517   -431   -184
ATOM    683  OD1 ASN A  90      21.350  15.129 -20.145  1.00 67.05           O  
ANISOU  683  OD1 ASN A  90     9923   8505   7049    515   -339   -118
ATOM    684  ND2 ASN A  90      20.411  14.032 -21.856  1.00 68.93           N  
ANISOU  684  ND2 ASN A  90    10160   8966   7066    559   -488   -170
ATOM    685  H   ASN A  90      20.938  11.429 -19.696  1.00  0.00           H  
ATOM    686  HA  ASN A  90      20.890  13.749 -17.874  1.00  0.00           H  
ATOM    687  HB2 ASN A  90      19.018  12.833 -20.126  1.00  0.00           H  
ATOM    688  HB3 ASN A  90      18.846  14.338 -19.255  1.00  0.00           H  
ATOM    689 HD21 ASN A  90      21.018  14.487 -22.522  1.00  0.00           H  
ATOM    690 HD22 ASN A  90      19.703  13.383 -22.167  1.00  0.00           H  
ATOM    691  N   TYR A  91      19.078  11.152 -17.235  1.00 56.00           N  
ANISOU  691  N   TYR A  91     8264   7064   5949    255   -439   -505
ATOM    692  CA  TYR A  91      18.218  10.546 -16.214  1.00 55.46           C  
ANISOU  692  CA  TYR A  91     8123   6974   5974    182   -454   -562
ATOM    693  C   TYR A  91      18.909  10.497 -14.836  1.00 56.31           C  
ANISOU  693  C   TYR A  91     8246   6948   6200    178   -382   -510
ATOM    694  O   TYR A  91      18.222  10.295 -13.835  1.00 54.56           O  
ANISOU  694  O   TYR A  91     7965   6713   6053    145   -385   -512
ATOM    695  CB  TYR A  91      17.829   9.115 -16.649  1.00 57.92           C  
ANISOU  695  CB  TYR A  91     8442   7297   6269     74   -465   -697
ATOM    696  CG  TYR A  91      16.997   9.004 -17.924  1.00 62.27           C  
ANISOU  696  CG  TYR A  91     8948   8012   6700     64   -556   -765
ATOM    697  CD1 TYR A  91      16.026   9.976 -18.258  1.00 65.46           C  
ANISOU  697  CD1 TYR A  91     9232   8550   7087     81   -641   -764
ATOM    698  CD2 TYR A  91      17.184   7.901 -18.784  1.00 64.17           C  
ANISOU  698  CD2 TYR A  91     9261   8289   6834     48   -558   -836
ATOM    699  CE1 TYR A  91      15.284   9.868 -19.449  1.00 68.50           C  
ANISOU  699  CE1 TYR A  91     9564   9113   7349     87   -741   -824
ATOM    700  CE2 TYR A  91      16.433   7.786 -19.971  1.00 66.88           C  
ANISOU  700  CE2 TYR A  91     9564   8802   7045     40   -651   -900
ATOM    701  CZ  TYR A  91      15.488   8.773 -20.308  1.00 77.66           C  
ANISOU  701  CZ  TYR A  91    10805  10312   8393     61   -749   -891
ATOM    702  OH  TYR A  91      14.766   8.665 -21.460  1.00 84.00           O  
ANISOU  702  OH  TYR A  91    11555  11307   9056     63   -857   -957
ATOM    703  H   TYR A  91      19.618  10.527 -17.818  1.00  0.00           H  
ATOM    704  HA  TYR A  91      17.319  11.148 -16.085  1.00  0.00           H  
ATOM    705  HB2 TYR A  91      18.731   8.511 -16.765  1.00  0.00           H  
ATOM    706  HB3 TYR A  91      17.251   8.636 -15.858  1.00  0.00           H  
ATOM    707  HD1 TYR A  91      15.837  10.817 -17.610  1.00  0.00           H  
ATOM    708  HD2 TYR A  91      17.904   7.135 -18.535  1.00  0.00           H  
ATOM    709  HE1 TYR A  91      14.553  10.623 -19.699  1.00  0.00           H  
ATOM    710  HE2 TYR A  91      16.581   6.939 -20.622  1.00  0.00           H  
ATOM    711  HH  TYR A  91      14.963   7.885 -21.954  1.00  0.00           H  
ATOM    712  N   PHE A  92      20.228  10.770 -14.761  1.00 52.73           N  
ANISOU  712  N   PHE A  92     7861   6418   5754    215   -319   -462
ATOM    713  CA  PHE A  92      20.938  11.046 -13.510  1.00 51.79           C  
ANISOU  713  CA  PHE A  92     7753   6199   5727    225   -261   -409
ATOM    714  C   PHE A  92      20.632  12.476 -13.038  1.00 54.74           C  
ANISOU  714  C   PHE A  92     8086   6585   6128    271   -270   -328
ATOM    715  O   PHE A  92      20.474  12.692 -11.840  1.00 54.26           O  
ANISOU  715  O   PHE A  92     7997   6476   6144    255   -253   -312
ATOM    716  CB  PHE A  92      22.469  10.979 -13.707  1.00 53.75           C  
ANISOU  716  CB  PHE A  92     8058   6403   5963    257   -198   -392
ATOM    717  CG  PHE A  92      23.090   9.621 -13.977  1.00 56.00           C  
ANISOU  717  CG  PHE A  92     8386   6623   6268    234   -165   -463
ATOM    718  CD1 PHE A  92      23.846   8.966 -12.980  1.00 58.85           C  
ANISOU  718  CD1 PHE A  92     8752   6893   6714    225   -140   -458
ATOM    719  CD2 PHE A  92      22.983   9.045 -15.257  1.00 59.69           C  
ANISOU  719  CD2 PHE A  92     8899   7118   6664    235   -156   -532
ATOM    720  CE1 PHE A  92      24.494   7.749 -13.268  1.00 60.54           C  
ANISOU  720  CE1 PHE A  92     9023   7032   6949    229   -111   -513
ATOM    721  CE2 PHE A  92      23.638   7.836 -15.550  1.00 63.15           C  
ANISOU  721  CE2 PHE A  92     9388   7477   7129    232   -118   -602
ATOM    722  CZ  PHE A  92      24.395   7.190 -14.556  1.00 60.84           C  
ANISOU  722  CZ  PHE A  92     9106   7081   6929    237    -97   -587
ATOM    723  H   PHE A  92      20.734  10.917 -15.623  1.00  0.00           H  
ATOM    724  HA  PHE A  92      20.620  10.339 -12.745  1.00  0.00           H  
ATOM    725  HB2 PHE A  92      22.779  11.656 -14.504  1.00  0.00           H  
ATOM    726  HB3 PHE A  92      22.949  11.361 -12.805  1.00  0.00           H  
ATOM    727  HD1 PHE A  92      23.952   9.402 -11.997  1.00  0.00           H  
ATOM    728  HD2 PHE A  92      22.415   9.546 -16.023  1.00  0.00           H  
ATOM    729  HE1 PHE A  92      25.084   7.257 -12.510  1.00  0.00           H  
ATOM    730  HE2 PHE A  92      23.570   7.411 -16.540  1.00  0.00           H  
ATOM    731  HZ  PHE A  92      24.907   6.272 -14.794  1.00  0.00           H  
ATOM    732  N   LEU A  93      20.534  13.437 -13.976  1.00 50.94           N  
ANISOU  732  N   LEU A  93     7614   6165   5575    333   -296   -276
ATOM    733  CA  LEU A  93      20.266  14.854 -13.720  1.00 50.48           C  
ANISOU  733  CA  LEU A  93     7543   6104   5533    397   -304   -195
ATOM    734  C   LEU A  93      18.783  15.110 -13.404  1.00 54.48           C  
ANISOU  734  C   LEU A  93     7961   6666   6072    409   -363   -219
ATOM    735  O   LEU A  93      18.475  16.071 -12.701  1.00 54.06           O  
ANISOU  735  O   LEU A  93     7884   6572   6085    437   -345   -184
ATOM    736  CB  LEU A  93      20.646  15.678 -14.973  1.00 51.30           C  
ANISOU  736  CB  LEU A  93     7707   6249   5536    467   -316   -125
ATOM    737  CG  LEU A  93      22.117  15.537 -15.426  1.00 55.93           C  
ANISOU  737  CG  LEU A  93     8375   6784   6092    456   -236    -84
ATOM    738  CD1 LEU A  93      22.355  16.292 -16.741  1.00 57.06           C  
ANISOU  738  CD1 LEU A  93     8589   6986   6105    507   -248    -24
ATOM    739  CD2 LEU A  93      23.105  16.013 -14.348  1.00 58.46           C  
ANISOU  739  CD2 LEU A  93     8709   7004   6497    449   -168    -30
ATOM    740  H   LEU A  93      20.669  13.168 -14.940  1.00  0.00           H  
ATOM    741  HA  LEU A  93      20.857  15.186 -12.867  1.00  0.00           H  
ATOM    742  HB2 LEU A  93      19.998  15.393 -15.804  1.00  0.00           H  
ATOM    743  HB3 LEU A  93      20.436  16.733 -14.788  1.00  0.00           H  
ATOM    744  HG  LEU A  93      22.322  14.485 -15.626  1.00  0.00           H  
ATOM    745 HD11 LEU A  93      23.362  16.119 -17.120  1.00  0.00           H  
ATOM    746 HD12 LEU A  93      21.656  15.975 -17.514  1.00  0.00           H  
ATOM    747 HD13 LEU A  93      22.231  17.365 -16.605  1.00  0.00           H  
ATOM    748 HD21 LEU A  93      24.135  15.902 -14.685  1.00  0.00           H  
ATOM    749 HD22 LEU A  93      22.943  17.061 -14.096  1.00  0.00           H  
ATOM    750 HD23 LEU A  93      23.008  15.435 -13.432  1.00  0.00           H  
ATOM    751  N   MET A  94      17.881  14.232 -13.877  1.00 51.70           N  
ANISOU  751  N   MET A  94     7555   6416   5674    382   -428   -291
ATOM    752  CA  MET A  94      16.453  14.252 -13.580  1.00 52.32           C  
ANISOU  752  CA  MET A  94     7520   6582   5779    381   -484   -334
ATOM    753  C   MET A  94      16.196  13.693 -12.169  1.00 53.34           C  
ANISOU  753  C   MET A  94     7608   6648   6011    299   -432   -374
ATOM    754  O   MET A  94      15.416  14.286 -11.429  1.00 52.26           O  
ANISOU  754  O   MET A  94     7402   6528   5925    331   -431   -362
ATOM    755  CB  MET A  94      15.729  13.367 -14.615  1.00 56.44           C  
ANISOU  755  CB  MET A  94     7984   7238   6221    342   -561   -422
ATOM    756  CG  MET A  94      14.208  13.576 -14.639  1.00 62.34           C  
ANISOU  756  CG  MET A  94     8589   8119   6978    367   -633   -460
ATOM    757  SD  MET A  94      13.342  12.482 -15.790  1.00 69.83           S  
ANISOU  757  SD  MET A  94     9448   9257   7829    302   -734   -584
ATOM    758  CE  MET A  94      11.664  13.130 -15.597  1.00 67.81           C  
ANISOU  758  CE  MET A  94     8991   9153   7621    339   -796   -623
ATOM    759  H   MET A  94      18.218  13.489 -14.474  1.00  0.00           H  
ATOM    760  HA  MET A  94      16.085  15.278 -13.648  1.00  0.00           H  
ATOM    761  HB2 MET A  94      16.112  13.594 -15.609  1.00  0.00           H  
ATOM    762  HB3 MET A  94      15.954  12.312 -14.445  1.00  0.00           H  
ATOM    763  HG2 MET A  94      13.782  13.419 -13.648  1.00  0.00           H  
ATOM    764  HG3 MET A  94      13.990  14.607 -14.915  1.00  0.00           H  
ATOM    765  HE1 MET A  94      10.976  12.601 -16.256  1.00  0.00           H  
ATOM    766  HE2 MET A  94      11.323  13.010 -14.568  1.00  0.00           H  
ATOM    767  HE3 MET A  94      11.643  14.190 -15.849  1.00  0.00           H  
ATOM    768  N   SER A  95      16.866  12.591 -11.783  1.00 48.54           N  
ANISOU  768  N   SER A  95     7051   5964   5427    204   -386   -417
ATOM    769  CA  SER A  95      16.743  11.960 -10.465  1.00 47.86           C  
ANISOU  769  CA  SER A  95     6958   5809   5420    125   -333   -438
ATOM    770  C   SER A  95      17.456  12.775  -9.365  1.00 51.51           C  
ANISOU  770  C   SER A  95     7439   6199   5934    177   -287   -365
ATOM    771  O   SER A  95      17.005  12.771  -8.220  1.00 51.29           O  
ANISOU  771  O   SER A  95     7361   6172   5954    153   -264   -373
ATOM    772  CB  SER A  95      17.335  10.538 -10.549  1.00 50.89           C  
ANISOU  772  CB  SER A  95     7424   6105   5806     48   -297   -477
ATOM    773  OG  SER A  95      17.183   9.834  -9.331  1.00 56.95           O  
ANISOU  773  OG  SER A  95     8205   6800   6633    -25   -248   -485
ATOM    774  H   SER A  95      17.494  12.156 -12.445  1.00  0.00           H  
ATOM    775  HA  SER A  95      15.684  11.883 -10.212  1.00  0.00           H  
ATOM    776  HB2 SER A  95      16.832   9.969 -11.331  1.00  0.00           H  
ATOM    777  HB3 SER A  95      18.393  10.572 -10.813  1.00  0.00           H  
ATOM    778  HG  SER A  95      17.751  10.234  -8.686  1.00  0.00           H  
ATOM    779  N   LEU A  96      18.523  13.512  -9.726  1.00 47.33           N  
ANISOU  779  N   LEU A  96     6977   5619   5389    237   -269   -304
ATOM    780  CA  LEU A  96      19.207  14.509  -8.901  1.00 46.79           C  
ANISOU  780  CA  LEU A  96     6931   5486   5361    274   -226   -247
ATOM    781  C   LEU A  96      18.264  15.691  -8.621  1.00 51.21           C  
ANISOU  781  C   LEU A  96     7439   6079   5938    340   -242   -225
ATOM    782  O   LEU A  96      18.125  16.091  -7.468  1.00 51.03           O  
ANISOU  782  O   LEU A  96     7400   6022   5968    334   -207   -224
ATOM    783  CB  LEU A  96      20.481  14.973  -9.657  1.00 46.73           C  
ANISOU  783  CB  LEU A  96     6994   5437   5322    308   -201   -199
ATOM    784  CG  LEU A  96      21.250  16.187  -9.085  1.00 50.78           C  
ANISOU  784  CG  LEU A  96     7536   5889   5869    332   -155   -146
ATOM    785  CD1 LEU A  96      22.029  15.863  -7.804  1.00 49.90           C  
ANISOU  785  CD1 LEU A  96     7417   5731   5812    283   -120   -165
ATOM    786  CD2 LEU A  96      22.175  16.796 -10.150  1.00 52.93           C  
ANISOU  786  CD2 LEU A  96     7866   6143   6100    346   -124   -108
ATOM    787  H   LEU A  96      18.847  13.423 -10.679  1.00  0.00           H  
ATOM    788  HA  LEU A  96      19.492  14.051  -7.953  1.00  0.00           H  
ATOM    789  HB2 LEU A  96      21.170  14.135  -9.754  1.00  0.00           H  
ATOM    790  HB3 LEU A  96      20.181  15.224 -10.673  1.00  0.00           H  
ATOM    791  HG  LEU A  96      20.532  16.959  -8.831  1.00  0.00           H  
ATOM    792 HD11 LEU A  96      22.422  16.772  -7.347  1.00  0.00           H  
ATOM    793 HD12 LEU A  96      21.395  15.373  -7.065  1.00  0.00           H  
ATOM    794 HD13 LEU A  96      22.879  15.216  -8.013  1.00  0.00           H  
ATOM    795 HD21 LEU A  96      22.681  17.684  -9.769  1.00  0.00           H  
ATOM    796 HD22 LEU A  96      22.936  16.085 -10.472  1.00  0.00           H  
ATOM    797 HD23 LEU A  96      21.612  17.102 -11.033  1.00  0.00           H  
ATOM    798  N   ALA A  97      17.601  16.222  -9.664  1.00 47.89           N  
ANISOU  798  N   ALA A  97     6998   5731   5469    411   -296   -209
ATOM    799  CA  ALA A  97      16.668  17.342  -9.566  1.00 47.78           C  
ANISOU  799  CA  ALA A  97     6935   5755   5466    509   -324   -185
ATOM    800  C   ALA A  97      15.398  16.992  -8.774  1.00 51.99           C  
ANISOU  800  C   ALA A  97     7348   6361   6044    482   -335   -254
ATOM    801  O   ALA A  97      14.922  17.835  -8.022  1.00 51.76           O  
ANISOU  801  O   ALA A  97     7281   6324   6060    544   -316   -248
ATOM    802  CB  ALA A  97      16.292  17.816 -10.976  1.00 49.30           C  
ANISOU  802  CB  ALA A  97     7133   6023   5574    598   -395   -150
ATOM    803  H   ALA A  97      17.773  15.845 -10.586  1.00  0.00           H  
ATOM    804  HA  ALA A  97      17.181  18.153  -9.050  1.00  0.00           H  
ATOM    805  HB1 ALA A  97      15.588  18.647 -10.936  1.00  0.00           H  
ATOM    806  HB2 ALA A  97      17.173  18.170 -11.512  1.00  0.00           H  
ATOM    807  HB3 ALA A  97      15.840  17.019 -11.567  1.00  0.00           H  
ATOM    808  N   VAL A  98      14.887  15.751  -8.884  1.00 49.56           N  
ANISOU  808  N   VAL A  98     6986   6118   5727    381   -351   -327
ATOM    809  CA  VAL A  98      13.786  15.214  -8.072  1.00 50.33           C  
ANISOU  809  CA  VAL A  98     6967   6293   5862    318   -344   -403
ATOM    810  C   VAL A  98      14.184  15.107  -6.588  1.00 53.74           C  
ANISOU  810  C   VAL A  98     7425   6639   6354    266   -260   -399
ATOM    811  O   VAL A  98      13.381  15.466  -5.730  1.00 53.12           O  
ANISOU  811  O   VAL A  98     7269   6600   6313    291   -236   -423
ATOM    812  CB  VAL A  98      13.316  13.850  -8.659  1.00 54.62           C  
ANISOU  812  CB  VAL A  98     7472   6904   6377    195   -368   -484
ATOM    813  CG1 VAL A  98      12.469  12.982  -7.701  1.00 54.65           C  
ANISOU  813  CG1 VAL A  98     7391   6946   6427     77   -321   -556
ATOM    814  CG2 VAL A  98      12.518  14.060  -9.959  1.00 55.46           C  
ANISOU  814  CG2 VAL A  98     7507   7148   6417    247   -463   -513
ATOM    815  H   VAL A  98      15.318  15.120  -9.546  1.00  0.00           H  
ATOM    816  HA  VAL A  98      12.952  15.917  -8.126  1.00  0.00           H  
ATOM    817  HB  VAL A  98      14.204  13.267  -8.906  1.00  0.00           H  
ATOM    818 HG11 VAL A  98      12.105  12.086  -8.204  1.00  0.00           H  
ATOM    819 HG12 VAL A  98      13.044  12.642  -6.839  1.00  0.00           H  
ATOM    820 HG13 VAL A  98      11.601  13.530  -7.332  1.00  0.00           H  
ATOM    821 HG21 VAL A  98      12.315  13.111 -10.455  1.00  0.00           H  
ATOM    822 HG22 VAL A  98      11.561  14.543  -9.759  1.00  0.00           H  
ATOM    823 HG23 VAL A  98      13.052  14.689 -10.667  1.00  0.00           H  
ATOM    824  N   ALA A  99      15.421  14.668  -6.284  1.00 50.26           N  
ANISOU  824  N   ALA A  99     7091   6092   5914    206   -219   -372
ATOM    825  CA  ALA A  99      15.952  14.564  -4.923  1.00 49.55           C  
ANISOU  825  CA  ALA A  99     7043   5928   5857    159   -153   -362
ATOM    826  C   ALA A  99      16.084  15.937  -4.247  1.00 54.27           C  
ANISOU  826  C   ALA A  99     7640   6498   6484    243   -128   -334
ATOM    827  O   ALA A  99      15.724  16.071  -3.081  1.00 54.10           O  
ANISOU  827  O   ALA A  99     7579   6489   6488    225    -84   -363
ATOM    828  CB  ALA A  99      17.329  13.879  -4.956  1.00 49.26           C  
ANISOU  828  CB  ALA A  99     7112   5799   5804    123   -138   -329
ATOM    829  H   ALA A  99      16.032  14.393  -7.041  1.00  0.00           H  
ATOM    830  HA  ALA A  99      15.265  13.953  -4.334  1.00  0.00           H  
ATOM    831  HB1 ALA A  99      17.695  13.687  -3.946  1.00  0.00           H  
ATOM    832  HB2 ALA A  99      17.285  12.922  -5.475  1.00  0.00           H  
ATOM    833  HB3 ALA A  99      18.081  14.484  -5.463  1.00  0.00           H  
ATOM    834  N   ASP A 100      16.551  16.949  -4.998  1.00 51.09           N  
ANISOU  834  N   ASP A 100     7286   6054   6071    331   -148   -283
ATOM    835  CA  ASP A 100      16.783  18.320  -4.540  1.00 51.11           C  
ANISOU  835  CA  ASP A 100     7317   6000   6104    408   -119   -256
ATOM    836  C   ASP A 100      15.491  19.154  -4.467  1.00 54.64           C  
ANISOU  836  C   ASP A 100     7676   6508   6575    498   -131   -281
ATOM    837  O   ASP A 100      15.415  20.071  -3.649  1.00 54.47           O  
ANISOU  837  O   ASP A 100     7658   6445   6593    535    -85   -296
ATOM    838  CB  ASP A 100      17.749  19.006  -5.534  1.00 53.18           C  
ANISOU  838  CB  ASP A 100     7670   6193   6344    459   -126   -189
ATOM    839  CG  ASP A 100      19.187  18.486  -5.438  1.00 64.97           C  
ANISOU  839  CG  ASP A 100     9230   7630   7826    381    -98   -175
ATOM    840  OD1 ASP A 100      19.881  18.188  -6.405  1.00 66.02           O  
ANISOU  840  OD1 ASP A 100     9366   7740   7981    320    -64   -202
ATOM    841  OD2 ASP A 100      19.641  18.444  -4.156  1.00 70.85           O  
ANISOU  841  OD2 ASP A 100    10021   8363   8535    390   -110   -139
ATOM    842  H   ASP A 100      16.817  16.737  -5.951  1.00  0.00           H  
ATOM    843  HA  ASP A 100      17.216  18.300  -3.540  1.00  0.00           H  
ATOM    844  HB2 ASP A 100      17.397  18.882  -6.559  1.00  0.00           H  
ATOM    845  HB3 ASP A 100      17.788  20.080  -5.350  1.00  0.00           H  
ATOM    846  HD2 ASP A 100      20.539  18.157  -4.119  1.00  0.00           H  
ATOM    847  N   LEU A 101      14.467  18.820  -5.273  1.00 51.45           N  
ANISOU  847  N   LEU A 101     7188   6213   6148    535   -194   -299
ATOM    848  CA  LEU A 101      13.136  19.432  -5.256  1.00 52.62           C  
ANISOU  848  CA  LEU A 101     7220   6455   6319    633   -217   -334
ATOM    849  C   LEU A 101      12.357  19.031  -3.990  1.00 57.06           C  
ANISOU  849  C   LEU A 101     7685   7075   6920    555   -159   -415
ATOM    850  O   LEU A 101      11.639  19.860  -3.435  1.00 57.32           O  
ANISOU  850  O   LEU A 101     7651   7136   6992    638   -133   -447
ATOM    851  CB  LEU A 101      12.378  18.979  -6.527  1.00 53.59           C  
ANISOU  851  CB  LEU A 101     7258   6710   6393    677   -311   -343
ATOM    852  CG  LEU A 101      10.918  19.457  -6.690  1.00 59.92           C  
ANISOU  852  CG  LEU A 101     7900   7654   7211    785   -356   -391
ATOM    853  CD1 LEU A 101      10.793  20.986  -6.648  1.00 60.67           C  
ANISOU  853  CD1 LEU A 101     8035   7688   7328    979   -363   -330
ATOM    854  CD2 LEU A 101      10.316  18.911  -7.993  1.00 63.73           C  
ANISOU  854  CD2 LEU A 101     8281   8299   7635    779   -454   -426
ATOM    855  H   LEU A 101      14.616  18.073  -5.938  1.00  0.00           H  
ATOM    856  HA  LEU A 101      13.255  20.517  -5.269  1.00  0.00           H  
ATOM    857  HB2 LEU A 101      12.934  19.321  -7.397  1.00  0.00           H  
ATOM    858  HB3 LEU A 101      12.391  17.889  -6.580  1.00  0.00           H  
ATOM    859  HG  LEU A 101      10.324  19.045  -5.875  1.00  0.00           H  
ATOM    860 HD11 LEU A 101       9.765  21.304  -6.823  1.00  0.00           H  
ATOM    861 HD12 LEU A 101      11.088  21.385  -5.678  1.00  0.00           H  
ATOM    862 HD13 LEU A 101      11.419  21.452  -7.409  1.00  0.00           H  
ATOM    863 HD21 LEU A 101       9.262  19.177  -8.081  1.00  0.00           H  
ATOM    864 HD22 LEU A 101      10.833  19.317  -8.862  1.00  0.00           H  
ATOM    865 HD23 LEU A 101      10.386  17.824  -8.037  1.00  0.00           H  
ATOM    866  N   LEU A 102      12.536  17.788  -3.510  1.00 53.08           N  
ANISOU  866  N   LEU A 102     7186   6582   6402    401   -133   -447
ATOM    867  CA  LEU A 102      11.910  17.263  -2.296  1.00 52.88           C  
ANISOU  867  CA  LEU A 102     7094   6604   6393    297    -66   -512
ATOM    868  C   LEU A 102      12.564  17.794  -1.003  1.00 56.24           C  
ANISOU  868  C   LEU A 102     7586   6944   6837    298     11   -506
ATOM    869  O   LEU A 102      11.956  17.665   0.059  1.00 56.21           O  
ANISOU  869  O   LEU A 102     7511   6996   6849    272     73   -564
ATOM    870  CB  LEU A 102      11.989  15.722  -2.314  1.00 52.68           C  
ANISOU  870  CB  LEU A 102     7096   6581   6340    138    -57   -527
ATOM    871  CG  LEU A 102      11.130  15.045  -3.406  1.00 58.60           C  
ANISOU  871  CG  LEU A 102     7746   7446   7073     91   -111   -580
ATOM    872  CD1 LEU A 102      11.558  13.584  -3.612  1.00 58.22           C  
ANISOU  872  CD1 LEU A 102     7787   7339   6996    -36   -113   -576
ATOM    873  CD2 LEU A 102       9.626  15.127  -3.101  1.00 63.21           C  
ANISOU  873  CD2 LEU A 102     8166   8171   7680     37    -76   -668
ATOM    874  H   LEU A 102      13.145  17.163  -4.021  1.00  0.00           H  
ATOM    875  HA  LEU A 102      10.866  17.575  -2.274  1.00  0.00           H  
ATOM    876  HB2 LEU A 102      13.033  15.424  -2.431  1.00  0.00           H  
ATOM    877  HB3 LEU A 102      11.672  15.327  -1.349  1.00  0.00           H  
ATOM    878  HG  LEU A 102      11.288  15.563  -4.351  1.00  0.00           H  
ATOM    879 HD11 LEU A 102      11.010  13.126  -4.435  1.00  0.00           H  
ATOM    880 HD12 LEU A 102      12.620  13.512  -3.847  1.00  0.00           H  
ATOM    881 HD13 LEU A 102      11.374  12.988  -2.718  1.00  0.00           H  
ATOM    882 HD21 LEU A 102       9.043  14.614  -3.866  1.00  0.00           H  
ATOM    883 HD22 LEU A 102       9.389  14.668  -2.140  1.00  0.00           H  
ATOM    884 HD23 LEU A 102       9.281  16.160  -3.075  1.00  0.00           H  
ATOM    885  N   VAL A 103      13.739  18.453  -1.079  1.00 52.04           N  
ANISOU  885  N   VAL A 103     7181   6291   6300    324     12   -447
ATOM    886  CA  VAL A 103      14.301  19.242   0.025  1.00 51.34           C  
ANISOU  886  CA  VAL A 103     7160   6125   6223    324     73   -452
ATOM    887  C   VAL A 103      13.506  20.561   0.125  1.00 56.11           C  
ANISOU  887  C   VAL A 103     7718   6731   6871    451     96   -483
ATOM    888  O   VAL A 103      13.083  20.937   1.215  1.00 56.13           O  
ANISOU  888  O   VAL A 103     7693   6749   6887    442    162   -542
ATOM    889  CB  VAL A 103      15.812  19.563  -0.193  1.00 54.04           C  
ANISOU  889  CB  VAL A 103     7627   6356   6551    311     64   -395
ATOM    890  CG1 VAL A 103      16.473  20.156   1.068  1.00 54.01           C  
ANISOU  890  CG1 VAL A 103     7678   6295   6549    286    123   -421
ATOM    891  CG2 VAL A 103      16.643  18.346  -0.603  1.00 53.04           C  
ANISOU  891  CG2 VAL A 103     7540   6227   6387    223     36   -364
ATOM    892  H   VAL A 103      14.198  18.514  -1.977  1.00  0.00           H  
ATOM    893  HA  VAL A 103      14.191  18.671   0.947  1.00  0.00           H  
ATOM    894  HB  VAL A 103      15.905  20.287  -1.002  1.00  0.00           H  
ATOM    895 HG11 VAL A 103      17.510  20.434   0.874  1.00  0.00           H  
ATOM    896 HG12 VAL A 103      15.967  21.045   1.426  1.00  0.00           H  
ATOM    897 HG13 VAL A 103      16.477  19.437   1.888  1.00  0.00           H  
ATOM    898 HG21 VAL A 103      17.676  18.622  -0.814  1.00  0.00           H  
ATOM    899 HG22 VAL A 103      16.653  17.618   0.203  1.00  0.00           H  
ATOM    900 HG23 VAL A 103      16.248  17.871  -1.494  1.00  0.00           H  
ATOM    901  N   GLY A 104      13.251  21.234  -1.011  1.00 52.83           N  
ANISOU  901  N   GLY A 104     7303   6299   6472    575     43   -443
ATOM    902  CA  GLY A 104      12.534  22.507  -1.088  1.00 54.09           C  
ANISOU  902  CA  GLY A 104     7438   6438   6674    730     52   -455
ATOM    903  C   GLY A 104      11.035  22.441  -0.763  1.00 59.65           C  
ANISOU  903  C   GLY A 104     7983   7275   7405    784     67   -534
ATOM    904  O   GLY A 104      10.449  23.479  -0.462  1.00 60.09           O  
ANISOU  904  O   GLY A 104     8024   7305   7504    888    115   -575
ATOM    905  H   GLY A 104      13.598  20.850  -1.879  1.00  0.00           H  
ATOM    906  HA3 GLY A 104      13.006  23.232  -0.425  1.00  0.00           H  
ATOM    907  HA2 GLY A 104      12.638  22.899  -2.099  1.00  0.00           H  
ATOM    908  N   LEU A 105      10.422  21.247  -0.811  1.00 57.41           N  
ANISOU  908  N   LEU A 105     7579   7135   7100    709     36   -567
ATOM    909  CA  LEU A 105       8.996  21.031  -0.561  1.00 59.19           C  
ANISOU  909  CA  LEU A 105     7620   7521   7347    733     52   -654
ATOM    910  C   LEU A 105       8.713  20.358   0.794  1.00 64.80           C  
ANISOU  910  C   LEU A 105     8289   8279   8053    589    154   -729
ATOM    911  O   LEU A 105       7.591  20.491   1.281  1.00 66.03           O  
ANISOU  911  O   LEU A 105     8329   8521   8238    638    211   -808
ATOM    912  CB  LEU A 105       8.433  20.120  -1.677  1.00 59.77           C  
ANISOU  912  CB  LEU A 105     7571   7744   7396    707    -33   -666
ATOM    913  CG  LEU A 105       8.407  20.743  -3.090  1.00 65.29           C  
ANISOU  913  CG  LEU A 105     8265   8463   8079    863   -146   -607
ATOM    914  CD1 LEU A 105       8.075  19.667  -4.134  1.00 65.28           C  
ANISOU  914  CD1 LEU A 105     8193   8582   8028    771   -226   -620
ATOM    915  CD2 LEU A 105       7.423  21.920  -3.203  1.00 68.90           C  
ANISOU  915  CD2 LEU A 105     8601   9002   8576   1072   -171   -636
ATOM    916  H   LEU A 105      10.970  20.447  -1.093  1.00  0.00           H  
ATOM    917  HA  LEU A 105       8.453  21.977  -0.558  1.00  0.00           H  
ATOM    918  HB2 LEU A 105       9.025  19.204  -1.707  1.00  0.00           H  
ATOM    919  HB3 LEU A 105       7.418  19.806  -1.425  1.00  0.00           H  
ATOM    920  HG  LEU A 105       9.398  21.127  -3.326  1.00  0.00           H  
ATOM    921 HD11 LEU A 105       8.109  20.074  -5.145  1.00  0.00           H  
ATOM    922 HD12 LEU A 105       8.785  18.841  -4.086  1.00  0.00           H  
ATOM    923 HD13 LEU A 105       7.078  19.255  -3.974  1.00  0.00           H  
ATOM    924 HD21 LEU A 105       7.409  22.320  -4.217  1.00  0.00           H  
ATOM    925 HD22 LEU A 105       6.408  21.614  -2.951  1.00  0.00           H  
ATOM    926 HD23 LEU A 105       7.700  22.741  -2.542  1.00  0.00           H  
ATOM    927  N   PHE A 106       9.680  19.633   1.393  1.00 61.24           N  
ANISOU  927  N   PHE A 106     7929   7781   7558    419    179   -704
ATOM    928  CA  PHE A 106       9.453  18.766   2.562  1.00 61.77           C  
ANISOU  928  CA  PHE A 106     7975   7897   7599    270    272   -757
ATOM    929  C   PHE A 106      10.523  18.865   3.660  1.00 65.17           C  
ANISOU  929  C   PHE A 106     8552   8216   7995    212    334   -736
ATOM    930  O   PHE A 106      10.401  18.166   4.667  1.00 65.40           O  
ANISOU  930  O   PHE A 106     8565   8291   7992    121    420   -783
ATOM    931  CB  PHE A 106       9.182  17.306   2.125  1.00 63.58           C  
ANISOU  931  CB  PHE A 106     8185   8178   7793    109    257   -751
ATOM    932  CG  PHE A 106       7.971  17.110   1.230  1.00 66.64           C  
ANISOU  932  CG  PHE A 106     8403   8714   8204    122    207   -803
ATOM    933  CD1 PHE A 106       6.672  17.192   1.772  1.00 71.88           C  
ANISOU  933  CD1 PHE A 106     8893   9535   8883     75    270   -899
ATOM    934  CD2 PHE A 106       8.140  16.865  -0.149  1.00 68.51           C  
ANISOU  934  CD2 PHE A 106     8642   8951   8437    177    100   -765
ATOM    935  CE1 PHE A 106       5.547  17.037   0.939  1.00 74.05           C  
ANISOU  935  CE1 PHE A 106     8986   9973   9177     81    215   -961
ATOM    936  CE2 PHE A 106       7.014  16.713  -0.982  1.00 72.59           C  
ANISOU  936  CE2 PHE A 106     8992   9626   8961    188     41   -823
ATOM    937  CZ  PHE A 106       5.718  16.799  -0.438  1.00 72.40           C  
ANISOU  937  CZ  PHE A 106     8784   9765   8958    139     95   -924
ATOM    938  H   PHE A 106      10.579  19.565   0.939  1.00  0.00           H  
ATOM    939  HA  PHE A 106       8.553  19.108   3.077  1.00  0.00           H  
ATOM    940  HB2 PHE A 106      10.061  16.894   1.632  1.00  0.00           H  
ATOM    941  HB3 PHE A 106       9.028  16.677   3.004  1.00  0.00           H  
ATOM    942  HD1 PHE A 106       6.536  17.385   2.826  1.00  0.00           H  
ATOM    943  HD2 PHE A 106       9.132  16.807  -0.573  1.00  0.00           H  
ATOM    944  HE1 PHE A 106       4.554  17.107   1.357  1.00  0.00           H  
ATOM    945  HE2 PHE A 106       7.141  16.535  -2.039  1.00  0.00           H  
ATOM    946  HZ  PHE A 106       4.855  16.684  -1.077  1.00  0.00           H  
ATOM    947  N   VAL A 107      11.547  19.722   3.499  1.00 60.86           N  
ANISOU  947  N   VAL A 107     8139   7539   7445    252    292   -671
ATOM    948  CA  VAL A 107      12.651  19.895   4.449  1.00 60.10           C  
ANISOU  948  CA  VAL A 107     8167   7360   7309    191    335   -660
ATOM    949  C   VAL A 107      12.846  21.379   4.793  1.00 63.65           C  
ANISOU  949  C   VAL A 107     8655   7738   7791    294    369   -697
ATOM    950  O   VAL A 107      12.843  21.720   5.975  1.00 64.01           O  
ANISOU  950  O   VAL A 107     8713   7796   7812    261    445   -759
ATOM    951  CB  VAL A 107      13.941  19.167   3.974  1.00 62.93           C  
ANISOU  951  CB  VAL A 107     8638   7639   7635    134    275   -578
ATOM    952  CG1 VAL A 107      15.125  19.368   4.934  1.00 62.35           C  
ANISOU  952  CG1 VAL A 107     8673   7496   7523     97    297   -571
ATOM    953  CG2 VAL A 107      13.732  17.660   3.727  1.00 62.61           C  
ANISOU  953  CG2 VAL A 107     8588   7641   7558     23    263   -553
ATOM    954  H   VAL A 107      11.587  20.265   2.648  1.00  0.00           H  
ATOM    955  HA  VAL A 107      12.372  19.427   5.392  1.00  0.00           H  
ATOM    956  HB  VAL A 107      14.246  19.610   3.030  1.00  0.00           H  
ATOM    957 HG11 VAL A 107      16.016  18.867   4.558  1.00  0.00           H  
ATOM    958 HG12 VAL A 107      15.386  20.419   5.046  1.00  0.00           H  
ATOM    959 HG13 VAL A 107      14.906  18.970   5.925  1.00  0.00           H  
ATOM    960 HG21 VAL A 107      14.655  17.188   3.390  1.00  0.00           H  
ATOM    961 HG22 VAL A 107      13.412  17.150   4.636  1.00  0.00           H  
ATOM    962 HG23 VAL A 107      12.986  17.472   2.955  1.00  0.00           H  
ATOM    963  N   MET A 108      13.013  22.254   3.784  1.00 59.44           N  
ANISOU  963  N   MET A 108     8154   7125   7307    411    321   -661
ATOM    964  CA  MET A 108      13.250  23.690   3.960  1.00 59.45           C  
ANISOU  964  CA  MET A 108     8221   7020   7349    509    354   -686
ATOM    965  C   MET A 108      12.056  24.454   4.575  1.00 64.79           C  
ANISOU  965  C   MET A 108     8815   7740   8061    602    426   -781
ATOM    966  O   MET A 108      12.320  25.234   5.487  1.00 64.55           O  
ANISOU  966  O   MET A 108     8851   7641   8032    601    493   -841
ATOM    967  CB  MET A 108      13.678  24.378   2.648  1.00 61.37           C  
ANISOU  967  CB  MET A 108     8522   7166   7630    615    293   -612
ATOM    968  CG  MET A 108      14.930  23.800   1.992  1.00 63.32           C  
ANISOU  968  CG  MET A 108     8871   7342   7846    532    253   -539
ATOM    969  SD  MET A 108      15.415  24.672   0.481  1.00 67.39           S  
ANISOU  969  SD  MET A 108     9479   7731   8395    644    215   -456
ATOM    970  CE  MET A 108      16.414  23.387  -0.311  1.00 62.73           C  
ANISOU  970  CE  MET A 108     8916   7166   7754    546    152   -381
ATOM    971  H   MET A 108      13.015  21.895   2.837  1.00  0.00           H  
ATOM    972  HA  MET A 108      14.088  23.783   4.654  1.00  0.00           H  
ATOM    973  HB2 MET A 108      12.881  24.371   1.910  1.00  0.00           H  
ATOM    974  HB3 MET A 108      13.875  25.427   2.867  1.00  0.00           H  
ATOM    975  HG2 MET A 108      15.768  23.801   2.687  1.00  0.00           H  
ATOM    976  HG3 MET A 108      14.737  22.768   1.729  1.00  0.00           H  
ATOM    977  HE1 MET A 108      16.915  23.782  -1.193  1.00  0.00           H  
ATOM    978  HE2 MET A 108      17.169  22.996   0.368  1.00  0.00           H  
ATOM    979  HE3 MET A 108      15.776  22.564  -0.621  1.00  0.00           H  
ATOM    980  N   PRO A 109      10.772  24.261   4.163  1.00 62.24           N  
ANISOU  980  N   PRO A 109     8343   7538   7768    681    417   -810
ATOM    981  CA  PRO A 109       9.609  24.915   4.804  1.00 63.44           C  
ANISOU  981  CA  PRO A 109     8406   7740   7959    784    494   -911
ATOM    982  C   PRO A 109       9.471  24.614   6.311  1.00 66.94           C  
ANISOU  982  C   PRO A 109     8832   8251   8350    657    598   -999
ATOM    983  O   PRO A 109       9.000  25.454   7.075  1.00 67.25           O  
ANISOU  983  O   PRO A 109     8878   8266   8407    719    681  -1087
ATOM    984  CB  PRO A 109       8.368  24.357   4.084  1.00 66.07           C  
ANISOU  984  CB  PRO A 109     8557   8224   8322    872    445   -920
ATOM    985  CG  PRO A 109       8.874  23.826   2.759  1.00 69.43           C  
ANISOU  985  CG  PRO A 109     9018   8629   8733    862    332   -814
ATOM    986  CD  PRO A 109      10.342  23.486   2.994  1.00 63.49           C  
ANISOU  986  CD  PRO A 109     8396   7804   7925    686    338   -768
ATOM    987  HA  PRO A 109       9.686  25.991   4.641  1.00  0.00           H  
ATOM    988  HB2 PRO A 109       7.918  23.528   4.635  1.00  0.00           H  
ATOM    989  HB3 PRO A 109       7.593  25.113   3.954  1.00  0.00           H  
ATOM    990  HG2 PRO A 109       8.295  22.979   2.390  1.00  0.00           H  
ATOM    991  HG3 PRO A 109       8.809  24.618   2.010  1.00  0.00           H  
ATOM    992  HD2 PRO A 109      10.919  23.690   2.099  1.00  0.00           H  
ATOM    993  HD3 PRO A 109      10.426  22.422   3.217  1.00  0.00           H  
ATOM    994  N   ILE A 110       9.899  23.407   6.714  1.00 62.60           N  
ANISOU  994  N   ILE A 110     8279   7775   7731    483    598   -973
ATOM    995  CA  ILE A 110       9.844  22.866   8.068  1.00 62.64           C  
ANISOU  995  CA  ILE A 110     8293   7848   7660    345    692  -1031
ATOM    996  C   ILE A 110      11.080  23.316   8.886  1.00 65.65           C  
ANISOU  996  C   ILE A 110     8838   8113   7993    301    712  -1033
ATOM    997  O   ILE A 110      11.001  23.393  10.111  1.00 65.84           O  
ANISOU  997  O   ILE A 110     8882   8173   7961    248    800  -1111
ATOM    998  CB  ILE A 110       9.802  21.314   7.946  1.00 65.39           C  
ANISOU  998  CB  ILE A 110     8612   8286   7947    180    682   -982
ATOM    999  CG1 ILE A 110       8.737  20.783   6.950  1.00 66.62           C  
ANISOU  999  CG1 ILE A 110     8604   8557   8151    200    648   -987
ATOM   1000  CG2 ILE A 110       9.645  20.606   9.301  1.00 66.47           C  
ANISOU 1000  CG2 ILE A 110     8775   8491   7988     36    785  -1023
ATOM   1001  CD1 ILE A 110       7.291  21.193   7.271  1.00 76.36           C  
ANISOU 1001  CD1 ILE A 110     9643   9952   9417    242    730  -1101
ATOM   1002  H   ILE A 110      10.276  22.792   6.007  1.00  0.00           H  
ATOM   1003  HA  ILE A 110       8.943  23.222   8.568  1.00  0.00           H  
ATOM   1004  HB  ILE A 110      10.760  20.995   7.538  1.00  0.00           H  
ATOM   1005 HG12 ILE A 110       8.978  21.102   5.935  1.00  0.00           H  
ATOM   1006 HG13 ILE A 110       8.793  19.694   6.916  1.00  0.00           H  
ATOM   1007 HG21 ILE A 110       9.552  19.529   9.161  1.00  0.00           H  
ATOM   1008 HG22 ILE A 110      10.507  20.771   9.946  1.00  0.00           H  
ATOM   1009 HG23 ILE A 110       8.758  20.944   9.834  1.00  0.00           H  
ATOM   1010 HD11 ILE A 110       6.602  20.767   6.541  1.00  0.00           H  
ATOM   1011 HD12 ILE A 110       6.983  20.842   8.256  1.00  0.00           H  
ATOM   1012 HD13 ILE A 110       7.164  22.275   7.244  1.00  0.00           H  
ATOM   1013  N   ALA A 111      12.194  23.672   8.220  1.00 60.80           N  
ANISOU 1013  N   ALA A 111     8332   7375   7396    317    633   -958
ATOM   1014  CA  ALA A 111      13.411  24.224   8.822  1.00 60.05           C  
ANISOU 1014  CA  ALA A 111     8373   7180   7261    266    638   -967
ATOM   1015  C   ALA A 111      13.298  25.736   9.115  1.00 65.03           C  
ANISOU 1015  C   ALA A 111     9045   7723   7938    360    705  -1064
ATOM   1016  O   ALA A 111      14.198  26.292   9.744  1.00 64.68           O  
ANISOU 1016  O   ALA A 111     9097   7631   7849    295    736  -1116
ATOM   1017  CB  ALA A 111      14.578  24.010   7.842  1.00 59.42           C  
ANISOU 1017  CB  ALA A 111     8371   7011   7196    253    545   -869
ATOM   1018  H   ALA A 111      12.190  23.580   7.213  1.00  0.00           H  
ATOM   1019  HA  ALA A 111      13.626  23.702   9.755  1.00  0.00           H  
ATOM   1020  HB1 ALA A 111      15.525  24.341   8.271  1.00  0.00           H  
ATOM   1021  HB2 ALA A 111      14.695  22.956   7.589  1.00  0.00           H  
ATOM   1022  HB3 ALA A 111      14.434  24.555   6.910  1.00  0.00           H  
ATOM   1023  N   LEU A 112      12.201  26.397   8.699  1.00 63.10           N  
ANISOU 1023  N   LEU A 112     8732   7462   7781    515    724  -1095
ATOM   1024  CA  LEU A 112      11.880  27.784   9.044  1.00 64.87           C  
ANISOU 1024  CA  LEU A 112     9003   7582   8061    631    795  -1188
ATOM   1025  C   LEU A 112      11.153  27.880  10.400  1.00 71.27           C  
ANISOU 1025  C   LEU A 112     9770   8482   8826    602    909  -1322
ATOM   1026  O   LEU A 112      11.077  28.973  10.953  1.00 71.78           O  
ANISOU 1026  O   LEU A 112     9913   8454   8906    642    980  -1420
ATOM   1027  CB  LEU A 112      10.901  28.371   7.999  1.00 65.78           C  
ANISOU 1027  CB  LEU A 112     9055   7658   8279    837    772  -1167
ATOM   1028  CG  LEU A 112      11.434  28.519   6.561  1.00 69.52           C  
ANISOU 1028  CG  LEU A 112     9595   8018   8800    909    676  -1043
ATOM   1029  CD1 LEU A 112      10.278  28.891   5.623  1.00 70.40           C  
ANISOU 1029  CD1 LEU A 112     9604   8166   8979   1109    640  -1019
ATOM   1030  CD2 LEU A 112      12.555  29.563   6.450  1.00 72.14           C  
ANISOU 1030  CD2 LEU A 112    10110   8138   9162    915    699  -1042
ATOM   1031  H   LEU A 112      11.517  25.885   8.159  1.00  0.00           H  
ATOM   1032  HA  LEU A 112      12.787  28.388   9.094  1.00  0.00           H  
ATOM   1033  HB2 LEU A 112      10.003  27.753   7.978  1.00  0.00           H  
ATOM   1034  HB3 LEU A 112      10.568  29.358   8.324  1.00  0.00           H  
ATOM   1035  HG  LEU A 112      11.831  27.562   6.233  1.00  0.00           H  
ATOM   1036 HD11 LEU A 112      10.617  28.985   4.594  1.00  0.00           H  
ATOM   1037 HD12 LEU A 112       9.490  28.138   5.644  1.00  0.00           H  
ATOM   1038 HD13 LEU A 112       9.831  29.843   5.911  1.00  0.00           H  
ATOM   1039 HD21 LEU A 112      12.908  29.655   5.423  1.00  0.00           H  
ATOM   1040 HD22 LEU A 112      12.199  30.541   6.766  1.00  0.00           H  
ATOM   1041 HD23 LEU A 112      13.415  29.305   7.066  1.00  0.00           H  
ATOM   1042  N   LEU A 113      10.611  26.772  10.939  1.00 68.98           N  
ANISOU 1042  N   LEU A 113     9363   8370   8478    526    936  -1332
ATOM   1043  CA  LEU A 113       9.781  26.751  12.150  1.00 70.58           C  
ANISOU 1043  CA  LEU A 113     9504   8691   8621    485   1056  -1452
ATOM   1044  C   LEU A 113      10.565  27.084  13.432  1.00 76.52           C  
ANISOU 1044  C   LEU A 113    10391   9407   9274    372   1111  -1522
ATOM   1045  O   LEU A 113       9.981  27.606  14.376  1.00 77.66           O  
ANISOU 1045  O   LEU A 113    10531   9576   9401    403   1220  -1654
ATOM   1046  CB  LEU A 113       9.140  25.355  12.310  1.00 70.39           C  
ANISOU 1046  CB  LEU A 113     9357   8851   8537    374   1073  -1423
ATOM   1047  CG  LEU A 113       8.178  24.937  11.177  1.00 75.11           C  
ANISOU 1047  CG  LEU A 113     9786   9535   9217    458   1030  -1388
ATOM   1048  CD1 LEU A 113       7.793  23.459  11.329  1.00 74.59           C  
ANISOU 1048  CD1 LEU A 113     9645   9611   9084    295   1037  -1345
ATOM   1049  CD2 LEU A 113       6.918  25.816  11.124  1.00 79.22           C  
ANISOU 1049  CD2 LEU A 113    10165  10117   9816    629   1103  -1503
ATOM   1050  H   LEU A 113      10.727  25.897  10.447  1.00  0.00           H  
ATOM   1051  HA  LEU A 113       9.000  27.506  12.047  1.00  0.00           H  
ATOM   1052  HB2 LEU A 113       9.936  24.613  12.392  1.00  0.00           H  
ATOM   1053  HB3 LEU A 113       8.598  25.306  13.257  1.00  0.00           H  
ATOM   1054  HG  LEU A 113       8.693  25.039  10.221  1.00  0.00           H  
ATOM   1055 HD11 LEU A 113       7.146  23.129  10.515  1.00  0.00           H  
ATOM   1056 HD12 LEU A 113       8.673  22.818  11.330  1.00  0.00           H  
ATOM   1057 HD13 LEU A 113       7.268  23.290  12.268  1.00  0.00           H  
ATOM   1058 HD21 LEU A 113       6.234  25.474  10.346  1.00  0.00           H  
ATOM   1059 HD22 LEU A 113       6.379  25.795  12.072  1.00  0.00           H  
ATOM   1060 HD23 LEU A 113       7.161  26.854  10.899  1.00  0.00           H  
ATOM   1061  N   THR A 114      11.880  26.828  13.454  1.00 72.91           N  
ANISOU 1061  N   THR A 114    10047   8905   8752    252   1037  -1445
ATOM   1062  CA  THR A 114      12.794  27.171  14.546  1.00 73.64           C  
ANISOU 1062  CA  THR A 114    10257   8985   8739    143   1066  -1512
ATOM   1063  C   THR A 114      13.318  28.625  14.440  1.00 79.72           C  
ANISOU 1063  C   THR A 114    11121   9593   9576    218   1097  -1609
ATOM   1064  O   THR A 114      13.935  29.115  15.385  1.00 80.55           O  
ANISOU 1064  O   THR A 114    11294   9700   9610    162   1166  -1731
ATOM   1065  CB  THR A 114      13.961  26.153  14.496  1.00 81.93           C  
ANISOU 1065  CB  THR A 114    11378  10054   9699     11    967  -1403
ATOM   1066  OG1 THR A 114      14.803  26.294  15.624  1.00 84.31           O  
ANISOU 1066  OG1 THR A 114    11770  10391   9875    -93    993  -1477
ATOM   1067  CG2 THR A 114      14.821  26.224  13.219  1.00 78.82           C  
ANISOU 1067  CG2 THR A 114    11027   9534   9388     43    860  -1309
ATOM   1068  H   THR A 114      12.287  26.395  12.637  1.00  0.00           H  
ATOM   1069  HA  THR A 114      12.275  27.065  15.501  1.00  0.00           H  
ATOM   1070  HB  THR A 114      13.536  25.151  14.555  1.00  0.00           H  
ATOM   1071  HG1 THR A 114      15.189  27.157  15.603  1.00  0.00           H  
ATOM   1072 HG21 THR A 114      15.503  25.382  13.166  1.00  0.00           H  
ATOM   1073 HG22 THR A 114      14.205  26.179  12.323  1.00  0.00           H  
ATOM   1074 HG23 THR A 114      15.417  27.136  13.170  1.00  0.00           H  
ATOM   1075  N   ILE A 115      13.073  29.309  13.307  1.00 76.49           N  
ANISOU 1075  N   ILE A 115    10725   9040   9296    337   1050  -1558
ATOM   1076  CA  ILE A 115      13.448  30.702  13.052  1.00 77.47           C  
ANISOU 1076  CA  ILE A 115    10960   8975   9501    411   1083  -1629
ATOM   1077  C   ILE A 115      12.228  31.608  13.325  1.00 84.86           C  
ANISOU 1077  C   ILE A 115    11857   9889  10497    562   1196  -1756
ATOM   1078  O   ILE A 115      12.392  32.694  13.880  1.00 86.13           O  
ANISOU 1078  O   ILE A 115    12112   9962  10653    559   1279  -1891
ATOM   1079  CB  ILE A 115      13.917  30.853  11.570  1.00 79.49           C  
ANISOU 1079  CB  ILE A 115    11263   9083   9857    479    997  -1505
ATOM   1080  CG1 ILE A 115      15.040  29.845  11.216  1.00 77.97           C  
ANISOU 1080  CG1 ILE A 115    11084   8935   9605    341    893  -1387
ATOM   1081  CG2 ILE A 115      14.362  32.296  11.250  1.00 81.11           C  
ANISOU 1081  CG2 ILE A 115    11613   9065  10140    530   1044  -1570
ATOM   1082  CD1 ILE A 115      15.528  29.911   9.763  1.00 85.50           C  
ANISOU 1082  CD1 ILE A 115    12007   9852  10626    412    805  -1242
ATOM   1083  H   ILE A 115      12.561  28.836  12.576  1.00  0.00           H  
ATOM   1084  HA  ILE A 115      14.264  31.004  13.711  1.00  0.00           H  
ATOM   1085  HB  ILE A 115      13.073  30.633  10.915  1.00  0.00           H  
ATOM   1086 HG12 ILE A 115      15.888  29.982  11.887  1.00  0.00           H  
ATOM   1087 HG13 ILE A 115      14.688  28.826  11.381  1.00  0.00           H  
ATOM   1088 HG21 ILE A 115      14.625  32.421  10.201  1.00  0.00           H  
ATOM   1089 HG22 ILE A 115      13.565  33.010  11.440  1.00  0.00           H  
ATOM   1090 HG23 ILE A 115      15.225  32.589  11.849  1.00  0.00           H  
ATOM   1091 HD11 ILE A 115      16.197  29.079   9.558  1.00  0.00           H  
ATOM   1092 HD12 ILE A 115      14.700  29.855   9.057  1.00  0.00           H  
ATOM   1093 HD13 ILE A 115      16.088  30.825   9.563  1.00  0.00           H  
ATOM   1094  N   MET A 116      11.014  31.164  12.953  1.00 82.78           N  
ANISOU 1094  N   MET A 116    11449   9712  10291    693   1200  -1724
ATOM   1095  CA  MET A 116       9.756  31.894  13.129  1.00 85.08           C  
ANISOU 1095  CA  MET A 116    11666  10011  10650    867   1299  -1838
ATOM   1096  C   MET A 116       9.130  31.654  14.515  1.00 91.39           C  
ANISOU 1096  C   MET A 116    12414  10960  11351    791   1420  -1984
ATOM   1097  O   MET A 116       8.351  32.490  14.971  1.00 93.05           O  
ANISOU 1097  O   MET A 116    12647  11116  11592    888   1528  -2130
ATOM   1098  CB  MET A 116       8.742  31.380  12.086  1.00 87.57           C  
ANISOU 1098  CB  MET A 116    11810  10418  11043   1019   1251  -1763
ATOM   1099  CG  MET A 116       9.129  31.725  10.639  1.00 90.92           C  
ANISOU 1099  CG  MET A 116    12288  10695  11562   1142   1146  -1634
ATOM   1100  SD  MET A 116       7.846  31.405   9.398  1.00 96.17           S  
ANISOU 1100  SD  MET A 116    12747  11484  12309   1351   1084  -1571
ATOM   1101  CE  MET A 116       7.590  29.623   9.617  1.00 90.98           C  
ANISOU 1101  CE  MET A 116    11964  11044  11561   1146   1011  -1482
ATOM   1102  H   MET A 116      10.963  30.269  12.484  1.00  0.00           H  
ATOM   1103  HA  MET A 116       9.915  32.966  12.993  1.00  0.00           H  
ATOM   1104  HB2 MET A 116       8.615  30.301  12.190  1.00  0.00           H  
ATOM   1105  HB3 MET A 116       7.763  31.821  12.284  1.00  0.00           H  
ATOM   1106  HG2 MET A 116       9.381  32.782  10.580  1.00  0.00           H  
ATOM   1107  HG3 MET A 116      10.028  31.188  10.344  1.00  0.00           H  
ATOM   1108  HE1 MET A 116       6.914  29.244   8.851  1.00  0.00           H  
ATOM   1109  HE2 MET A 116       8.532  29.084   9.543  1.00  0.00           H  
ATOM   1110  HE3 MET A 116       7.150  29.416  10.591  1.00  0.00           H  
ATOM   1111  N   PHE A 117       9.466  30.532  15.175  1.00 87.87           N  
ANISOU 1111  N   PHE A 117    11907  10694  10784    623   1410  -1943
ATOM   1112  CA  PHE A 117       8.979  30.118  16.493  1.00 89.31           C  
ANISOU 1112  CA  PHE A 117    12047  11039  10847    528   1527  -2059
ATOM   1113  C   PHE A 117      10.160  29.639  17.354  1.00 94.53           C  
ANISOU 1113  C   PHE A 117    12852  11709  11356    331   1514  -2069
ATOM   1114  O   PHE A 117      11.321  29.754  16.959  1.00 93.76           O  
ANISOU 1114  O   PHE A 117    12884  11468  11273    300   1445  -2046
ATOM   1115  CB  PHE A 117       7.850  29.060  16.366  1.00 90.87           C  
ANISOU 1115  CB  PHE A 117    12067  11446  11014    487   1544  -2008
ATOM   1116  CG  PHE A 117       6.744  29.375  15.372  1.00 93.08           C  
ANISOU 1116  CG  PHE A 117    12174  11761  11431    671   1539  -2004
ATOM   1117  CD1 PHE A 117       5.813  30.397  15.648  1.00 98.34           C  
ANISOU 1117  CD1 PHE A 117    12711  12516  12137    796   1663  -2147
ATOM   1118  CD2 PHE A 117       6.651  28.653  14.162  1.00 93.66           C  
ANISOU 1118  CD2 PHE A 117    12205  11796  11586    726   1409  -1864
ATOM   1119  CE1 PHE A 117       4.803  30.704  14.717  1.00100.05           C  
ANISOU 1119  CE1 PHE A 117    12748  12791  12477    982   1645  -2147
ATOM   1120  CE2 PHE A 117       5.639  28.959  13.231  1.00 97.26           C  
ANISOU 1120  CE2 PHE A 117    12494  12306  12153    902   1389  -1863
ATOM   1121  CZ  PHE A 117       4.716  29.986  13.508  1.00 97.55           C  
ANISOU 1121  CZ  PHE A 117    12393  12440  12231   1033   1502  -2003
ATOM   1122  H   PHE A 117      10.132  29.912  14.737  1.00  0.00           H  
ATOM   1123  HA  PHE A 117       8.569  30.989  17.007  1.00  0.00           H  
ATOM   1124  HB3 PHE A 117       8.267  28.083  16.127  1.00  0.00           H  
ATOM   1125  HB2 PHE A 117       7.374  28.927  17.338  1.00  0.00           H  
ATOM   1126  HD1 PHE A 117       5.883  30.958  16.569  1.00  0.00           H  
ATOM   1127  HD2 PHE A 117       7.355  27.865  13.940  1.00  0.00           H  
ATOM   1128  HE1 PHE A 117       4.097  31.494  14.928  1.00  0.00           H  
ATOM   1129  HE2 PHE A 117       5.571  28.407  12.305  1.00  0.00           H  
ATOM   1130  HZ  PHE A 117       3.942  30.223  12.794  1.00  0.00           H  
ATOM   1131  N   GLU A 118       9.852  29.105  18.545  1.00 92.68           N  
ANISOU 1131  N   GLU A 118    12594  11650  10970    200   1583  -2106
ATOM   1132  CA  GLU A 118      10.808  28.598  19.531  1.00 92.81           C  
ANISOU 1132  CA  GLU A 118    12737  11713  10815     26   1567  -2112
ATOM   1133  C   GLU A 118      11.358  27.207  19.144  1.00 95.53           C  
ANISOU 1133  C   GLU A 118    13092  12113  11091    -91   1446  -1929
ATOM   1134  O   GLU A 118      10.939  26.608  18.152  1.00 93.96           O  
ANISOU 1134  O   GLU A 118    12834  11869  10998    -38   1363  -1807
ATOM   1135  CB  GLU A 118      10.072  28.504  20.891  1.00 96.11           C  
ANISOU 1135  CB  GLU A 118    13144  12288  11087    -43   1713  -2246
ATOM   1136  CG  GLU A 118       9.450  29.826  21.395  1.00  0.00           C  
ATOM   1137  CD  GLU A 118      10.456  30.969  21.553  1.00  0.00           C  
ATOM   1138  OE1 GLU A 118      11.567  30.694  22.059  1.00  0.00           O  
ATOM   1139  OE2 GLU A 118      10.094  32.099  21.162  1.00  0.00           O1-
ATOM   1140  H   GLU A 118       8.877  29.046  18.798  1.00  0.00           H  
ATOM   1141  HA  GLU A 118      11.652  29.286  19.605  1.00  0.00           H  
ATOM   1142  HB2 GLU A 118       9.270  27.772  20.813  1.00  0.00           H  
ATOM   1143  HB3 GLU A 118      10.748  28.122  21.659  1.00  0.00           H  
ATOM   1144  HG2 GLU A 118       8.651  30.147  20.725  1.00  0.00           H  
ATOM   1145  HG3 GLU A 118       8.979  29.658  22.364  1.00  0.00           H  
ATOM   1146  N   ALA A 119      12.316  26.705  19.943  1.00 92.46           N  
ANISOU 1146  N   ALA A 119    12790  11820  10522   -239   1434  -1911
ATOM   1147  CA  ALA A 119      13.054  25.453  19.737  1.00 90.99           C  
ANISOU 1147  CA  ALA A 119    12636  11681  10254   -338   1326  -1742
ATOM   1148  C   ALA A 119      12.224  24.164  19.922  1.00 94.55           C  
ANISOU 1148  C   ALA A 119    13002  12250  10673   -382   1376  -1659
ATOM   1149  O   ALA A 119      12.720  23.083  19.603  1.00 93.53           O  
ANISOU 1149  O   ALA A 119    12881  12117  10538   -427   1290  -1509
ATOM   1150  CB  ALA A 119      14.232  25.427  20.724  1.00 92.21           C  
ANISOU 1150  CB  ALA A 119    12916  11902  10217   -458   1291  -1755
ATOM   1151  H   ALA A 119      12.601  27.268  20.731  1.00  0.00           H  
ATOM   1152  HA  ALA A 119      13.449  25.455  18.719  1.00  0.00           H  
ATOM   1153  HB1 ALA A 119      14.855  24.544  20.580  1.00  0.00           H  
ATOM   1154  HB2 ALA A 119      14.874  26.298  20.587  1.00  0.00           H  
ATOM   1155  HB3 ALA A 119      13.890  25.427  21.760  1.00  0.00           H  
ATOM   1156  N   MET A 120      10.970  24.263  20.399  1.00 91.44           N  
ANISOU 1156  N   MET A 120    12525  11957  10260   -375   1524  -1764
ATOM   1157  CA  MET A 120       9.991  23.173  20.438  1.00 90.91           C  
ANISOU 1157  CA  MET A 120    12362  12016  10162   -441   1603  -1714
ATOM   1158  C   MET A 120       9.438  22.865  19.033  1.00 91.37           C  
ANISOU 1158  C   MET A 120    12289  12035  10394   -365   1548  -1640
ATOM   1159  O   MET A 120       9.499  23.698  18.128  1.00 90.32           O  
ANISOU 1159  O   MET A 120    12105  11801  10413   -222   1497  -1670
ATOM   1160  CB  MET A 120       8.830  23.511  21.411  1.00 95.37           C  
ANISOU 1160  CB  MET A 120    12852  12711  10672   -446   1787  -1872
ATOM   1161  CG  MET A 120       8.275  24.952  21.401  1.00  0.00           C  
ATOM   1162  SD  MET A 120       7.389  25.519  19.918  1.00  0.00           S  
ATOM   1163  CE  MET A 120       5.939  24.434  19.959  1.00  0.00           C  
ATOM   1164  H   MET A 120      10.630  25.187  20.620  1.00  0.00           H  
ATOM   1165  HA  MET A 120      10.486  22.271  20.803  1.00  0.00           H  
ATOM   1166  HB2 MET A 120       8.013  22.798  21.291  1.00  0.00           H  
ATOM   1167  HB3 MET A 120       9.202  23.327  22.420  1.00  0.00           H  
ATOM   1168  HG2 MET A 120       7.585  25.061  22.238  1.00  0.00           H  
ATOM   1169  HG3 MET A 120       9.081  25.654  21.606  1.00  0.00           H  
ATOM   1170  HE1 MET A 120       5.264  24.682  19.141  1.00  0.00           H  
ATOM   1171  HE2 MET A 120       6.235  23.391  19.853  1.00  0.00           H  
ATOM   1172  HE3 MET A 120       5.401  24.550  20.899  1.00  0.00           H  
ATOM   1173  N   TRP A 121       8.904  21.649  18.866  1.00 86.34           N  
ANISOU 1173  N   TRP A 121    11608  11475   9724   -468   1561  -1542
ATOM   1174  CA  TRP A 121       8.338  21.138  17.623  1.00 84.77           C  
ANISOU 1174  CA  TRP A 121    11282  11267   9659   -434   1510  -1475
ATOM   1175  C   TRP A 121       6.814  21.401  17.622  1.00 89.98           C  
ANISOU 1175  C   TRP A 121    11742  12063  10384   -400   1639  -1591
ATOM   1176  O   TRP A 121       6.117  20.847  18.473  1.00 91.16           O  
ANISOU 1176  O   TRP A 121    11862  12346  10428   -522   1774  -1634
ATOM   1177  CB  TRP A 121       8.602  19.619  17.618  1.00 82.27           C  
ANISOU 1177  CB  TRP A 121    11043  10950   9268   -579   1459  -1320
ATOM   1178  CG  TRP A 121       8.302  18.904  16.340  1.00 82.27           C  
ANISOU 1178  CG  TRP A 121    10933  10945   9379   -584   1411  -1256
ATOM   1179  CD1 TRP A 121       7.423  17.889  16.203  1.00 85.98           C  
ANISOU 1179  CD1 TRP A 121    11321  11513   9833   -708   1490  -1243
ATOM   1180  CD2 TRP A 121       8.884  19.114  15.018  1.00 80.57           C  
ANISOU 1180  CD2 TRP A 121    10700  10623   9291   -484   1269  -1192
ATOM   1181  NE1 TRP A 121       7.402  17.471  14.891  1.00 84.44           N  
ANISOU 1181  NE1 TRP A 121    11045  11284   9753   -687   1403  -1191
ATOM   1182  CE2 TRP A 121       8.299  18.174  14.116  1.00 84.47           C  
ANISOU 1182  CE2 TRP A 121    11090  11166   9840   -544   1265  -1155
ATOM   1183  CE3 TRP A 121       9.858  19.993  14.486  1.00 80.47           C  
ANISOU 1183  CE3 TRP A 121    10745  10483   9348   -357   1155  -1172
ATOM   1184  CZ2 TRP A 121       8.671  18.100  12.765  1.00 82.68           C  
ANISOU 1184  CZ2 TRP A 121    10821  10872   9723   -473   1144  -1099
ATOM   1185  CZ3 TRP A 121      10.257  19.910  13.138  1.00 80.63           C  
ANISOU 1185  CZ3 TRP A 121    10728  10432   9475   -289   1043  -1103
ATOM   1186  CH2 TRP A 121       9.675  18.954  12.285  1.00 81.33           C  
ANISOU 1186  CH2 TRP A 121    10717  10579   9606   -341   1034  -1068
ATOM   1187  H   TRP A 121       8.907  21.015  19.654  1.00  0.00           H  
ATOM   1188  HA  TRP A 121       8.850  21.585  16.774  1.00  0.00           H  
ATOM   1189  HB2 TRP A 121       9.658  19.444  17.821  1.00  0.00           H  
ATOM   1190  HB3 TRP A 121       8.067  19.128  18.433  1.00  0.00           H  
ATOM   1191  HD1 TRP A 121       6.828  17.481  17.008  1.00  0.00           H  
ATOM   1192  HE1 TRP A 121       6.795  16.723  14.579  1.00  0.00           H  
ATOM   1193  HE3 TRP A 121      10.327  20.721  15.131  1.00  0.00           H  
ATOM   1194  HZ2 TRP A 121       8.216  17.378  12.105  1.00  0.00           H  
ATOM   1195  HZ3 TRP A 121      11.025  20.570  12.761  1.00  0.00           H  
ATOM   1196  HH2 TRP A 121      10.004  18.866  11.264  1.00  0.00           H  
ATOM   1197  N   PRO A 122       6.277  22.237  16.701  1.00 85.87           N  
ANISOU 1197  N   PRO A 122    11080  11519  10026   -231   1605  -1646
ATOM   1198  CA  PRO A 122       4.843  22.579  16.655  1.00 87.14           C  
ANISOU 1198  CA  PRO A 122    11026  11832  10251   -175   1720  -1768
ATOM   1199  C   PRO A 122       3.973  21.525  15.933  1.00 90.30           C  
ANISOU 1199  C   PRO A 122    11268  12349  10693   -262   1718  -1723
ATOM   1200  O   PRO A 122       2.753  21.537  16.089  1.00 91.97           O  
ANISOU 1200  O   PRO A 122    11312  12732  10900   -308   1846  -1818
ATOM   1201  CB  PRO A 122       4.810  23.908  15.886  1.00 89.07           C  
ANISOU 1201  CB  PRO A 122    11210  11989  10644     67   1668  -1837
ATOM   1202  CG  PRO A 122       5.979  23.807  14.919  1.00 91.55           C  
ANISOU 1202  CG  PRO A 122    11668  12116  11000    109   1504  -1711
ATOM   1203  CD  PRO A 122       7.021  22.997  15.691  1.00 85.89           C  
ANISOU 1203  CD  PRO A 122    11113  11366  10154    -78   1463  -1598
ATOM   1204  HA  PRO A 122       4.444  22.726  17.661  1.00  0.00           H  
ATOM   1205  HB2 PRO A 122       3.863  24.103  15.379  1.00  0.00           H  
ATOM   1206  HB3 PRO A 122       4.984  24.733  16.578  1.00  0.00           H  
ATOM   1207  HG2 PRO A 122       5.666  23.260  14.030  1.00  0.00           H  
ATOM   1208  HG3 PRO A 122       6.353  24.780  14.598  1.00  0.00           H  
ATOM   1209  HD3 PRO A 122       7.724  23.669  16.183  1.00  0.00           H  
ATOM   1210  HD2 PRO A 122       7.580  22.343  15.019  1.00  0.00           H  
ATOM   1211  N   LEU A 123       4.595  20.622  15.157  1.00 84.12           N  
ANISOU 1211  N   LEU A 123    10534  11479   9949   -292   1580  -1591
ATOM   1212  CA  LEU A 123       3.969  19.519  14.423  1.00 83.56           C  
ANISOU 1212  CA  LEU A 123    10341  11489   9920   -385   1554  -1545
ATOM   1213  C   LEU A 123       3.798  18.281  15.339  1.00 86.22           C  
ANISOU 1213  C   LEU A 123    10739  11894  10127   -638   1657  -1499
ATOM   1214  O   LEU A 123       4.344  18.267  16.444  1.00 85.63           O  
ANISOU 1214  O   LEU A 123    10819  11796   9922   -718   1725  -1483
ATOM   1215  CB  LEU A 123       4.922  19.158  13.248  1.00 81.86           C  
ANISOU 1215  CB  LEU A 123    10203  11131   9772   -328   1375  -1423
ATOM   1216  CG  LEU A 123       4.544  19.802  11.898  1.00 86.92           C  
ANISOU 1216  CG  LEU A 123    10698  11774  10554   -130   1276  -1450
ATOM   1217  CD1 LEU A 123       4.632  21.335  11.934  1.00 87.08           C  
ANISOU 1217  CD1 LEU A 123    10784  11678  10623     73   1245  -1483
ATOM   1218  CD2 LEU A 123       5.428  19.246  10.770  1.00 88.23           C  
ANISOU 1218  CD2 LEU A 123    10903  11863  10757   -149   1133  -1336
ATOM   1219  H   LEU A 123       5.601  20.681  15.097  1.00  0.00           H  
ATOM   1220  HA  LEU A 123       2.994  19.835  14.050  1.00  0.00           H  
ATOM   1221  HB2 LEU A 123       5.945  19.439  13.495  1.00  0.00           H  
ATOM   1222  HB3 LEU A 123       4.964  18.078  13.099  1.00  0.00           H  
ATOM   1223  HG  LEU A 123       3.514  19.529  11.667  1.00  0.00           H  
ATOM   1224 HD11 LEU A 123       4.400  21.768  10.961  1.00  0.00           H  
ATOM   1225 HD12 LEU A 123       3.933  21.762  12.653  1.00  0.00           H  
ATOM   1226 HD13 LEU A 123       5.635  21.655  12.211  1.00  0.00           H  
ATOM   1227 HD21 LEU A 123       5.148  19.669   9.805  1.00  0.00           H  
ATOM   1228 HD22 LEU A 123       6.481  19.476  10.941  1.00  0.00           H  
ATOM   1229 HD23 LEU A 123       5.334  18.163  10.690  1.00  0.00           H  
ATOM   1230  N   PRO A 124       3.061  17.228  14.900  1.00 82.25           N  
ANISOU 1230  N   PRO A 124    10133  11472   9647   -775   1673  -1478
ATOM   1231  CA  PRO A 124       2.968  15.920  15.580  1.00 82.54           C  
ANISOU 1231  CA  PRO A 124    10266  11538   9558  -1024   1781  -1422
ATOM   1232  C   PRO A 124       4.332  15.284  15.915  1.00 85.29           C  
ANISOU 1232  C   PRO A 124    10891  11708   9809  -1088   1701  -1263
ATOM   1233  O   PRO A 124       5.308  15.479  15.192  1.00 83.57           O  
ANISOU 1233  O   PRO A 124    10752  11353   9646   -978   1547  -1188
ATOM   1234  CB  PRO A 124       2.204  15.011  14.606  1.00 84.82           C  
ANISOU 1234  CB  PRO A 124    10390  11917   9922  -1139   1786  -1438
ATOM   1235  CG  PRO A 124       1.403  15.953  13.728  1.00 89.52           C  
ANISOU 1235  CG  PRO A 124    10745  12608  10661   -945   1721  -1544
ATOM   1236  CD  PRO A 124       2.198  17.258  13.716  1.00 83.60           C  
ANISOU 1236  CD  PRO A 124    10107  11710   9948   -722   1596  -1506
ATOM   1237  HA  PRO A 124       2.388  16.062  16.494  1.00  0.00           H  
ATOM   1238  HB2 PRO A 124       2.893  14.445  13.977  1.00  0.00           H  
ATOM   1239  HB3 PRO A 124       1.571  14.289  15.123  1.00  0.00           H  
ATOM   1240  HG2 PRO A 124       1.229  15.555  12.728  1.00  0.00           H  
ATOM   1241  HG3 PRO A 124       0.430  16.130  14.188  1.00  0.00           H  
ATOM   1242  HD2 PRO A 124       1.527  18.117  13.716  1.00  0.00           H  
ATOM   1243  HD3 PRO A 124       2.810  17.302  12.815  1.00  0.00           H  
ATOM   1244  N   LEU A 125       4.385  14.499  17.002  1.00 82.40           N  
ANISOU 1244  N   LEU A 125    10669  11352   9289  -1261   1812  -1211
ATOM   1245  CA  LEU A 125       5.594  13.876  17.550  1.00 81.15           C  
ANISOU 1245  CA  LEU A 125    10775  11052   9006  -1324   1756  -1059
ATOM   1246  C   LEU A 125       6.244  12.855  16.591  1.00 82.53           C  
ANISOU 1246  C   LEU A 125    11033  11086   9240  -1349   1630   -936
ATOM   1247  O   LEU A 125       7.463  12.685  16.615  1.00 80.75           O  
ANISOU 1247  O   LEU A 125    10978  10725   8976  -1288   1515   -830
ATOM   1248  CB  LEU A 125       5.248  13.175  18.888  1.00 83.13           C  
ANISOU 1248  CB  LEU A 125    11146  11363   9078  -1522   1919  -1022
ATOM   1249  CG  LEU A 125       4.668  14.052  20.029  1.00 89.38           C  
ANISOU 1249  CG  LEU A 125    11926  12285   9748  -1527   2060  -1123
ATOM   1250  CD1 LEU A 125       5.516  15.295  20.329  1.00 88.32           C  
ANISOU 1250  CD1 LEU A 125    11850  12104   9602  -1343   1964  -1161
ATOM   1251  CD2 LEU A 125       3.181  14.410  19.861  1.00 93.68           C  
ANISOU 1251  CD2 LEU A 125    12219  13020  10356  -1569   2218  -1286
ATOM   1252  H   LEU A 125       3.537  14.378  17.536  1.00  0.00           H  
ATOM   1253  HA  LEU A 125       6.330  14.661  17.728  1.00  0.00           H  
ATOM   1254  HB2 LEU A 125       4.564  12.345  18.700  1.00  0.00           H  
ATOM   1255  HB3 LEU A 125       6.160  12.710  19.268  1.00  0.00           H  
ATOM   1256  HG  LEU A 125       4.711  13.430  20.924  1.00  0.00           H  
ATOM   1257 HD11 LEU A 125       5.089  15.872  21.148  1.00  0.00           H  
ATOM   1258 HD12 LEU A 125       6.525  15.006  20.621  1.00  0.00           H  
ATOM   1259 HD13 LEU A 125       5.580  15.964  19.472  1.00  0.00           H  
ATOM   1260 HD21 LEU A 125       2.773  14.793  20.797  1.00  0.00           H  
ATOM   1261 HD22 LEU A 125       3.023  15.184  19.111  1.00  0.00           H  
ATOM   1262 HD23 LEU A 125       2.589  13.538  19.582  1.00  0.00           H  
ATOM   1263  N   VAL A 126       5.435  12.218  15.728  1.00 78.85           N  
ANISOU 1263  N   VAL A 126    10439  10659   8863  -1441   1652   -962
ATOM   1264  CA  VAL A 126       5.846  11.246  14.712  1.00 77.37           C  
ANISOU 1264  CA  VAL A 126    10317  10346   8732  -1483   1552   -871
ATOM   1265  C   VAL A 126       6.393  11.906  13.427  1.00 78.25           C  
ANISOU 1265  C   VAL A 126    10398  10377   8958  -1283   1371   -861
ATOM   1266  O   VAL A 126       7.011  11.212  12.619  1.00 76.59           O  
ANISOU 1266  O   VAL A 126    10314  10027   8759  -1275   1269   -761
ATOM   1267  CB  VAL A 126       4.625  10.349  14.359  1.00 82.59           C  
ANISOU 1267  CB  VAL A 126    10828  11098   9454  -1652   1635   -935
ATOM   1268  CG1 VAL A 126       4.228   9.453  15.544  1.00  0.00           C  
ATOM   1269  CG2 VAL A 126       3.395  11.122  13.836  1.00  0.00           C  
ATOM   1270  H   VAL A 126       4.449  12.428  15.776  1.00  0.00           H  
ATOM   1271  HA  VAL A 126       6.642  10.620  15.120  1.00  0.00           H  
ATOM   1272  HB  VAL A 126       4.935   9.672  13.561  1.00  0.00           H  
ATOM   1273 HG11 VAL A 126       3.438   8.756  15.262  1.00  0.00           H  
ATOM   1274 HG12 VAL A 126       5.075   8.862  15.892  1.00  0.00           H  
ATOM   1275 HG13 VAL A 126       3.862  10.038  16.388  1.00  0.00           H  
ATOM   1276 HG21 VAL A 126       2.590  10.435  13.573  1.00  0.00           H  
ATOM   1277 HG22 VAL A 126       3.000  11.814  14.581  1.00  0.00           H  
ATOM   1278 HG23 VAL A 126       3.627  11.695  12.939  1.00  0.00           H  
ATOM   1279  N   LEU A 127       6.205  13.227  13.243  1.00 73.62           N  
ANISOU 1279  N   LEU A 127     9650   9870   8452  -1121   1341   -961
ATOM   1280  CA  LEU A 127       6.704  13.986  12.093  1.00 71.39           C  
ANISOU 1280  CA  LEU A 127     9336   9517   8272   -933   1188   -953
ATOM   1281  C   LEU A 127       8.144  14.498  12.303  1.00 72.63           C  
ANISOU 1281  C   LEU A 127     9671   9542   8383   -829   1104   -876
ATOM   1282  O   LEU A 127       8.793  14.830  11.313  1.00 70.71           O  
ANISOU 1282  O   LEU A 127     9445   9214   8209   -707    980   -842
ATOM   1283  CB  LEU A 127       5.767  15.199  11.829  1.00 72.17           C  
ANISOU 1283  CB  LEU A 127     9217   9737   8467   -791   1196  -1079
ATOM   1284  CG  LEU A 127       4.775  15.021  10.658  1.00  0.00           C  
ATOM   1285  CD1 LEU A 127       5.479  15.009   9.291  1.00  0.00           C  
ATOM   1286  CD2 LEU A 127       3.846  13.810  10.833  1.00  0.00           C  
ATOM   1287  H   LEU A 127       5.703  13.742  13.953  1.00  0.00           H  
ATOM   1288  HA  LEU A 127       6.723  13.341  11.215  1.00  0.00           H  
ATOM   1289  HB2 LEU A 127       5.193  15.440  12.721  1.00  0.00           H  
ATOM   1290  HB3 LEU A 127       6.342  16.104  11.627  1.00  0.00           H  
ATOM   1291  HG  LEU A 127       4.135  15.905  10.665  1.00  0.00           H  
ATOM   1292 HD11 LEU A 127       4.752  15.002   8.479  1.00  0.00           H  
ATOM   1293 HD12 LEU A 127       6.105  15.893   9.163  1.00  0.00           H  
ATOM   1294 HD13 LEU A 127       6.115  14.132   9.166  1.00  0.00           H  
ATOM   1295 HD21 LEU A 127       3.096  13.777  10.043  1.00  0.00           H  
ATOM   1296 HD22 LEU A 127       4.397  12.869  10.802  1.00  0.00           H  
ATOM   1297 HD23 LEU A 127       3.316  13.857  11.783  1.00  0.00           H  
ATOM   1298  N   CYS A 128       8.658  14.555  13.548  1.00 69.39           N  
ANISOU 1298  N   CYS A 128     9387   9128   7848   -881   1171   -855
ATOM   1299  CA  CYS A 128      10.040  14.946  13.856  1.00 68.15           C  
ANISOU 1299  CA  CYS A 128     9381   8878   7634   -800   1093   -800
ATOM   1300  C   CYS A 128      11.102  13.951  13.327  1.00 68.72           C  
ANISOU 1300  C   CYS A 128     9602   8821   7689   -815    982   -665
ATOM   1301  O   CYS A 128      11.978  14.405  12.588  1.00 67.14           O  
ANISOU 1301  O   CYS A 128     9417   8545   7548   -699    869   -643
ATOM   1302  CB  CYS A 128      10.215  15.230  15.366  1.00 70.07           C  
ANISOU 1302  CB  CYS A 128     9709   9180   7733   -855   1188   -826
ATOM   1303  SG  CYS A 128      11.924  15.559  15.885  1.00 73.51           S  
ANISOU 1303  SG  CYS A 128    10323   9532   8073   -786   1085   -766
ATOM   1304  H   CYS A 128       8.074  14.266  14.319  1.00  0.00           H  
ATOM   1305  HA  CYS A 128      10.227  15.889  13.341  1.00  0.00           H  
ATOM   1306  HB2 CYS A 128       9.622  16.095  15.651  1.00  0.00           H  
ATOM   1307  HB3 CYS A 128       9.832  14.406  15.966  1.00  0.00           H  
ATOM   1308  N   PRO A 129      11.061  12.629  13.631  1.00 63.73           N  
ANISOU 1308  N   PRO A 129     9080   8152   6983   -947   1015   -576
ATOM   1309  CA  PRO A 129      12.048  11.669  13.108  1.00 61.84           C  
ANISOU 1309  CA  PRO A 129     8975   7779   6741   -925    906   -458
ATOM   1310  C   PRO A 129      11.831  11.325  11.622  1.00 62.85           C  
ANISOU 1310  C   PRO A 129     9015   7858   7007   -876    826   -468
ATOM   1311  O   PRO A 129      12.746  10.795  10.993  1.00 60.68           O  
ANISOU 1311  O   PRO A 129     8812   7486   6758   -801    720   -403
ATOM   1312  CB  PRO A 129      11.899  10.427  13.996  1.00 64.77           C  
ANISOU 1312  CB  PRO A 129     9491   8115   7003  -1076    984   -369
ATOM   1313  CG  PRO A 129      10.444  10.456  14.431  1.00 70.87           C  
ANISOU 1313  CG  PRO A 129    10153   9000   7772  -1207   1132   -452
ATOM   1314  CD  PRO A 129      10.105  11.945  14.507  1.00 66.62           C  
ANISOU 1314  CD  PRO A 129     9466   8583   7263  -1118   1158   -575
ATOM   1315  HA  PRO A 129      13.059  12.067  13.220  1.00  0.00           H  
ATOM   1316  HB2 PRO A 129      12.170   9.494  13.500  1.00  0.00           H  
ATOM   1317  HB3 PRO A 129      12.543  10.527  14.871  1.00  0.00           H  
ATOM   1318  HG2 PRO A 129       9.826   9.980  13.668  1.00  0.00           H  
ATOM   1319  HG3 PRO A 129      10.270   9.934  15.373  1.00  0.00           H  
ATOM   1320  HD3 PRO A 129      10.237  12.291  15.528  1.00  0.00           H  
ATOM   1321  HD2 PRO A 129       9.072  12.112  14.221  1.00  0.00           H  
ATOM   1322  N   ALA A 130      10.660  11.671  11.056  1.00 58.76           N  
ANISOU 1322  N   ALA A 130     8331   7426   6570   -912    876   -557
ATOM   1323  CA  ALA A 130      10.354  11.579   9.632  1.00 57.30           C  
ANISOU 1323  CA  ALA A 130     8041   7232   6500   -871    803   -585
ATOM   1324  C   ALA A 130      10.980  12.753   8.859  1.00 58.88           C  
ANISOU 1324  C   ALA A 130     8195   7408   6769   -690    696   -598
ATOM   1325  O   ALA A 130      11.511  12.532   7.775  1.00 57.92           O  
ANISOU 1325  O   ALA A 130     8092   7218   6698   -636    602   -561
ATOM   1326  CB  ALA A 130       8.830  11.632   9.449  1.00 59.13           C  
ANISOU 1326  CB  ALA A 130     8084   7600   6782   -946    882   -689
ATOM   1327  H   ALA A 130       9.954  12.085  11.647  1.00  0.00           H  
ATOM   1328  HA  ALA A 130      10.733  10.636   9.234  1.00  0.00           H  
ATOM   1329  HB1 ALA A 130       8.556  11.513   8.400  1.00  0.00           H  
ATOM   1330  HB2 ALA A 130       8.340  10.833  10.006  1.00  0.00           H  
ATOM   1331  HB3 ALA A 130       8.411  12.578   9.792  1.00  0.00           H  
ATOM   1332  N   TRP A 131      10.976  13.977   9.422  1.00 54.07           N  
ANISOU 1332  N   TRP A 131     7537   6847   6159   -603    720   -655
ATOM   1333  CA  TRP A 131      11.629  15.158   8.849  1.00 52.43           C  
ANISOU 1333  CA  TRP A 131     7307   6600   6015   -445    639   -668
ATOM   1334  C   TRP A 131      13.160  15.017   8.883  1.00 54.32           C  
ANISOU 1334  C   TRP A 131     7696   6728   6215   -412    561   -585
ATOM   1335  O   TRP A 131      13.805  15.287   7.873  1.00 52.81           O  
ANISOU 1335  O   TRP A 131     7509   6475   6081   -326    475   -558
ATOM   1336  CB  TRP A 131      11.201  16.427   9.623  1.00 51.51           C  
ANISOU 1336  CB  TRP A 131     7118   6546   5908   -372    702   -761
ATOM   1337  CG  TRP A 131      11.945  17.693   9.286  1.00 51.40           C  
ANISOU 1337  CG  TRP A 131     7136   6454   5940   -233    639   -766
ATOM   1338  CD1 TRP A 131      12.012  18.269   8.064  1.00 53.79           C  
ANISOU 1338  CD1 TRP A 131     7391   6714   6332   -116    564   -758
ATOM   1339  CD2 TRP A 131      12.780  18.517  10.158  1.00 50.95           C  
ANISOU 1339  CD2 TRP A 131     7177   6349   5833   -214    648   -778
ATOM   1340  NE1 TRP A 131      12.826  19.382   8.120  1.00 52.82           N  
ANISOU 1340  NE1 TRP A 131     7339   6505   6225    -31    538   -761
ATOM   1341  CE2 TRP A 131      13.329  19.585   9.386  1.00 54.37           C  
ANISOU 1341  CE2 TRP A 131     7618   6700   6341    -94    587   -782
ATOM   1342  CE3 TRP A 131      13.138  18.468  11.525  1.00 52.48           C  
ANISOU 1342  CE3 TRP A 131     7456   6568   5916   -292    703   -790
ATOM   1343  CZ2 TRP A 131      14.185  20.552   9.941  1.00 53.30           C  
ANISOU 1343  CZ2 TRP A 131     7566   6500   6186    -68    585   -809
ATOM   1344  CZ3 TRP A 131      13.991  19.434  12.097  1.00 53.50           C  
ANISOU 1344  CZ3 TRP A 131     7659   6652   6017   -254    687   -821
ATOM   1345  CH2 TRP A 131      14.515  20.476  11.307  1.00 53.49           C  
ANISOU 1345  CH2 TRP A 131     7658   6564   6104   -151    632   -836
ATOM   1346  H   TRP A 131      10.509  14.096  10.311  1.00  0.00           H  
ATOM   1347  HA  TRP A 131      11.318  15.262   7.807  1.00  0.00           H  
ATOM   1348  HB2 TRP A 131      10.138  16.611   9.459  1.00  0.00           H  
ATOM   1349  HB3 TRP A 131      11.306  16.259  10.695  1.00  0.00           H  
ATOM   1350  HD1 TRP A 131      11.514  17.891   7.183  1.00  0.00           H  
ATOM   1351  HE1 TRP A 131      13.016  19.968   7.318  1.00  0.00           H  
ATOM   1352  HE3 TRP A 131      12.745  17.672  12.138  1.00  0.00           H  
ATOM   1353  HZ2 TRP A 131      14.589  21.342   9.327  1.00  0.00           H  
ATOM   1354  HZ3 TRP A 131      14.249  19.374  13.145  1.00  0.00           H  
ATOM   1355  HH2 TRP A 131      15.171  21.211  11.747  1.00  0.00           H  
ATOM   1356  N   LEU A 132      13.728  14.568  10.015  1.00 50.36           N  
ANISOU 1356  N   LEU A 132     7311   6215   5609   -480    591   -544
ATOM   1357  CA  LEU A 132      15.168  14.365  10.200  1.00 49.24           C  
ANISOU 1357  CA  LEU A 132     7293   5999   5418   -448    515   -471
ATOM   1358  C   LEU A 132      15.706  13.150   9.412  1.00 53.05           C  
ANISOU 1358  C   LEU A 132     7827   6402   5929   -448    443   -391
ATOM   1359  O   LEU A 132      16.904  13.102   9.142  1.00 51.55           O  
ANISOU 1359  O   LEU A 132     7664   6155   5765   -372    360   -359
ATOM   1360  CB  LEU A 132      15.468  14.185  11.707  1.00 49.84           C  
ANISOU 1360  CB  LEU A 132     7477   6104   5358   -515    557   -442
ATOM   1361  CG  LEU A 132      15.254  15.448  12.574  1.00 54.45           C  
ANISOU 1361  CG  LEU A 132     8039   6761   5889   -509    618   -530
ATOM   1362  CD1 LEU A 132      15.252  15.088  14.068  1.00 55.73           C  
ANISOU 1362  CD1 LEU A 132     8293   6982   5900   -608    692   -505
ATOM   1363  CD2 LEU A 132      16.304  16.538  12.292  1.00 54.17           C  
ANISOU 1363  CD2 LEU A 132     8026   6695   5862   -427    544   -553
ATOM   1364  H   LEU A 132      13.129  14.376  10.807  1.00  0.00           H  
ATOM   1365  HA  LEU A 132      15.695  15.244   9.828  1.00  0.00           H  
ATOM   1366  HB2 LEU A 132      14.839  13.380  12.092  1.00  0.00           H  
ATOM   1367  HB3 LEU A 132      16.498  13.853  11.846  1.00  0.00           H  
ATOM   1368  HG  LEU A 132      14.273  15.864  12.348  1.00  0.00           H  
ATOM   1369 HD11 LEU A 132      15.096  15.970  14.688  1.00  0.00           H  
ATOM   1370 HD12 LEU A 132      14.460  14.376  14.301  1.00  0.00           H  
ATOM   1371 HD13 LEU A 132      16.198  14.645  14.371  1.00  0.00           H  
ATOM   1372 HD21 LEU A 132      16.161  17.398  12.947  1.00  0.00           H  
ATOM   1373 HD22 LEU A 132      17.317  16.167  12.453  1.00  0.00           H  
ATOM   1374 HD23 LEU A 132      16.243  16.906  11.268  1.00  0.00           H  
ATOM   1375  N   PHE A 133      14.838  12.207   8.995  1.00 50.83           N  
ANISOU 1375  N   PHE A 133     7551   6115   5646   -541    484   -370
ATOM   1376  CA  PHE A 133      15.163  11.124   8.063  1.00 50.23           C  
ANISOU 1376  CA  PHE A 133     7531   5954   5600   -555    433   -312
ATOM   1377  C   PHE A 133      15.265  11.675   6.629  1.00 53.33           C  
ANISOU 1377  C   PHE A 133     7831   6340   6093   -468    362   -346
ATOM   1378  O   PHE A 133      16.257  11.409   5.955  1.00 52.62           O  
ANISOU 1378  O   PHE A 133     7796   6179   6019   -410    290   -300
ATOM   1379  CB  PHE A 133      14.063  10.036   8.131  1.00 53.19           C  
ANISOU 1379  CB  PHE A 133     7928   6325   5957   -698    512   -308
ATOM   1380  CG  PHE A 133      14.164   8.926   7.093  1.00 54.90           C  
ANISOU 1380  CG  PHE A 133     8188   6452   6219   -726    473   -280
ATOM   1381  CD1 PHE A 133      15.102   7.886   7.254  1.00 58.26           C  
ANISOU 1381  CD1 PHE A 133     8771   6755   6609   -702    431   -190
ATOM   1382  CD2 PHE A 133      13.340   8.949   5.947  1.00 57.38           C  
ANISOU 1382  CD2 PHE A 133     8383   6811   6609   -766    474   -353
ATOM   1383  CE1 PHE A 133      15.235   6.893   6.263  1.00 59.34           C  
ANISOU 1383  CE1 PHE A 133     8957   6798   6791   -720    402   -179
ATOM   1384  CE2 PHE A 133      13.467   7.951   4.962  1.00 60.37           C  
ANISOU 1384  CE2 PHE A 133     8807   7109   7023   -798    438   -345
ATOM   1385  CZ  PHE A 133      14.421   6.927   5.115  1.00 58.67           C  
ANISOU 1385  CZ  PHE A 133     8760   6755   6777   -777    409   -261
ATOM   1386  H   PHE A 133      13.871  12.301   9.272  1.00  0.00           H  
ATOM   1387  HA  PHE A 133      16.121  10.677   8.339  1.00  0.00           H  
ATOM   1388  HB2 PHE A 133      14.086   9.567   9.114  1.00  0.00           H  
ATOM   1389  HB3 PHE A 133      13.076  10.490   8.049  1.00  0.00           H  
ATOM   1390  HD1 PHE A 133      15.729   7.860   8.131  1.00  0.00           H  
ATOM   1391  HD2 PHE A 133      12.618   9.741   5.813  1.00  0.00           H  
ATOM   1392  HE1 PHE A 133      15.965   6.107   6.375  1.00  0.00           H  
ATOM   1393  HE2 PHE A 133      12.840   7.979   4.083  1.00  0.00           H  
ATOM   1394  HZ  PHE A 133      14.527   6.167   4.355  1.00  0.00           H  
ATOM   1395  N   LEU A 134      14.261  12.453   6.178  1.00 49.73           N  
ANISOU 1395  N   LEU A 134     7235   5965   5696   -451    384   -424
ATOM   1396  CA  LEU A 134      14.179  13.038   4.834  1.00 49.04           C  
ANISOU 1396  CA  LEU A 134     7064   5883   5685   -362    316   -448
ATOM   1397  C   LEU A 134      15.263  14.105   4.587  1.00 51.81           C  
ANISOU 1397  C   LEU A 134     7449   6186   6052   -245    258   -424
ATOM   1398  O   LEU A 134      15.754  14.222   3.465  1.00 51.43           O  
ANISOU 1398  O   LEU A 134     7406   6098   6036   -186    193   -400
ATOM   1399  CB  LEU A 134      12.785  13.673   4.629  1.00 49.84           C  
ANISOU 1399  CB  LEU A 134     7006   6095   5836   -346    344   -531
ATOM   1400  CG  LEU A 134      11.610  12.669   4.560  1.00 55.50           C  
ANISOU 1400  CG  LEU A 134     7643   6889   6555   -472    396   -579
ATOM   1401  CD1 LEU A 134      10.268  13.401   4.721  1.00 56.23           C  
ANISOU 1401  CD1 LEU A 134     7551   7119   6696   -428    419   -669
ATOM   1402  CD2 LEU A 134      11.607  11.825   3.278  1.00 57.31           C  
ANISOU 1402  CD2 LEU A 134     7901   7074   6800   -521    341   -561
ATOM   1403  H   LEU A 134      13.484  12.632   6.800  1.00  0.00           H  
ATOM   1404  HA  LEU A 134      14.321  12.243   4.105  1.00  0.00           H  
ATOM   1405  HB2 LEU A 134      12.605  14.378   5.443  1.00  0.00           H  
ATOM   1406  HB3 LEU A 134      12.778  14.275   3.719  1.00  0.00           H  
ATOM   1407  HG  LEU A 134      11.700  11.968   5.386  1.00  0.00           H  
ATOM   1408 HD11 LEU A 134       9.434  12.699   4.720  1.00  0.00           H  
ATOM   1409 HD12 LEU A 134      10.228  13.951   5.662  1.00  0.00           H  
ATOM   1410 HD13 LEU A 134      10.106  14.115   3.913  1.00  0.00           H  
ATOM   1411 HD21 LEU A 134      10.775  11.120   3.279  1.00  0.00           H  
ATOM   1412 HD22 LEU A 134      11.505  12.448   2.391  1.00  0.00           H  
ATOM   1413 HD23 LEU A 134      12.518  11.238   3.180  1.00  0.00           H  
ATOM   1414  N   ASP A 135      15.657  14.846   5.638  1.00 47.78           N  
ANISOU 1414  N   ASP A 135     6964   5681   5510   -226    288   -437
ATOM   1415  CA  ASP A 135      16.715  15.855   5.633  1.00 46.72           C  
ANISOU 1415  CA  ASP A 135     6864   5501   5386   -147    250   -429
ATOM   1416  C   ASP A 135      18.095  15.236   5.341  1.00 50.07           C  
ANISOU 1416  C   ASP A 135     7373   5864   5786   -143    187   -361
ATOM   1417  O   ASP A 135      18.805  15.741   4.474  1.00 49.31           O  
ANISOU 1417  O   ASP A 135     7275   5732   5730    -81    139   -346
ATOM   1418  CB  ASP A 135      16.676  16.610   6.986  1.00 48.84           C  
ANISOU 1418  CB  ASP A 135     7153   5797   5609   -160    302   -472
ATOM   1419  CG  ASP A 135      17.565  17.853   7.111  1.00 56.56           C  
ANISOU 1419  CG  ASP A 135     8153   6731   6608    -97    280   -494
ATOM   1420  OD1 ASP A 135      17.600  18.392   8.236  1.00 55.93           O  
ANISOU 1420  OD1 ASP A 135     8119   6608   6523    -86    223   -451
ATOM   1421  OD2 ASP A 135      18.164  18.282   6.099  1.00 65.14           O1-
ANISOU 1421  OD2 ASP A 135     9211   7826   7712    -68    329   -562
ATOM   1422  H   ASP A 135      15.177  14.701   6.516  1.00  0.00           H  
ATOM   1423  HA  ASP A 135      16.487  16.559   4.832  1.00  0.00           H  
ATOM   1424  HB2 ASP A 135      15.658  16.952   7.174  1.00  0.00           H  
ATOM   1425  HB3 ASP A 135      16.923  15.928   7.801  1.00  0.00           H  
ATOM   1426  N   VAL A 136      18.441  14.112   6.001  1.00 46.73           N  
ANISOU 1426  N   VAL A 136     7027   5433   5297   -201    192   -317
ATOM   1427  CA  VAL A 136      19.672  13.355   5.748  1.00 45.80           C  
ANISOU 1427  CA  VAL A 136     6985   5263   5153   -177    132   -254
ATOM   1428  C   VAL A 136      19.609  12.659   4.375  1.00 48.42           C  
ANISOU 1428  C   VAL A 136     7314   5548   5535   -162    100   -234
ATOM   1429  O   VAL A 136      20.574  12.761   3.623  1.00 47.58           O  
ANISOU 1429  O   VAL A 136     7219   5411   5450   -102     50   -214
ATOM   1430  CB  VAL A 136      19.924  12.315   6.878  1.00 50.07           C  
ANISOU 1430  CB  VAL A 136     7625   5801   5600   -222    143   -201
ATOM   1431  CG1 VAL A 136      21.162  11.430   6.612  1.00 49.72           C  
ANISOU 1431  CG1 VAL A 136     7648   5709   5533   -165     72   -137
ATOM   1432  CG2 VAL A 136      20.107  12.986   8.247  1.00 50.06           C  
ANISOU 1432  CG2 VAL A 136     7627   5865   5530   -243    173   -232
ATOM   1433  H   VAL A 136      17.802  13.745   6.692  1.00  0.00           H  
ATOM   1434  HA  VAL A 136      20.508  14.058   5.734  1.00  0.00           H  
ATOM   1435  HB  VAL A 136      19.053  11.661   6.948  1.00  0.00           H  
ATOM   1436 HG11 VAL A 136      21.395  10.810   7.478  1.00  0.00           H  
ATOM   1437 HG12 VAL A 136      21.015  10.753   5.770  1.00  0.00           H  
ATOM   1438 HG13 VAL A 136      22.045  12.036   6.404  1.00  0.00           H  
ATOM   1439 HG21 VAL A 136      20.144  12.247   9.047  1.00  0.00           H  
ATOM   1440 HG22 VAL A 136      21.040  13.547   8.275  1.00  0.00           H  
ATOM   1441 HG23 VAL A 136      19.299  13.677   8.479  1.00  0.00           H  
ATOM   1442  N   LEU A 137      18.488  11.985   4.050  1.00 45.20           N  
ANISOU 1442  N   LEU A 137     6883   5147   5145   -223    135   -253
ATOM   1443  CA  LEU A 137      18.233  11.226   2.818  1.00 44.94           C  
ANISOU 1443  CA  LEU A 137     6847   5079   5149   -231    110   -254
ATOM   1444  C   LEU A 137      18.542  12.012   1.536  1.00 49.60           C  
ANISOU 1444  C   LEU A 137     7373   5684   5789   -150     61   -275
ATOM   1445  O   LEU A 137      19.358  11.570   0.729  1.00 49.58           O  
ANISOU 1445  O   LEU A 137     7409   5638   5793   -111     21   -253
ATOM   1446  CB  LEU A 137      16.776  10.700   2.839  1.00 45.60           C  
ANISOU 1446  CB  LEU A 137     6886   5198   5241   -334    161   -297
ATOM   1447  CG  LEU A 137      16.269   9.966   1.573  1.00 50.25           C  
ANISOU 1447  CG  LEU A 137     7458   5771   5863   -366    138   -326
ATOM   1448  CD1 LEU A 137      16.998   8.639   1.344  1.00 50.77           C  
ANISOU 1448  CD1 LEU A 137     7657   5722   5909   -394    132   -281
ATOM   1449  CD2 LEU A 137      14.753   9.743   1.644  1.00 53.00           C  
ANISOU 1449  CD2 LEU A 137     7715   6197   6226   -472    186   -392
ATOM   1450  H   LEU A 137      17.747  11.970   4.739  1.00  0.00           H  
ATOM   1451  HA  LEU A 137      18.906  10.367   2.836  1.00  0.00           H  
ATOM   1452  HB2 LEU A 137      16.642  10.045   3.700  1.00  0.00           H  
ATOM   1453  HB3 LEU A 137      16.121  11.551   3.011  1.00  0.00           H  
ATOM   1454  HG  LEU A 137      16.435  10.593   0.698  1.00  0.00           H  
ATOM   1455 HD11 LEU A 137      16.633   8.143   0.444  1.00  0.00           H  
ATOM   1456 HD12 LEU A 137      18.067   8.795   1.214  1.00  0.00           H  
ATOM   1457 HD13 LEU A 137      16.857   7.960   2.185  1.00  0.00           H  
ATOM   1458 HD21 LEU A 137      14.388   9.230   0.754  1.00  0.00           H  
ATOM   1459 HD22 LEU A 137      14.479   9.145   2.512  1.00  0.00           H  
ATOM   1460 HD23 LEU A 137      14.226  10.694   1.708  1.00  0.00           H  
ATOM   1461  N   PHE A 138      17.890  13.170   1.359  1.00 45.88           N  
ANISOU 1461  N   PHE A 138     6813   5272   5346   -118     69   -315
ATOM   1462  CA  PHE A 138      17.964  13.968   0.139  1.00 45.07           C  
ANISOU 1462  CA  PHE A 138     6665   5181   5278    -38     27   -321
ATOM   1463  C   PHE A 138      19.234  14.836   0.069  1.00 48.12           C  
ANISOU 1463  C   PHE A 138     7094   5522   5666     25      8   -289
ATOM   1464  O   PHE A 138      19.657  15.171  -1.037  1.00 47.72           O  
ANISOU 1464  O   PHE A 138     7050   5457   5625     71    -25   -272
ATOM   1465  CB  PHE A 138      16.738  14.898   0.088  1.00 47.30           C  
ANISOU 1465  CB  PHE A 138     6848   5532   5590     -4     40   -365
ATOM   1466  CG  PHE A 138      15.376  14.226  -0.005  1.00 49.85           C  
ANISOU 1466  CG  PHE A 138     7091   5931   5917    -70     57   -414
ATOM   1467  CD1 PHE A 138      15.167  13.118  -0.854  1.00 53.47           C  
ANISOU 1467  CD1 PHE A 138     7555   6395   6368   -126     28   -423
ATOM   1468  CD2 PHE A 138      14.299  14.728   0.756  1.00 52.88           C  
ANISOU 1468  CD2 PHE A 138     7389   6390   6315    -83    106   -464
ATOM   1469  CE1 PHE A 138      13.906  12.497  -0.914  1.00 55.35           C  
ANISOU 1469  CE1 PHE A 138     7709   6709   6610   -213     48   -483
ATOM   1470  CE2 PHE A 138      13.038  14.108   0.697  1.00 56.78           C  
ANISOU 1470  CE2 PHE A 138     7786   6975   6814   -160    128   -521
ATOM   1471  CZ  PHE A 138      12.842  12.988  -0.133  1.00 55.17           C  
ANISOU 1471  CZ  PHE A 138     7586   6775   6603   -233     97   -530
ATOM   1472  H   PHE A 138      17.242  13.473   2.075  1.00  0.00           H  
ATOM   1473  HA  PHE A 138      17.966  13.311  -0.730  1.00  0.00           H  
ATOM   1474  HB2 PHE A 138      16.746  15.540   0.970  1.00  0.00           H  
ATOM   1475  HB3 PHE A 138      16.822  15.548  -0.780  1.00  0.00           H  
ATOM   1476  HD1 PHE A 138      15.970  12.735  -1.463  1.00  0.00           H  
ATOM   1477  HD2 PHE A 138      14.438  15.588   1.396  1.00  0.00           H  
ATOM   1478  HE1 PHE A 138      13.754  11.646  -1.561  1.00  0.00           H  
ATOM   1479  HE2 PHE A 138      12.220  14.498   1.283  1.00  0.00           H  
ATOM   1480  HZ  PHE A 138      11.874  12.513  -0.180  1.00  0.00           H  
ATOM   1481  N   SER A 139      19.867  15.162   1.212  1.00 44.11           N  
ANISOU 1481  N   SER A 139     6615   5004   5141     15     31   -286
ATOM   1482  CA  SER A 139      21.139  15.889   1.261  1.00 43.06           C  
ANISOU 1482  CA  SER A 139     6509   4843   5010     49     17   -271
ATOM   1483  C   SER A 139      22.323  14.952   0.966  1.00 45.64           C  
ANISOU 1483  C   SER A 139     6877   5148   5317     55    -18   -236
ATOM   1484  O   SER A 139      23.272  15.375   0.311  1.00 45.61           O  
ANISOU 1484  O   SER A 139     6870   5132   5326     87    -32   -227
ATOM   1485  CB  SER A 139      21.353  16.488   2.663  1.00 46.08           C  
ANISOU 1485  CB  SER A 139     6902   5236   5372     26     46   -297
ATOM   1486  OG  SER A 139      20.497  17.593   2.867  1.00 53.29           O  
ANISOU 1486  OG  SER A 139     7778   6166   6306     33     88   -341
ATOM   1487  H   SER A 139      19.469  14.857   2.090  1.00  0.00           H  
ATOM   1488  HA  SER A 139      21.141  16.694   0.522  1.00  0.00           H  
ATOM   1489  HB3 SER A 139      21.209  15.744   3.448  1.00  0.00           H  
ATOM   1490  HB2 SER A 139      22.375  16.857   2.765  1.00  0.00           H  
ATOM   1491  HG  SER A 139      19.625  17.267   3.036  1.00  0.00           H  
ATOM   1492  N   THR A 140      22.248  13.678   1.395  1.00 40.28           N  
ANISOU 1492  N   THR A 140     6239   4459   4606     25    -24   -216
ATOM   1493  CA  THR A 140      23.232  12.630   1.109  1.00 39.86           C  
ANISOU 1493  CA  THR A 140     6232   4375   4537     52    -56   -183
ATOM   1494  C   THR A 140      23.115  12.191  -0.362  1.00 44.34           C  
ANISOU 1494  C   THR A 140     6795   4920   5132     75    -69   -190
ATOM   1495  O   THR A 140      24.140  12.005  -1.019  1.00 44.16           O  
ANISOU 1495  O   THR A 140     6780   4887   5111    122    -88   -182
ATOM   1496  CB  THR A 140      22.979  11.424   2.054  1.00 44.76           C  
ANISOU 1496  CB  THR A 140     6925   4967   5115     21    -50   -151
ATOM   1497  OG1 THR A 140      23.284  11.815   3.379  1.00 42.69           O  
ANISOU 1497  OG1 THR A 140     6670   4742   4806      4    -44   -144
ATOM   1498  CG2 THR A 140      23.857  10.196   1.777  1.00 42.32           C  
ANISOU 1498  CG2 THR A 140     6679   4607   4795     73    -82   -115
ATOM   1499  H   THR A 140      21.438  13.407   1.938  1.00  0.00           H  
ATOM   1500  HA  THR A 140      24.239  13.016   1.278  1.00  0.00           H  
ATOM   1501  HB  THR A 140      21.933  11.117   2.012  1.00  0.00           H  
ATOM   1502  HG1 THR A 140      22.637  12.448   3.655  1.00  0.00           H  
ATOM   1503 HG21 THR A 140      23.701   9.438   2.542  1.00  0.00           H  
ATOM   1504 HG22 THR A 140      23.625   9.734   0.819  1.00  0.00           H  
ATOM   1505 HG23 THR A 140      24.912  10.458   1.775  1.00  0.00           H  
ATOM   1506  N   ALA A 141      21.880  12.082  -0.888  1.00 40.92           N  
ANISOU 1506  N   ALA A 141     6340   4496   4712     41    -57   -215
ATOM   1507  CA  ALA A 141      21.584  11.740  -2.278  1.00 41.00           C  
ANISOU 1507  CA  ALA A 141     6341   4505   4731     52    -75   -234
ATOM   1508  C   ALA A 141      22.112  12.791  -3.258  1.00 45.30           C  
ANISOU 1508  C   ALA A 141     6858   5072   5281    112    -89   -228
ATOM   1509  O   ALA A 141      22.677  12.413  -4.277  1.00 44.47           O  
ANISOU 1509  O   ALA A 141     6773   4958   5165    139   -102   -230
ATOM   1510  CB  ALA A 141      20.068  11.569  -2.463  1.00 41.97           C  
ANISOU 1510  CB  ALA A 141     6418   4667   4861     -1    -69   -272
ATOM   1511  H   ALA A 141      21.088  12.232  -0.276  1.00  0.00           H  
ATOM   1512  HA  ALA A 141      22.075  10.797  -2.515  1.00  0.00           H  
ATOM   1513  HB1 ALA A 141      19.822  11.292  -3.489  1.00  0.00           H  
ATOM   1514  HB2 ALA A 141      19.679  10.780  -1.819  1.00  0.00           H  
ATOM   1515  HB3 ALA A 141      19.529  12.487  -2.232  1.00  0.00           H  
ATOM   1516  N   SER A 142      21.991  14.091  -2.936  1.00 42.33           N  
ANISOU 1516  N   SER A 142     6449   4715   4920    131    -77   -221
ATOM   1517  CA  SER A 142      22.486  15.194  -3.763  1.00 42.36           C  
ANISOU 1517  CA  SER A 142     6448   4720   4927    176    -76   -205
ATOM   1518  C   SER A 142      24.018  15.219  -3.944  1.00 46.20           C  
ANISOU 1518  C   SER A 142     6954   5193   5406    184    -67   -192
ATOM   1519  O   SER A 142      24.483  15.800  -4.921  1.00 46.32           O  
ANISOU 1519  O   SER A 142     6977   5213   5411    207    -61   -180
ATOM   1520  CB  SER A 142      21.967  16.532  -3.198  1.00 45.95           C  
ANISOU 1520  CB  SER A 142     6884   5170   5404    191    -55   -204
ATOM   1521  OG  SER A 142      22.672  16.997  -2.063  1.00 57.12           O  
ANISOU 1521  OG  SER A 142     8306   6569   6828    162    -30   -214
ATOM   1522  H   SER A 142      21.513  14.330  -2.078  1.00  0.00           H  
ATOM   1523  HA  SER A 142      22.044  15.062  -4.752  1.00  0.00           H  
ATOM   1524  HB3 SER A 142      22.066  17.299  -3.966  1.00  0.00           H  
ATOM   1525  HB2 SER A 142      20.907  16.461  -2.959  1.00  0.00           H  
ATOM   1526  HG  SER A 142      22.614  16.351  -1.372  1.00  0.00           H  
ATOM   1527  N   ILE A 143      24.786  14.589  -3.037  1.00 42.35           N  
ANISOU 1527  N   ILE A 143     6470   4702   4918    168    -68   -194
ATOM   1528  CA  ILE A 143      26.245  14.480  -3.107  1.00 42.16           C  
ANISOU 1528  CA  ILE A 143     6436   4693   4889    184    -68   -193
ATOM   1529  C   ILE A 143      26.620  13.189  -3.867  1.00 46.27           C  
ANISOU 1529  C   ILE A 143     6976   5206   5397    222    -82   -194
ATOM   1530  O   ILE A 143      27.502  13.228  -4.725  1.00 45.89           O  
ANISOU 1530  O   ILE A 143     6911   5179   5347    247    -68   -200
ATOM   1531  CB  ILE A 143      26.844  14.455  -1.663  1.00 45.11           C  
ANISOU 1531  CB  ILE A 143     6798   5089   5254    168    -79   -198
ATOM   1532  CG1 ILE A 143      26.433  15.688  -0.814  1.00 45.77           C  
ANISOU 1532  CG1 ILE A 143     6870   5172   5346    124    -56   -216
ATOM   1533  CG2 ILE A 143      28.384  14.350  -1.689  1.00 44.77           C  
ANISOU 1533  CG2 ILE A 143     6714   5089   5206    191    -89   -207
ATOM   1534  CD1 ILE A 143      26.543  15.479   0.703  1.00 53.18           C  
ANISOU 1534  CD1 ILE A 143     7812   6139   6254     98    -68   -228
ATOM   1535  H   ILE A 143      24.329  14.139  -2.257  1.00  0.00           H  
ATOM   1536  HA  ILE A 143      26.658  15.329  -3.652  1.00  0.00           H  
ATOM   1537  HB  ILE A 143      26.457  13.568  -1.157  1.00  0.00           H  
ATOM   1538 HG12 ILE A 143      27.034  16.553  -1.090  1.00  0.00           H  
ATOM   1539 HG13 ILE A 143      25.405  15.976  -1.019  1.00  0.00           H  
ATOM   1540 HG21 ILE A 143      28.802  14.355  -0.685  1.00  0.00           H  
ATOM   1541 HG22 ILE A 143      28.725  13.431  -2.163  1.00  0.00           H  
ATOM   1542 HG23 ILE A 143      28.830  15.184  -2.231  1.00  0.00           H  
ATOM   1543 HD11 ILE A 143      26.185  16.359   1.236  1.00  0.00           H  
ATOM   1544 HD12 ILE A 143      25.942  14.631   1.029  1.00  0.00           H  
ATOM   1545 HD13 ILE A 143      27.570  15.301   1.018  1.00  0.00           H  
ATOM   1546  N   TRP A 144      25.943  12.062  -3.575  1.00 42.67           N  
ANISOU 1546  N   TRP A 144     6563   4715   4935    220    -98   -194
ATOM   1547  CA  TRP A 144      26.198  10.750  -4.177  1.00 42.69           C  
ANISOU 1547  CA  TRP A 144     6606   4684   4931    255   -104   -205
ATOM   1548  C   TRP A 144      25.684  10.605  -5.624  1.00 46.13           C  
ANISOU 1548  C   TRP A 144     7045   5128   5356    254    -96   -232
ATOM   1549  O   TRP A 144      26.185   9.743  -6.345  1.00 45.44           O  
ANISOU 1549  O   TRP A 144     6981   5026   5257    292    -91   -255
ATOM   1550  CB  TRP A 144      25.578   9.652  -3.286  1.00 41.85           C  
ANISOU 1550  CB  TRP A 144     6566   4515   4820    234   -112   -196
ATOM   1551  CG  TRP A 144      26.487   9.140  -2.208  1.00 43.29           C  
ANISOU 1551  CG  TRP A 144     6773   4684   4991    275   -128   -162
ATOM   1552  CD1 TRP A 144      26.379   9.384  -0.883  1.00 46.29           C  
ANISOU 1552  CD1 TRP A 144     7149   5087   5352    249   -136   -135
ATOM   1553  CD2 TRP A 144      27.659   8.282  -2.360  1.00 43.92           C  
ANISOU 1553  CD2 TRP A 144     6880   4738   5068    363   -145   -153
ATOM   1554  NE1 TRP A 144      27.393   8.738  -0.206  1.00 46.44           N  
ANISOU 1554  NE1 TRP A 144     7196   5102   5346    314   -166   -102
ATOM   1555  CE2 TRP A 144      28.210   8.035  -1.066  1.00 48.23           C  
ANISOU 1555  CE2 TRP A 144     7440   5298   5589    393   -174   -110
ATOM   1556  CE3 TRP A 144      28.317   7.689  -3.463  1.00 45.59           C  
ANISOU 1556  CE3 TRP A 144     7109   4922   5293    429   -138   -181
ATOM   1557  CZ2 TRP A 144      29.346   7.230  -0.875  1.00 48.39           C  
ANISOU 1557  CZ2 TRP A 144     7482   5307   5598    501   -206    -86
ATOM   1558  CZ3 TRP A 144      29.466   6.891  -3.285  1.00 48.04           C  
ANISOU 1558  CZ3 TRP A 144     7440   5213   5603    536   -159   -166
ATOM   1559  CH2 TRP A 144      29.978   6.657  -1.994  1.00 49.14           C  
ANISOU 1559  CH2 TRP A 144     7584   5367   5718    577   -197   -115
ATOM   1560  H   TRP A 144      25.234  12.107  -2.855  1.00  0.00           H  
ATOM   1561  HA  TRP A 144      27.277  10.596  -4.215  1.00  0.00           H  
ATOM   1562  HB2 TRP A 144      24.638   9.991  -2.849  1.00  0.00           H  
ATOM   1563  HB3 TRP A 144      25.327   8.772  -3.878  1.00  0.00           H  
ATOM   1564  HD1 TRP A 144      25.612   9.996  -0.437  1.00  0.00           H  
ATOM   1565  HE1 TRP A 144      27.514   8.797   0.797  1.00  0.00           H  
ATOM   1566  HE3 TRP A 144      27.937   7.858  -4.460  1.00  0.00           H  
ATOM   1567  HZ2 TRP A 144      29.733   7.062   0.119  1.00  0.00           H  
ATOM   1568  HZ3 TRP A 144      29.955   6.456  -4.145  1.00  0.00           H  
ATOM   1569  HH2 TRP A 144      30.856   6.042  -1.866  1.00  0.00           H  
ATOM   1570  N   HIS A 145      24.748  11.461  -6.077  1.00 43.09           N  
ANISOU 1570  N   HIS A 145     6636   4772   4965    224    -98   -231
ATOM   1571  CA  HIS A 145      24.320  11.556  -7.477  1.00 43.75           C  
ANISOU 1571  CA  HIS A 145     6722   4884   5016    231   -103   -250
ATOM   1572  C   HIS A 145      25.427  12.173  -8.349  1.00 48.63           C  
ANISOU 1572  C   HIS A 145     7334   5530   5614    267    -76   -237
ATOM   1573  O   HIS A 145      25.662  11.681  -9.450  1.00 49.02           O  
ANISOU 1573  O   HIS A 145     7404   5592   5628    287    -68   -263
ATOM   1574  CB  HIS A 145      23.049  12.427  -7.607  1.00 44.55           C  
ANISOU 1574  CB  HIS A 145     6794   5022   5112    215   -123   -244
ATOM   1575  CG  HIS A 145      21.734  11.689  -7.517  1.00 48.35           C  
ANISOU 1575  CG  HIS A 145     7268   5514   5589    170   -148   -285
ATOM   1576  ND1 HIS A 145      21.187  11.247  -6.328  1.00 50.05           N  
ANISOU 1576  ND1 HIS A 145     7465   5718   5835    122   -142   -292
ATOM   1577  CD2 HIS A 145      20.838  11.306  -8.489  1.00 50.72           C  
ANISOU 1577  CD2 HIS A 145     7574   5844   5852    153   -172   -330
ATOM   1578  CE1 HIS A 145      20.031  10.644  -6.609  1.00 50.03           C  
ANISOU 1578  CE1 HIS A 145     7451   5737   5822     70   -159   -340
ATOM   1579  NE2 HIS A 145      19.757  10.639  -7.906  1.00 50.81           N  
ANISOU 1579  NE2 HIS A 145     7563   5862   5881     86   -182   -369
ATOM   1580  H   HIS A 145      24.348  12.120  -5.423  1.00  0.00           H  
ATOM   1581  HA  HIS A 145      24.111  10.556  -7.864  1.00  0.00           H  
ATOM   1582  HB2 HIS A 145      23.057  13.229  -6.868  1.00  0.00           H  
ATOM   1583  HB3 HIS A 145      23.031  12.919  -8.581  1.00  0.00           H  
ATOM   1584  HD1 HIS A 145      21.593  11.381  -5.409  1.00  0.00           H  
ATOM   1585  HD2 HIS A 145      20.886  11.459  -9.556  1.00  0.00           H  
ATOM   1586  HE1 HIS A 145      19.389  10.204  -5.860  1.00  0.00           H  
ATOM   1587  N   LEU A 146      26.132  13.205  -7.851  1.00 45.31           N  
ANISOU 1587  N   LEU A 146     6886   5117   5212    264    -53   -207
ATOM   1588  CA  LEU A 146      27.241  13.868  -8.549  1.00 45.90           C  
ANISOU 1588  CA  LEU A 146     6948   5219   5273    271    -11   -196
ATOM   1589  C   LEU A 146      28.518  13.014  -8.536  1.00 51.56           C  
ANISOU 1589  C   LEU A 146     7644   5955   5990    301      5   -229
ATOM   1590  O   LEU A 146      29.335  13.142  -9.446  1.00 51.53           O  
ANISOU 1590  O   LEU A 146     7635   5987   5956    313     44   -242
ATOM   1591  CB  LEU A 146      27.564  15.215  -7.870  1.00 45.72           C  
ANISOU 1591  CB  LEU A 146     6902   5189   5280    237     15   -173
ATOM   1592  CG  LEU A 146      26.378  16.188  -7.731  1.00 49.88           C  
ANISOU 1592  CG  LEU A 146     7455   5684   5814    227     13   -141
ATOM   1593  CD1 LEU A 146      26.839  17.484  -7.055  1.00 50.14           C  
ANISOU 1593  CD1 LEU A 146     7489   5693   5870    187     61   -128
ATOM   1594  CD2 LEU A 146      25.666  16.492  -9.055  1.00 52.17           C  
ANISOU 1594  CD2 LEU A 146     7784   5981   6055    258      5   -113
ATOM   1595  H   LEU A 146      25.897  13.549  -6.930  1.00  0.00           H  
ATOM   1596  HA  LEU A 146      26.964  14.045  -9.588  1.00  0.00           H  
ATOM   1597  HB2 LEU A 146      27.974  15.028  -6.876  1.00  0.00           H  
ATOM   1598  HB3 LEU A 146      28.358  15.712  -8.427  1.00  0.00           H  
ATOM   1599  HG  LEU A 146      25.644  15.721  -7.081  1.00  0.00           H  
ATOM   1600 HD11 LEU A 146      25.991  18.112  -6.784  1.00  0.00           H  
ATOM   1601 HD12 LEU A 146      27.389  17.260  -6.143  1.00  0.00           H  
ATOM   1602 HD13 LEU A 146      27.497  18.064  -7.704  1.00  0.00           H  
ATOM   1603 HD21 LEU A 146      24.843  17.186  -8.895  1.00  0.00           H  
ATOM   1604 HD22 LEU A 146      26.344  16.943  -9.776  1.00  0.00           H  
ATOM   1605 HD23 LEU A 146      25.240  15.596  -9.501  1.00  0.00           H  
ATOM   1606  N   CYS A 147      28.663  12.119  -7.544  1.00 48.98           N  
ANISOU 1606  N   CYS A 147     7311   5607   5693    322    -23   -241
ATOM   1607  CA  CYS A 147      29.725  11.120  -7.452  1.00 49.58           C  
ANISOU 1607  CA  CYS A 147     7373   5691   5777    383    -22   -268
ATOM   1608  C   CYS A 147      29.526  10.012  -8.505  1.00 52.69           C  
ANISOU 1608  C   CYS A 147     7818   6057   6145    416    -13   -305
ATOM   1609  O   CYS A 147      30.502   9.570  -9.108  1.00 53.37           O  
ANISOU 1609  O   CYS A 147     7884   6173   6221    466     18   -340
ATOM   1610  CB  CYS A 147      29.694  10.526  -6.029  1.00 50.44           C  
ANISOU 1610  CB  CYS A 147     7491   5765   5907    405    -64   -253
ATOM   1611  SG  CYS A 147      31.143   9.489  -5.697  1.00 55.73           S  
ANISOU 1611  SG  CYS A 147     8153   6435   6587    518    -77   -272
ATOM   1612  H   CYS A 147      27.957  12.104  -6.822  1.00  0.00           H  
ATOM   1613  HA  CYS A 147      30.682  11.610  -7.626  1.00  0.00           H  
ATOM   1614  HB2 CYS A 147      29.677  11.325  -5.287  1.00  0.00           H  
ATOM   1615  HB3 CYS A 147      28.799   9.926  -5.871  1.00  0.00           H  
ATOM   1616  HG  CYS A 147      32.047  10.465  -5.830  1.00  0.00           H  
ATOM   1617  N   ALA A 148      28.268   9.615  -8.771  1.00 47.64           N  
ANISOU 1617  N   ALA A 148     7238   5371   5493    382    -36   -311
ATOM   1618  CA  ALA A 148      27.903   8.639  -9.795  1.00 47.15           C  
ANISOU 1618  CA  ALA A 148     7232   5284   5400    388    -32   -362
ATOM   1619  C   ALA A 148      27.988   9.221 -11.217  1.00 49.76           C  
ANISOU 1619  C   ALA A 148     7553   5685   5670    382     -6   -377
ATOM   1620  O   ALA A 148      28.325   8.479 -12.137  1.00 50.11           O  
ANISOU 1620  O   ALA A 148     7623   5736   5680    411     20   -430
ATOM   1621  CB  ALA A 148      26.465   8.169  -9.537  1.00 47.66           C  
ANISOU 1621  CB  ALA A 148     7341   5301   5468    328    -65   -372
ATOM   1622  H   ALA A 148      27.515  10.021  -8.233  1.00  0.00           H  
ATOM   1623  HA  ALA A 148      28.572   7.779  -9.727  1.00  0.00           H  
ATOM   1624  HB1 ALA A 148      26.146   7.431 -10.273  1.00  0.00           H  
ATOM   1625  HB2 ALA A 148      26.398   7.697  -8.558  1.00  0.00           H  
ATOM   1626  HB3 ALA A 148      25.750   8.993  -9.560  1.00  0.00           H  
ATOM   1627  N   ILE A 149      27.746  10.535 -11.393  1.00 44.79           N  
ANISOU 1627  N   ILE A 149     6896   5099   5022    349     -6   -328
ATOM   1628  CA  ILE A 149      27.932  11.254 -12.659  1.00 45.08           C  
ANISOU 1628  CA  ILE A 149     6944   5197   4988    345     21   -317
ATOM   1629  C   ILE A 149      29.434  11.467 -12.945  1.00 51.03           C  
ANISOU 1629  C   ILE A 149     7669   5990   5731    368     90   -330
ATOM   1630  O   ILE A 149      29.821  11.407 -14.108  1.00 51.80           O  
ANISOU 1630  O   ILE A 149     7790   6132   5760    379    127   -360
ATOM   1631  CB  ILE A 149      27.162  12.612 -12.632  1.00 47.37           C  
ANISOU 1631  CB  ILE A 149     7232   5500   5269    321      7   -247
ATOM   1632  CG1 ILE A 149      25.631  12.390 -12.595  1.00 47.49           C  
ANISOU 1632  CG1 ILE A 149     7255   5512   5279    311    -60   -251
ATOM   1633  CG2 ILE A 149      27.500  13.530 -13.834  1.00 47.64           C  
ANISOU 1633  CG2 ILE A 149     7296   5580   5226    322     49   -210
ATOM   1634  CD1 ILE A 149      24.844  13.589 -12.042  1.00 53.08           C  
ANISOU 1634  CD1 ILE A 149     7941   6206   6021    307    -80   -196
ATOM   1635  H   ILE A 149      27.442  11.074 -10.594  1.00  0.00           H  
ATOM   1636  HA  ILE A 149      27.519  10.648 -13.467  1.00  0.00           H  
ATOM   1637  HB  ILE A 149      27.453  13.139 -11.723  1.00  0.00           H  
ATOM   1638 HG12 ILE A 149      25.273  12.147 -13.596  1.00  0.00           H  
ATOM   1639 HG13 ILE A 149      25.385  11.520 -11.988  1.00  0.00           H  
ATOM   1640 HG21 ILE A 149      26.869  14.416 -13.864  1.00  0.00           H  
ATOM   1641 HG22 ILE A 149      28.527  13.890 -13.800  1.00  0.00           H  
ATOM   1642 HG23 ILE A 149      27.359  13.005 -14.779  1.00  0.00           H  
ATOM   1643 HD11 ILE A 149      23.772  13.393 -12.045  1.00  0.00           H  
ATOM   1644 HD12 ILE A 149      25.128  13.806 -11.015  1.00  0.00           H  
ATOM   1645 HD13 ILE A 149      25.013  14.492 -12.625  1.00  0.00           H  
ATOM   1646  N   SER A 150      30.282  11.666 -11.917  1.00 47.21           N  
ANISOU 1646  N   SER A 150     7125   5504   5308    372    108   -317
ATOM   1647  CA  SER A 150      31.735  11.841 -12.054  1.00 47.27           C  
ANISOU 1647  CA  SER A 150     7070   5572   5320    385    172   -339
ATOM   1648  C   SER A 150      32.439  10.542 -12.490  1.00 52.68           C  
ANISOU 1648  C   SER A 150     7751   6268   5997    459    191   -411
ATOM   1649  O   SER A 150      33.394  10.595 -13.264  1.00 54.04           O  
ANISOU 1649  O   SER A 150     7898   6506   6127    469    259   -445
ATOM   1650  CB  SER A 150      32.332  12.295 -10.706  1.00 50.12           C  
ANISOU 1650  CB  SER A 150     7355   5941   5746    374    163   -325
ATOM   1651  OG  SER A 150      32.003  13.643 -10.447  1.00 57.53           O  
ANISOU 1651  OG  SER A 150     8304   6859   6696    305    159   -273
ATOM   1652  H   SER A 150      29.897  11.708 -10.983  1.00  0.00           H  
ATOM   1653  HA  SER A 150      31.936  12.601 -12.812  1.00  0.00           H  
ATOM   1654  HB2 SER A 150      31.994  11.669  -9.881  1.00  0.00           H  
ATOM   1655  HB3 SER A 150      33.420  12.232 -10.728  1.00  0.00           H  
ATOM   1656  HG  SER A 150      31.070  13.695 -10.290  1.00  0.00           H  
ATOM   1657  N   VAL A 151      31.930   9.383 -12.035  1.00 49.17           N  
ANISOU 1657  N   VAL A 151     7338   5754   5591    511    141   -435
ATOM   1658  CA  VAL A 151      32.343   8.043 -12.453  1.00 50.28           C  
ANISOU 1658  CA  VAL A 151     7498   5869   5736    597    156   -505
ATOM   1659  C   VAL A 151      31.843   7.751 -13.883  1.00 55.94           C  
ANISOU 1659  C   VAL A 151     8287   6590   6378    581    185   -558
ATOM   1660  O   VAL A 151      32.610   7.234 -14.692  1.00 56.64           O  
ANISOU 1660  O   VAL A 151     8366   6716   6437    633    243   -623
ATOM   1661  CB  VAL A 151      31.785   7.012 -11.426  1.00 53.80           C  
ANISOU 1661  CB  VAL A 151     7993   6210   6239    648    100   -500
ATOM   1662  CG1 VAL A 151      31.840   5.543 -11.893  1.00 54.55           C  
ANISOU 1662  CG1 VAL A 151     8153   6235   6338    735    119   -572
ATOM   1663  CG2 VAL A 151      32.510   7.125 -10.071  1.00 53.23           C  
ANISOU 1663  CG2 VAL A 151     7843   6164   6217    687     73   -458
ATOM   1664  H   VAL A 151      31.160   9.436 -11.382  1.00  0.00           H  
ATOM   1665  HA  VAL A 151      33.434   7.988 -12.457  1.00  0.00           H  
ATOM   1666  HB  VAL A 151      30.734   7.247 -11.251  1.00  0.00           H  
ATOM   1667 HG11 VAL A 151      31.535   4.867 -11.094  1.00  0.00           H  
ATOM   1668 HG12 VAL A 151      31.170   5.354 -12.732  1.00  0.00           H  
ATOM   1669 HG13 VAL A 151      32.849   5.262 -12.196  1.00  0.00           H  
ATOM   1670 HG21 VAL A 151      31.997   6.547  -9.303  1.00  0.00           H  
ATOM   1671 HG22 VAL A 151      33.529   6.746 -10.140  1.00  0.00           H  
ATOM   1672 HG23 VAL A 151      32.570   8.154  -9.717  1.00  0.00           H  
ATOM   1673  N   ASP A 152      30.582   8.094 -14.202  1.00 52.72           N  
ANISOU 1673  N   ASP A 152     7938   6161   5931    512    144   -537
ATOM   1674  CA  ASP A 152      29.942   7.847 -15.498  1.00 53.28           C  
ANISOU 1674  CA  ASP A 152     8072   6258   5914    485    149   -586
ATOM   1675  C   ASP A 152      30.544   8.689 -16.646  1.00 57.41           C  
ANISOU 1675  C   ASP A 152     8575   6886   6351    478    217   -580
ATOM   1676  O   ASP A 152      30.626   8.199 -17.773  1.00 58.09           O  
ANISOU 1676  O   ASP A 152     8698   7009   6365    496    258   -652
ATOM   1677  CB  ASP A 152      28.421   8.099 -15.345  1.00 54.94           C  
ANISOU 1677  CB  ASP A 152     8314   6459   6104    417     79   -553
ATOM   1678  CG  ASP A 152      27.579   7.699 -16.559  1.00 71.70           C  
ANISOU 1678  CG  ASP A 152    10499   8596   8148    388     56   -629
ATOM   1679  OD1 ASP A 152      27.456   6.474 -16.776  1.00 73.92           O  
ANISOU 1679  OD1 ASP A 152    10828   8799   8459    385     47   -704
ATOM   1680  OD2 ASP A 152      27.066   8.621 -17.233  1.00 78.25           O1-
ANISOU 1680  OD2 ASP A 152    11337   9513   8883    364     42   -612
ATOM   1681  H   ASP A 152      30.010   8.518 -13.484  1.00  0.00           H  
ATOM   1682  HA  ASP A 152      30.095   6.795 -15.744  1.00  0.00           H  
ATOM   1683  HB2 ASP A 152      28.039   7.523 -14.503  1.00  0.00           H  
ATOM   1684  HB3 ASP A 152      28.233   9.147 -15.108  1.00  0.00           H  
ATOM   1685  N   ARG A 153      30.993   9.925 -16.360  1.00 52.36           N  
ANISOU 1685  N   ARG A 153     7889   6289   5718    445    237   -499
ATOM   1686  CA  ARG A 153      31.586  10.839 -17.342  1.00 52.40           C  
ANISOU 1686  CA  ARG A 153     7887   6378   5643    416    314   -473
ATOM   1687  C   ARG A 153      33.089  10.564 -17.529  1.00 57.57           C  
ANISOU 1687  C   ARG A 153     8478   7090   6305    455    405   -538
ATOM   1688  O   ARG A 153      33.623  10.864 -18.596  1.00 58.17           O  
ANISOU 1688  O   ARG A 153     8571   7242   6288    442    481   -562
ATOM   1689  CB  ARG A 153      31.398  12.300 -16.862  1.00 51.45           C  
ANISOU 1689  CB  ARG A 153     7748   6254   5547    361    317   -373
ATOM   1690  CG  ARG A 153      31.267  13.320 -18.012  1.00 62.69           C  
ANISOU 1690  CG  ARG A 153     9251   7698   6871    326    311   -300
ATOM   1691  CD  ARG A 153      29.811  13.509 -18.485  1.00 68.85           C  
ANISOU 1691  CD  ARG A 153    10082   8456   7621    344    209   -297
ATOM   1692  NE  ARG A 153      29.294  12.316 -19.176  1.00 78.53           N  
ANISOU 1692  NE  ARG A 153    11369   9751   8717    354    207   -336
ATOM   1693  CZ  ARG A 153      28.541  11.341 -18.630  1.00 91.68           C  
ANISOU 1693  CZ  ARG A 153    13048  11422  10363    370    174   -434
ATOM   1694  NH1 ARG A 153      28.119  11.390 -17.359  1.00 80.58           N  
ANISOU 1694  NH1 ARG A 153    11611   9944   9062    380    143   -490
ATOM   1695  NH2 ARG A 153      28.213  10.273 -19.365  1.00 74.95           N1+
ANISOU 1695  NH2 ARG A 153    10987   9379   8113    370    174   -478
ATOM   1696  H   ARG A 153      30.876  10.270 -15.416  1.00  0.00           H  
ATOM   1697  HA  ARG A 153      31.092  10.687 -18.301  1.00  0.00           H  
ATOM   1698  HB2 ARG A 153      30.507  12.393 -16.246  1.00  0.00           H  
ATOM   1699  HB3 ARG A 153      32.220  12.591 -16.204  1.00  0.00           H  
ATOM   1700  HG3 ARG A 153      31.631  14.286 -17.663  1.00  0.00           H  
ATOM   1701  HG2 ARG A 153      31.914  13.048 -18.847  1.00  0.00           H  
ATOM   1702  HD2 ARG A 153      29.161  13.797 -17.659  1.00  0.00           H  
ATOM   1703  HD3 ARG A 153      29.775  14.334 -19.197  1.00  0.00           H  
ATOM   1704  HE  ARG A 153      29.583  12.210 -20.137  1.00  0.00           H  
ATOM   1705 HH11 ARG A 153      27.600  10.606 -16.978  1.00  0.00           H  
ATOM   1706 HH12 ARG A 153      28.348  12.176 -16.769  1.00  0.00           H  
ATOM   1707 HH21 ARG A 153      27.700   9.515 -18.924  1.00  0.00           H  
ATOM   1708 HH22 ARG A 153      28.503  10.187 -20.328  1.00  0.00           H  
ATOM   1709  N   TYR A 154      33.755   9.943 -16.537  1.00 54.19           N  
ANISOU 1709  N   TYR A 154     7974   6637   5978    509    396   -568
ATOM   1710  CA  TYR A 154      35.106   9.394 -16.660  1.00 54.93           C  
ANISOU 1710  CA  TYR A 154     7983   6797   6093    573    471   -640
ATOM   1711  C   TYR A 154      35.091   8.152 -17.574  1.00 59.78           C  
ANISOU 1711  C   TYR A 154     8655   7396   6662    646    495   -740
ATOM   1712  O   TYR A 154      35.944   8.049 -18.453  1.00 60.56           O  
ANISOU 1712  O   TYR A 154     8717   7580   6712    672    588   -804
ATOM   1713  CB  TYR A 154      35.643   9.039 -15.250  1.00 55.64           C  
ANISOU 1713  CB  TYR A 154     7978   6869   6294    634    430   -639
ATOM   1714  CG  TYR A 154      36.899   8.178 -15.206  1.00 58.18           C  
ANISOU 1714  CG  TYR A 154     8214   7243   6650    750    476   -725
ATOM   1715  CD1 TYR A 154      36.916   7.003 -14.424  1.00 60.31           C  
ANISOU 1715  CD1 TYR A 154     8515   7425   6975    872    423   -763
ATOM   1716  CD2 TYR A 154      38.029   8.510 -15.985  1.00 60.02           C  
ANISOU 1716  CD2 TYR A 154     8337   7611   6858    742    578   -771
ATOM   1717  CE1 TYR A 154      38.040   6.155 -14.442  1.00 62.14           C  
ANISOU 1717  CE1 TYR A 154     8671   7697   7240   1008    461   -841
ATOM   1718  CE2 TYR A 154      39.143   7.652 -16.019  1.00 62.31           C  
ANISOU 1718  CE2 TYR A 154     8528   7965   7181    866    621   -861
ATOM   1719  CZ  TYR A 154      39.149   6.472 -15.250  1.00 70.72           C  
ANISOU 1719  CZ  TYR A 154     9626   8938   8306   1012    557   -895
ATOM   1720  OH  TYR A 154      40.232   5.643 -15.286  1.00 74.73           O  
ANISOU 1720  OH  TYR A 154    10042   9502   8851   1163    595   -982
ATOM   1721  H   TYR A 154      33.256   9.747 -15.681  1.00  0.00           H  
ATOM   1722  HA  TYR A 154      35.757  10.146 -17.109  1.00  0.00           H  
ATOM   1723  HB2 TYR A 154      35.846   9.958 -14.699  1.00  0.00           H  
ATOM   1724  HB3 TYR A 154      34.864   8.531 -14.682  1.00  0.00           H  
ATOM   1725  HD1 TYR A 154      36.059   6.737 -13.822  1.00  0.00           H  
ATOM   1726  HD2 TYR A 154      38.029   9.403 -16.592  1.00  0.00           H  
ATOM   1727  HE1 TYR A 154      38.039   5.255 -13.845  1.00  0.00           H  
ATOM   1728  HE2 TYR A 154      39.992   7.899 -16.637  1.00  0.00           H  
ATOM   1729  HH  TYR A 154      40.145   4.896 -14.715  1.00  0.00           H  
ATOM   1730  N   ILE A 155      34.107   7.250 -17.403  1.00 55.59           N  
ANISOU 1730  N   ILE A 155     8218   6756   6146    668    420   -761
ATOM   1731  CA  ILE A 155      33.884   6.056 -18.229  1.00 55.99           C  
ANISOU 1731  CA  ILE A 155     8352   6762   6161    719    435   -865
ATOM   1732  C   ILE A 155      33.539   6.410 -19.693  1.00 60.88           C  
ANISOU 1732  C   ILE A 155     9025   7469   6639    657    482   -896
ATOM   1733  O   ILE A 155      33.864   5.627 -20.581  1.00 61.25           O  
ANISOU 1733  O   ILE A 155     9091   7552   6629    702    552   -996
ATOM   1734  CB  ILE A 155      32.804   5.157 -17.549  1.00 58.21           C  
ANISOU 1734  CB  ILE A 155     8725   6900   6493    715    348   -871
ATOM   1735  CG1 ILE A 155      33.368   4.521 -16.254  1.00 58.00           C  
ANISOU 1735  CG1 ILE A 155     8670   6784   6585    807    321   -855
ATOM   1736  CG2 ILE A 155      32.227   4.049 -18.463  1.00 59.93           C  
ANISOU 1736  CG2 ILE A 155     9053   7068   6651    715    359   -985
ATOM   1737  CD1 ILE A 155      32.295   3.967 -15.304  1.00 61.14           C  
ANISOU 1737  CD1 ILE A 155     9145   7048   7036    774    241   -814
ATOM   1738  H   ILE A 155      33.453   7.406 -16.647  1.00  0.00           H  
ATOM   1739  HA  ILE A 155      34.820   5.496 -18.260  1.00  0.00           H  
ATOM   1740  HB  ILE A 155      31.969   5.802 -17.270  1.00  0.00           H  
ATOM   1741 HG12 ILE A 155      34.073   3.729 -16.509  1.00  0.00           H  
ATOM   1742 HG13 ILE A 155      33.952   5.254 -15.699  1.00  0.00           H  
ATOM   1743 HG21 ILE A 155      31.511   3.420 -17.937  1.00  0.00           H  
ATOM   1744 HG22 ILE A 155      31.687   4.461 -19.316  1.00  0.00           H  
ATOM   1745 HG23 ILE A 155      33.016   3.402 -18.847  1.00  0.00           H  
ATOM   1746 HD11 ILE A 155      32.745   3.651 -14.363  1.00  0.00           H  
ATOM   1747 HD12 ILE A 155      31.545   4.723 -15.075  1.00  0.00           H  
ATOM   1748 HD13 ILE A 155      31.784   3.103 -15.725  1.00  0.00           H  
ATOM   1749  N   ALA A 156      32.939   7.583 -19.959  1.00 57.62           N  
ANISOU 1749  N   ALA A 156     8635   7097   6162    568    446   -807
ATOM   1750  CA  ALA A 156      32.607   8.060 -21.304  1.00 58.69           C  
ANISOU 1750  CA  ALA A 156     8830   7325   6146    516    477   -807
ATOM   1751  C   ALA A 156      33.844   8.518 -22.106  1.00 65.76           C  
ANISOU 1751  C   ALA A 156     9680   8332   6974    520    607   -825
ATOM   1752  O   ALA A 156      33.820   8.462 -23.334  1.00 66.76           O  
ANISOU 1752  O   ALA A 156     9865   8536   6964    504    659   -871
ATOM   1753  CB  ALA A 156      31.643   9.249 -21.167  1.00 58.54           C  
ANISOU 1753  CB  ALA A 156     8836   7316   6089    449    411   -688
ATOM   1754  H   ALA A 156      32.692   8.180 -19.181  1.00  0.00           H  
ATOM   1755  HA  ALA A 156      32.110   7.259 -21.855  1.00  0.00           H  
ATOM   1756  HB1 ALA A 156      31.317   9.608 -22.145  1.00  0.00           H  
ATOM   1757  HB2 ALA A 156      30.749   8.965 -20.611  1.00  0.00           H  
ATOM   1758  HB3 ALA A 156      32.103  10.088 -20.645  1.00  0.00           H  
ATOM   1759  N   ILE A 157      34.918   8.945 -21.420  1.00 63.22           N  
ANISOU 1759  N   ILE A 157     9249   8030   6741    532    661   -796
ATOM   1760  CA  ILE A 157      36.184   9.393 -22.009  1.00 64.76           C  
ANISOU 1760  CA  ILE A 157     9370   8341   6895    520    794   -819
ATOM   1761  C   ILE A 157      37.164   8.204 -22.076  1.00 73.29           C  
ANISOU 1761  C   ILE A 157    10389   9445   8011    629    857   -959
ATOM   1762  O   ILE A 157      37.844   8.032 -23.086  1.00 74.11           O  
ANISOU 1762  O   ILE A 157    10501   9642   8015    634    961  -1034
ATOM   1763  CB  ILE A 157      36.773  10.531 -21.117  1.00 66.92           C  
ANISOU 1763  CB  ILE A 157     9543   8637   7248    461    818   -732
ATOM   1764  CG1 ILE A 157      35.824  11.756 -21.095  1.00 66.56           C  
ANISOU 1764  CG1 ILE A 157     9580   8574   7136    356    800   -602
ATOM   1765  CG2 ILE A 157      38.191  10.971 -21.554  1.00 68.67           C  
ANISOU 1765  CG2 ILE A 157     9636   8983   7472    453    956   -787
ATOM   1766  CD1 ILE A 157      36.127  12.785 -19.997  1.00 68.66           C  
ANISOU 1766  CD1 ILE A 157     9797   8784   7509    306    759   -515
ATOM   1767  H   ILE A 157      34.853   8.962 -20.412  1.00  0.00           H  
ATOM   1768  HA  ILE A 157      36.025   9.775 -23.020  1.00  0.00           H  
ATOM   1769  HB  ILE A 157      36.849  10.154 -20.096  1.00  0.00           H  
ATOM   1770 HG12 ILE A 157      35.838  12.237 -22.070  1.00  0.00           H  
ATOM   1771 HG13 ILE A 157      34.792  11.438 -20.950  1.00  0.00           H  
ATOM   1772 HG21 ILE A 157      38.583  11.749 -20.903  1.00  0.00           H  
ATOM   1773 HG22 ILE A 157      38.917  10.160 -21.511  1.00  0.00           H  
ATOM   1774 HG23 ILE A 157      38.188  11.359 -22.573  1.00  0.00           H  
ATOM   1775 HD11 ILE A 157      35.385  13.584 -20.006  1.00  0.00           H  
ATOM   1776 HD12 ILE A 157      36.100  12.322 -19.011  1.00  0.00           H  
ATOM   1777 HD13 ILE A 157      37.102  13.251 -20.128  1.00  0.00           H  
ATOM   1778  N   LYS A 158      37.229   7.390 -21.008  1.00 72.21           N  
ANISOU 1778  N   LYS A 158    10202   9226   8010    724    797   -991
ATOM   1779  CA  LYS A 158      38.141   6.255 -20.844  1.00 74.40           C  
ANISOU 1779  CA  LYS A 158    10425   9501   8342    861    842  -1111
ATOM   1780  C   LYS A 158      37.684   5.011 -21.638  1.00 83.32           C  
ANISOU 1780  C   LYS A 158    11681  10574   9401    907    855  -1223
ATOM   1781  O   LYS A 158      38.503   4.137 -21.922  1.00 84.56           O  
ANISOU 1781  O   LYS A 158    11811  10778   9541    995    947  -1340
ATOM   1782  CB  LYS A 158      38.182   5.930 -19.332  1.00 75.94           C  
ANISOU 1782  CB  LYS A 158    10568   9601   8685    956    755  -1089
ATOM   1783  CG  LYS A 158      39.219   4.893 -18.855  1.00 89.74           C  
ANISOU 1783  CG  LYS A 158    12205  11386  10505   1116    805  -1182
ATOM   1784  CD  LYS A 158      40.689   5.360 -18.917  1.00 99.91           C  
ANISOU 1784  CD  LYS A 158    13296  12843  11823   1104    869  -1171
ATOM   1785  CE  LYS A 158      41.442   4.992 -20.208  1.00110.73           C  
ANISOU 1785  CE  LYS A 158    14565  14352  13155   1171   1006  -1292
ATOM   1786  NZ  LYS A 158      41.597   3.534 -20.353  1.00121.06           N1+
ANISOU 1786  NZ  LYS A 158    15830  15622  14546   1385    999  -1390
ATOM   1787  H   LYS A 158      36.637   7.609 -20.217  1.00  0.00           H  
ATOM   1788  HA  LYS A 158      39.126   6.568 -21.189  1.00  0.00           H  
ATOM   1789  HB2 LYS A 158      38.357   6.853 -18.777  1.00  0.00           H  
ATOM   1790  HB3 LYS A 158      37.193   5.592 -19.017  1.00  0.00           H  
ATOM   1791  HG3 LYS A 158      38.993   4.695 -17.807  1.00  0.00           H  
ATOM   1792  HG2 LYS A 158      39.082   3.932 -19.350  1.00  0.00           H  
ATOM   1793  HD2 LYS A 158      40.736   6.438 -18.761  1.00  0.00           H  
ATOM   1794  HD3 LYS A 158      41.228   4.926 -18.074  1.00  0.00           H  
ATOM   1795  HE2 LYS A 158      40.948   5.383 -21.094  1.00  0.00           H  
ATOM   1796  HE3 LYS A 158      42.437   5.437 -20.186  1.00  0.00           H  
ATOM   1797  HZ1 LYS A 158      42.133   3.333 -21.185  1.00  0.00           H  
ATOM   1798  HZ2 LYS A 158      42.074   3.161 -19.545  1.00  0.00           H  
ATOM   1799  HZ3 LYS A 158      40.684   3.109 -20.432  1.00  0.00           H  
ATOM   1800  N   LYS A 159      36.397   4.955 -22.019  1.00 82.39           N  
ANISOU 1800  N   LYS A 159    11695  10366   9244    844    767  -1198
ATOM   1801  CA  LYS A 159      35.770   3.929 -22.845  1.00 84.47           C  
ANISOU 1801  CA  LYS A 159    12088  10574   9432    851    764  -1310
ATOM   1802  C   LYS A 159      34.723   4.615 -23.749  1.00 91.91           C  
ANISOU 1802  C   LYS A 159    13105  11603  10213    728    748  -1273
ATOM   1803  O   LYS A 159      33.537   4.583 -23.419  1.00 90.27           O  
ANISOU 1803  O   LYS A 159    12961  11341   9995    661    643  -1223
ATOM   1804  CB  LYS A 159      35.219   2.795 -21.947  1.00 86.39           C  
ANISOU 1804  CB  LYS A 159    12411  10635   9777    880    665  -1324
ATOM   1805  CG  LYS A 159      34.714   1.570 -22.733  1.00102.67           C  
ANISOU 1805  CG  LYS A 159    14606  12608  11795    893    672  -1467
ATOM   1806  CD  LYS A 159      33.747   0.683 -21.934  1.00111.87           C  
ANISOU 1806  CD  LYS A 159    15864  13595  13049    867    576  -1458
ATOM   1807  CE  LYS A 159      34.420  -0.117 -20.811  1.00121.78           C  
ANISOU 1807  CE  LYS A 159    17129  14695  14446   1000    583  -1473
ATOM   1808  NZ  LYS A 159      33.461  -1.033 -20.170  1.00128.79           N1+
ANISOU 1808  NZ  LYS A 159    18117  15409  15408    950    501  -1443
ATOM   1809  H   LYS A 159      35.796   5.713 -21.727  1.00  0.00           H  
ATOM   1810  HA  LYS A 159      36.527   3.476 -23.484  1.00  0.00           H  
ATOM   1811  HB2 LYS A 159      35.990   2.469 -21.247  1.00  0.00           H  
ATOM   1812  HB3 LYS A 159      34.411   3.187 -21.328  1.00  0.00           H  
ATOM   1813  HG2 LYS A 159      34.185   1.902 -23.622  1.00  0.00           H  
ATOM   1814  HG3 LYS A 159      35.558   0.984 -23.098  1.00  0.00           H  
ATOM   1815  HD2 LYS A 159      32.937   1.292 -21.531  1.00  0.00           H  
ATOM   1816  HD3 LYS A 159      33.275  -0.013 -22.626  1.00  0.00           H  
ATOM   1817  HE2 LYS A 159      35.247  -0.705 -21.209  1.00  0.00           H  
ATOM   1818  HE3 LYS A 159      34.830   0.553 -20.056  1.00  0.00           H  
ATOM   1819  HZ1 LYS A 159      32.691  -0.504 -19.786  1.00  0.00           H  
ATOM   1820  HZ2 LYS A 159      33.110  -1.684 -20.860  1.00  0.00           H  
ATOM   1821  HZ3 LYS A 159      33.921  -1.543 -19.430  1.00  0.00           H  
ATOM   1822  N   PRO A 160      35.126   5.248 -24.876  1.00 92.86           N  
ANISOU 1822  N   PRO A 160    13212  11869  10201    697    850  -1286
ATOM   1823  CA  PRO A 160      34.203   5.960 -25.777  1.00 94.23           C  
ANISOU 1823  CA  PRO A 160    13468  12129  10205    597    827  -1229
ATOM   1824  C   PRO A 160      33.405   5.019 -26.705  1.00102.89           C  
ANISOU 1824  C   PRO A 160    14686  13206  11201    578    767  -1335
ATOM   1825  O   PRO A 160      32.350   5.408 -27.205  1.00102.01           O  
ANISOU 1825  O   PRO A 160    14633  13119  11005    508    673  -1274
ATOM   1826  CB  PRO A 160      35.122   6.883 -26.590  1.00 97.05           C  
ANISOU 1826  CB  PRO A 160    13793  12638  10446    577    973  -1232
ATOM   1827  CG  PRO A 160      36.435   6.120 -26.675  1.00101.94           C  
ANISOU 1827  CG  PRO A 160    14328  13261  11144    677   1075  -1360
ATOM   1828  CD  PRO A 160      36.509   5.363 -25.348  1.00 96.00           C  
ANISOU 1828  CD  PRO A 160    13516  12369  10590    755    994  -1350
ATOM   1829  HA  PRO A 160      33.493   6.561 -25.206  1.00  0.00           H  
ATOM   1830  HB2 PRO A 160      34.725   7.148 -27.571  1.00  0.00           H  
ATOM   1831  HB3 PRO A 160      35.276   7.813 -26.041  1.00  0.00           H  
ATOM   1832  HG2 PRO A 160      36.389   5.408 -27.501  1.00  0.00           H  
ATOM   1833  HG3 PRO A 160      37.296   6.764 -26.842  1.00  0.00           H  
ATOM   1834  HD3 PRO A 160      37.095   5.928 -24.624  1.00  0.00           H  
ATOM   1835  HD2 PRO A 160      36.981   4.390 -25.487  1.00  0.00           H  
ATOM   1836  N   ILE A 161      33.895   3.786 -26.906  1.00103.66           N  
ANISOU 1836  N   ILE A 161    14817  13257  11312    643    819  -1499
ATOM   1837  CA  ILE A 161      33.248   2.692 -27.630  1.00105.80           C  
ANISOU 1837  CA  ILE A 161    15205  13495  11499    615    776  -1634
ATOM   1838  C   ILE A 161      32.425   1.823 -26.654  1.00111.72           C  
ANISOU 1838  C   ILE A 161    15985  14062  12400    617    674  -1653
ATOM   1839  O   ILE A 161      32.423   2.061 -25.447  1.00109.84           O  
ANISOU 1839  O   ILE A 161    15690  13764  12281    611    608  -1526
ATOM   1840  CB  ILE A 161      34.360   1.835 -28.307  1.00111.00           C  
ANISOU 1840  CB  ILE A 161    15899  14189  12086    680    906  -1813
ATOM   1841  CG1 ILE A 161      35.457   1.329 -27.332  1.00  0.00           C  
ATOM   1842  CG2 ILE A 161      34.978   2.605 -29.491  1.00  0.00           C  
ATOM   1843  CD1 ILE A 161      36.293   0.172 -27.894  1.00  0.00           C  
ATOM   1844  H   ILE A 161      34.767   3.561 -26.451  1.00  0.00           H  
ATOM   1845  HA  ILE A 161      32.568   3.085 -28.388  1.00  0.00           H  
ATOM   1846  HB  ILE A 161      33.879   0.957 -28.741  1.00  0.00           H  
ATOM   1847 HG12 ILE A 161      36.119   2.149 -27.055  1.00  0.00           H  
ATOM   1848 HG13 ILE A 161      35.010   0.985 -26.399  1.00  0.00           H  
ATOM   1849 HG21 ILE A 161      35.660   1.979 -30.066  1.00  0.00           H  
ATOM   1850 HG22 ILE A 161      34.208   2.953 -30.179  1.00  0.00           H  
ATOM   1851 HG23 ILE A 161      35.537   3.478 -29.153  1.00  0.00           H  
ATOM   1852 HD11 ILE A 161      37.008  -0.181 -27.152  1.00  0.00           H  
ATOM   1853 HD12 ILE A 161      35.664  -0.673 -28.175  1.00  0.00           H  
ATOM   1854 HD13 ILE A 161      36.860   0.474 -28.775  1.00  0.00           H  
ATOM   1855  N   GLN A 162      31.711   0.818 -27.196  1.00111.31           N  
ANISOU 1855  N   GLN A 162    16035  13922  12335    610    667  -1813
ATOM   1856  CA  GLN A 162      30.950  -0.224 -26.485  1.00111.52           C  
ANISOU 1856  CA  GLN A 162    16122  13762  12489    590    594  -1856
ATOM   1857  C   GLN A 162      29.555   0.232 -26.015  1.00114.96           C  
ANISOU 1857  C   GLN A 162    16540  14205  12935    477    459  -1746
ATOM   1858  O   GLN A 162      28.863  -0.519 -25.327  1.00114.34           O  
ANISOU 1858  O   GLN A 162    16490  13980  12972    446    403  -1746
ATOM   1859  CB  GLN A 162      31.774  -0.949 -25.387  1.00112.57           C  
ANISOU 1859  CB  GLN A 162    16225  13737  12811    715    633  -1831
ATOM   1860  CG  GLN A 162      33.047  -1.645 -25.912  1.00  0.00           C  
ATOM   1861  CD  GLN A 162      33.983  -2.108 -24.790  1.00  0.00           C  
ATOM   1862  OE1 GLN A 162      33.548  -2.432 -23.687  1.00  0.00           O  
ATOM   1863  NE2 GLN A 162      35.288  -2.129 -25.068  1.00  0.00           N  
ATOM   1864  H   GLN A 162      31.752   0.720 -28.200  1.00  0.00           H  
ATOM   1865  HA  GLN A 162      30.738  -0.972 -27.249  1.00  0.00           H  
ATOM   1866  HB2 GLN A 162      32.027  -0.252 -24.590  1.00  0.00           H  
ATOM   1867  HB3 GLN A 162      31.152  -1.707 -24.911  1.00  0.00           H  
ATOM   1868  HG2 GLN A 162      32.774  -2.506 -26.523  1.00  0.00           H  
ATOM   1869  HG3 GLN A 162      33.603  -0.972 -26.563  1.00  0.00           H  
ATOM   1870 HE21 GLN A 162      35.943  -2.436 -24.363  1.00  0.00           H  
ATOM   1871 HE22 GLN A 162      35.616  -1.853 -25.981  1.00  0.00           H  
ATOM   1872  N   ALA A 163      29.139   1.455 -26.386  1.00111.19           N  
ANISOU 1872  N   ALA A 163    16022  13897  12329    421    414  -1654
ATOM   1873  CA  ALA A 163      27.880   2.079 -25.995  1.00109.85           C  
ANISOU 1873  CA  ALA A 163    15819  13765  12155    338    290  -1552
ATOM   1874  C   ALA A 163      26.716   1.553 -26.850  1.00114.08           C  
ANISOU 1874  C   ALA A 163    16414  14366  12566    238    211  -1668
ATOM   1875  O   ALA A 163      26.827   1.431 -28.070  1.00115.33           O  
ANISOU 1875  O   ALA A 163    16618  14652  12551    224    232  -1747
ATOM   1876  CB  ALA A 163      28.009   3.594 -26.229  1.00109.82           C  
ANISOU 1876  CB  ALA A 163    15751  13893  12084    350    282  -1387
ATOM   1877  H   ALA A 163      29.762   2.005 -26.959  1.00  0.00           H  
ATOM   1878  HA  ALA A 163      27.691   1.892 -24.936  1.00  0.00           H  
ATOM   1879  HB1 ALA A 163      27.099   4.118 -25.937  1.00  0.00           H  
ATOM   1880  HB2 ALA A 163      28.826   4.010 -25.638  1.00  0.00           H  
ATOM   1881  HB3 ALA A 163      28.208   3.829 -27.276  1.00  0.00           H  
ATOM   1882  N   ASN A 164      25.593   1.269 -26.178  1.00108.94           N  
ANISOU 1882  N   ASN A 164    15759  13636  11998    160    125  -1686
ATOM   1883  CA  ASN A 164      24.317   0.844 -26.745  1.00109.23           C  
ANISOU 1883  CA  ASN A 164    15822  13739  11941     42     37  -1804
ATOM   1884  C   ASN A 164      23.224   1.445 -25.855  1.00110.20           C  
ANISOU 1884  C   ASN A 164    15854  13915  12104    -14    -81  -1696
ATOM   1885  O   ASN A 164      23.246   1.228 -24.645  1.00108.48           O  
ANISOU 1885  O   ASN A 164    15598  13576  12045     -5    -80  -1611
ATOM   1886  CB  ASN A 164      24.284  -0.697 -26.856  1.00111.09           C  
ANISOU 1886  CB  ASN A 164    16153  13807  12249    -18     76  -1985
ATOM   1887  CG  ASN A 164      23.022  -1.221 -27.549  1.00  0.00           C  
ATOM   1888  OD1 ASN A 164      21.963  -1.294 -26.930  1.00  0.00           O  
ATOM   1889  ND2 ASN A 164      23.128  -1.585 -28.828  1.00  0.00           N  
ATOM   1890  H   ASN A 164      25.610   1.391 -25.177  1.00  0.00           H  
ATOM   1891  HA  ASN A 164      24.220   1.273 -27.745  1.00  0.00           H  
ATOM   1892  HB2 ASN A 164      25.160  -1.047 -27.406  1.00  0.00           H  
ATOM   1893  HB3 ASN A 164      24.354  -1.150 -25.867  1.00  0.00           H  
ATOM   1894 HD21 ASN A 164      22.317  -1.938 -29.315  1.00  0.00           H  
ATOM   1895 HD22 ASN A 164      24.015  -1.513 -29.305  1.00  0.00           H  
ATOM   1896  N   GLN A 165      22.288   2.202 -26.453  1.00105.96           N  
ANISOU 1896  N   GLN A 165    15279  13568  11415    -61   -183  -1700
ATOM   1897  CA  GLN A 165      21.282   3.018 -25.765  1.00104.27           C  
ANISOU 1897  CA  GLN A 165    14961  13442  11215    -93   -302  -1605
ATOM   1898  C   GLN A 165      20.332   2.232 -24.842  1.00105.03           C  
ANISOU 1898  C   GLN A 165    15020  13426  11461   -197   -334  -1666
ATOM   1899  O   GLN A 165      19.962   2.744 -23.787  1.00102.85           O  
ANISOU 1899  O   GLN A 165    14674  13099  11305   -180   -351  -1546
ATOM   1900  CB  GLN A 165      20.500   3.839 -26.822  1.00107.13           C  
ANISOU 1900  CB  GLN A 165    15297  14039  11369   -117   -412  -1638
ATOM   1901  CG  GLN A 165      19.472   4.862 -26.272  1.00  0.00           C  
ATOM   1902  CD  GLN A 165      20.049   6.052 -25.487  1.00  0.00           C  
ATOM   1903  OE1 GLN A 165      19.294   6.787 -24.855  1.00  0.00           O  
ATOM   1904  NE2 GLN A 165      21.367   6.261 -25.503  1.00  0.00           N  
ATOM   1905  H   GLN A 165      22.338   2.300 -27.456  1.00  0.00           H  
ATOM   1906  HA  GLN A 165      21.842   3.702 -25.129  1.00  0.00           H  
ATOM   1907  HB2 GLN A 165      21.205   4.359 -27.472  1.00  0.00           H  
ATOM   1908  HB3 GLN A 165      19.968   3.147 -27.478  1.00  0.00           H  
ATOM   1909  HG2 GLN A 165      18.919   5.280 -27.113  1.00  0.00           H  
ATOM   1910  HG3 GLN A 165      18.724   4.364 -25.654  1.00  0.00           H  
ATOM   1911 HE21 GLN A 165      21.758   7.036 -24.987  1.00  0.00           H  
ATOM   1912 HE22 GLN A 165      21.971   5.654 -26.038  1.00  0.00           H  
ATOM   1913  N   TYR A 166      19.969   0.991 -25.206  1.00100.95           N  
ANISOU 1913  N   TYR A 166    14559  12866  10931   -315   -330  -1855
ATOM   1914  CA  TYR A 166      19.060   0.135 -24.437  1.00 99.78           C  
ANISOU 1914  CA  TYR A 166    14397  12606  10910   -447   -343  -1933
ATOM   1915  C   TYR A 166      19.728  -0.411 -23.162  1.00 99.34           C  
ANISOU 1915  C   TYR A 166    14400  12302  11043   -409   -245  -1864
ATOM   1916  O   TYR A 166      19.070  -0.525 -22.128  1.00 98.23           O  
ANISOU 1916  O   TYR A 166    14208  12097  11018   -463   -262  -1806
ATOM   1917  CB  TYR A 166      18.633  -1.053 -25.324  1.00103.06           C  
ANISOU 1917  CB  TYR A 166    14884  13019  11256   -591   -345  -2164
ATOM   1918  CG  TYR A 166      17.887  -0.648 -26.584  1.00  0.00           C  
ATOM   1919  CD1 TYR A 166      16.575  -0.137 -26.494  1.00  0.00           C  
ATOM   1920  CD2 TYR A 166      18.505  -0.766 -27.847  1.00  0.00           C  
ATOM   1921  CE1 TYR A 166      15.889   0.258 -27.659  1.00  0.00           C  
ATOM   1922  CE2 TYR A 166      17.818  -0.372 -29.011  1.00  0.00           C  
ATOM   1923  CZ  TYR A 166      16.510   0.142 -28.918  1.00  0.00           C  
ATOM   1924  OH  TYR A 166      15.841   0.527 -30.043  1.00  0.00           O  
ATOM   1925  H   TYR A 166      20.325   0.622 -26.076  1.00  0.00           H  
ATOM   1926  HA  TYR A 166      18.178   0.712 -24.149  1.00  0.00           H  
ATOM   1927  HB2 TYR A 166      19.503  -1.652 -25.600  1.00  0.00           H  
ATOM   1928  HB3 TYR A 166      17.982  -1.721 -24.757  1.00  0.00           H  
ATOM   1929  HD1 TYR A 166      16.094  -0.043 -25.532  1.00  0.00           H  
ATOM   1930  HD2 TYR A 166      19.508  -1.157 -27.930  1.00  0.00           H  
ATOM   1931  HE1 TYR A 166      14.885   0.651 -27.584  1.00  0.00           H  
ATOM   1932  HE2 TYR A 166      18.299  -0.465 -29.974  1.00  0.00           H  
ATOM   1933  HH  TYR A 166      16.337   0.396 -30.836  1.00  0.00           H  
ATOM   1934  N   ASN A 167      21.037  -0.703 -23.231  1.00 92.90           N  
ANISOU 1934  N   ASN A 167    13686  11363  10250   -310   -145  -1872
ATOM   1935  CA  ASN A 167      21.860  -1.180 -22.119  1.00 90.42           C  
ANISOU 1935  CA  ASN A 167    13433  10828  10096   -243    -59  -1809
ATOM   1936  C   ASN A 167      22.391  -0.021 -21.257  1.00 87.83           C  
ANISOU 1936  C   ASN A 167    13013  10520   9840   -144    -70  -1607
ATOM   1937  O   ASN A 167      22.658  -0.229 -20.075  1.00 86.84           O  
ANISOU 1937  O   ASN A 167    12896  10256   9845   -142    -50  -1539
ATOM   1938  CB  ASN A 167      23.078  -1.942 -22.691  1.00 93.60           C  
ANISOU 1938  CB  ASN A 167    13947  11128  10489   -145     42  -1889
ATOM   1939  CG  ASN A 167      22.688  -3.279 -23.326  1.00124.98           C  
ANISOU 1939  CG  ASN A 167    18038  15035  14414   -243     71  -2102
ATOM   1940  OD1 ASN A 167      22.438  -4.251 -22.618  1.00122.80           O  
ANISOU 1940  OD1 ASN A 167    17761  14914  13985   -291     41  -2211
ATOM   1941  ND2 ASN A 167      22.625  -3.340 -24.658  1.00118.51           N  
ANISOU 1941  ND2 ASN A 167    17332  13980  13716   -282    128  -2166
ATOM   1942  H   ASN A 167      21.502  -0.559 -24.116  1.00  0.00           H  
ATOM   1943  HA  ASN A 167      21.276  -1.844 -21.477  1.00  0.00           H  
ATOM   1944  HB2 ASN A 167      23.614  -1.328 -23.416  1.00  0.00           H  
ATOM   1945  HB3 ASN A 167      23.793  -2.163 -21.896  1.00  0.00           H  
ATOM   1946 HD21 ASN A 167      22.371  -4.211 -25.100  1.00  0.00           H  
ATOM   1947 HD22 ASN A 167      22.808  -2.521 -25.221  1.00  0.00           H  
ATOM   1948  N   SER A 168      22.518   1.193 -21.823  1.00 80.13           N  
ANISOU 1948  N   SER A 168    11962   9711   8772    -70   -100  -1514
ATOM   1949  CA  SER A 168      23.004   2.392 -21.140  1.00 76.52           C  
ANISOU 1949  CA  SER A 168    11425   9276   8375     10   -107  -1336
ATOM   1950  C   SER A 168      21.923   2.986 -20.225  1.00 74.66           C  
ANISOU 1950  C   SER A 168    11106   9062   8199    -57   -182  -1270
ATOM   1951  O   SER A 168      22.253   3.461 -19.140  1.00 72.27           O  
ANISOU 1951  O   SER A 168    10766   8696   7996    -16   -169  -1155
ATOM   1952  CB  SER A 168      23.382   3.461 -22.184  1.00 80.09           C  
ANISOU 1952  CB  SER A 168    11841   9884   8706     84   -111  -1260
ATOM   1953  OG  SER A 168      24.583   3.106 -22.835  1.00 89.79           O  
ANISOU 1953  OG  SER A 168    13114  11079   9925    169    -14  -1268
ATOM   1954  H   SER A 168      22.291   1.281 -22.805  1.00  0.00           H  
ATOM   1955  HA  SER A 168      23.878   2.147 -20.533  1.00  0.00           H  
ATOM   1956  HB2 SER A 168      22.588   3.606 -22.917  1.00  0.00           H  
ATOM   1957  HB3 SER A 168      23.553   4.426 -21.705  1.00  0.00           H  
ATOM   1958  HG  SER A 168      24.428   2.306 -23.317  1.00  0.00           H  
ATOM   1959  N   ARG A 169      20.643   2.920 -20.634  1.00 69.29           N  
ANISOU 1959  N   ARG A 169    10387   8485   7455   -161   -259  -1351
ATOM   1960  CA  ARG A 169      19.485   3.324 -19.834  1.00 67.64           C  
ANISOU 1960  CA  ARG A 169    10079   8324   7298   -230   -327  -1314
ATOM   1961  C   ARG A 169      19.265   2.373 -18.647  1.00 69.47           C  
ANISOU 1961  C   ARG A 169    10350   8372   7675   -301   -274  -1324
ATOM   1962  O   ARG A 169      18.924   2.837 -17.563  1.00 68.16           O  
ANISOU 1962  O   ARG A 169    10123   8185   7590   -293   -280  -1224
ATOM   1963  CB  ARG A 169      18.224   3.318 -20.720  1.00 68.38           C  
ANISOU 1963  CB  ARG A 169    10109   8586   7286   -329   -421  -1425
ATOM   1964  CG  ARG A 169      18.172   4.482 -21.722  1.00 75.13           C  
ANISOU 1964  CG  ARG A 169    10820   9558   8169   -353   -502  -1366
ATOM   1965  CD  ARG A 169      16.990   4.342 -22.692  1.00 80.30           C  
ANISOU 1965  CD  ARG A 169    11398  10333   8780   -500   -575  -1514
ATOM   1966  NE  ARG A 169      16.944   5.454 -23.649  1.00 81.71           N  
ANISOU 1966  NE  ARG A 169    11417  10636   8991   -510   -647  -1465
ATOM   1967  CZ  ARG A 169      16.032   5.618 -24.622  1.00  0.00           C  
ATOM   1968  NH1 ARG A 169      15.035   4.740 -24.800  1.00  0.00           N  
ATOM   1969  NH2 ARG A 169      16.127   6.682 -25.429  1.00  0.00           N1+
ATOM   1970  H   ARG A 169      20.454   2.522 -21.544  1.00  0.00           H  
ATOM   1971  HA  ARG A 169      19.649   4.330 -19.441  1.00  0.00           H  
ATOM   1972  HB2 ARG A 169      18.161   2.369 -21.256  1.00  0.00           H  
ATOM   1973  HB3 ARG A 169      17.330   3.371 -20.096  1.00  0.00           H  
ATOM   1974  HG2 ARG A 169      18.102   5.421 -21.174  1.00  0.00           H  
ATOM   1975  HG3 ARG A 169      19.102   4.547 -22.284  1.00  0.00           H  
ATOM   1976  HD2 ARG A 169      17.074   3.408 -23.249  1.00  0.00           H  
ATOM   1977  HD3 ARG A 169      16.051   4.310 -22.140  1.00  0.00           H  
ATOM   1978  HE  ARG A 169      17.711   6.113 -23.605  1.00  0.00           H  
ATOM   1979 HH11 ARG A 169      14.356   4.872 -25.536  1.00  0.00           H  
ATOM   1980 HH12 ARG A 169      14.957   3.937 -24.194  1.00  0.00           H  
ATOM   1981 HH21 ARG A 169      15.454   6.835 -26.166  1.00  0.00           H  
ATOM   1982 HH22 ARG A 169      16.870   7.356 -25.297  1.00  0.00           H  
ATOM   1983  N   ALA A 170      19.521   1.065 -18.835  1.00 65.34           N  
ANISOU 1983  N   ALA A 170     9942   7708   7176   -364   -216  -1443
ATOM   1984  CA  ALA A 170      19.465   0.047 -17.788  1.00 64.36           C  
ANISOU 1984  CA  ALA A 170     9898   7381   7176   -427   -155  -1450
ATOM   1985  C   ALA A 170      20.592   0.231 -16.757  1.00 65.37           C  
ANISOU 1985  C   ALA A 170    10055   7394   7389   -293   -104  -1309
ATOM   1986  O   ALA A 170      20.329   0.150 -15.560  1.00 64.21           O  
ANISOU 1986  O   ALA A 170     9890   7182   7324   -316    -96  -1226
ATOM   1987  CB  ALA A 170      19.581  -1.340 -18.438  1.00 66.70           C  
ANISOU 1987  CB  ALA A 170    10338   7537   7470   -498    -99  -1606
ATOM   1988  H   ALA A 170      19.799   0.762 -19.757  1.00  0.00           H  
ATOM   1989  HA  ALA A 170      18.503   0.122 -17.276  1.00  0.00           H  
ATOM   1990  HB1 ALA A 170      19.515  -2.132 -17.691  1.00  0.00           H  
ATOM   1991  HB2 ALA A 170      18.777  -1.502 -19.157  1.00  0.00           H  
ATOM   1992  HB3 ALA A 170      20.525  -1.465 -18.969  1.00  0.00           H  
ATOM   1993  N   THR A 171      21.821   0.538 -17.215  1.00 60.35           N  
ANISOU 1993  N   THR A 171     9449   6759   6723   -157    -71  -1285
ATOM   1994  CA  THR A 171      22.999   0.810 -16.382  1.00 58.53           C  
ANISOU 1994  CA  THR A 171     9224   6459   6557    -20    -29  -1171
ATOM   1995  C   THR A 171      22.840   2.121 -15.585  1.00 60.18           C  
ANISOU 1995  C   THR A 171     9320   6755   6792      2    -70  -1031
ATOM   1996  O   THR A 171      23.294   2.189 -14.444  1.00 59.38           O  
ANISOU 1996  O   THR A 171     9224   6566   6772     42    -51   -947
ATOM   1997  CB  THR A 171      24.256   0.869 -17.292  1.00 66.62           C  
ANISOU 1997  CB  THR A 171    10262   7532   7520     96     11  -1197
ATOM   1998  OG1 THR A 171      24.502  -0.425 -17.806  1.00 67.81           O  
ANISOU 1998  OG1 THR A 171    10519   7608   7638     71     51  -1345
ATOM   1999  CG2 THR A 171      25.558   1.291 -16.583  1.00 63.81           C  
ANISOU 1999  CG2 THR A 171     9895   7119   7233    233     57  -1105
ATOM   2000  H   THR A 171      21.949   0.587 -18.216  1.00  0.00           H  
ATOM   2001  HA  THR A 171      23.114  -0.004 -15.663  1.00  0.00           H  
ATOM   2002  HB  THR A 171      24.082   1.543 -18.132  1.00  0.00           H  
ATOM   2003  HG1 THR A 171      23.800  -0.650 -18.400  1.00  0.00           H  
ATOM   2004 HG21 THR A 171      26.413   1.210 -17.256  1.00  0.00           H  
ATOM   2005 HG22 THR A 171      25.522   2.327 -16.246  1.00  0.00           H  
ATOM   2006 HG23 THR A 171      25.759   0.662 -15.715  1.00  0.00           H  
ATOM   2007  N   ALA A 172      22.168   3.135 -16.161  1.00 55.73           N  
ANISOU 2007  N   ALA A 172     8662   6358   6154    -18   -128  -1010
ATOM   2008  CA  ALA A 172      21.886   4.423 -15.529  1.00 53.94           C  
ANISOU 2008  CA  ALA A 172     8338   6207   5949      8   -164   -890
ATOM   2009  C   ALA A 172      20.872   4.299 -14.383  1.00 55.53           C  
ANISOU 2009  C   ALA A 172     8510   6363   6225    -79   -180   -875
ATOM   2010  O   ALA A 172      21.036   4.965 -13.364  1.00 53.42           O  
ANISOU 2010  O   ALA A 172     8224   6050   6023    -45   -164   -784
ATOM   2011  CB  ALA A 172      21.329   5.390 -16.586  1.00 54.75           C  
ANISOU 2011  CB  ALA A 172     8372   6482   5950     21   -222   -875
ATOM   2012  H   ALA A 172      21.838   3.009 -17.108  1.00  0.00           H  
ATOM   2013  HA  ALA A 172      22.817   4.828 -15.130  1.00  0.00           H  
ATOM   2014  HB1 ALA A 172      21.088   6.358 -16.146  1.00  0.00           H  
ATOM   2015  HB2 ALA A 172      22.060   5.567 -17.375  1.00  0.00           H  
ATOM   2016  HB3 ALA A 172      20.422   5.008 -17.055  1.00  0.00           H  
ATOM   2017  N   PHE A 173      19.861   3.424 -14.526  1.00 52.88           N  
ANISOU 2017  N   PHE A 173     8172   6043   5876   -201   -203   -973
ATOM   2018  CA  PHE A 173      18.843   3.169 -13.506  1.00 53.27           C  
ANISOU 2018  CA  PHE A 173     8191   6059   5988   -313   -202   -979
ATOM   2019  C   PHE A 173      19.386   2.286 -12.369  1.00 55.73           C  
ANISOU 2019  C   PHE A 173     8611   6178   6387   -319   -132   -938
ATOM   2020  O   PHE A 173      18.981   2.483 -11.226  1.00 55.08           O  
ANISOU 2020  O   PHE A 173     8499   6073   6355   -354   -120   -875
ATOM   2021  CB  PHE A 173      17.635   2.455 -14.155  1.00 57.23           C  
ANISOU 2021  CB  PHE A 173     8674   6617   6455   -462   -229  -1117
ATOM   2022  CG  PHE A 173      16.870   3.213 -15.236  1.00 60.24           C  
ANISOU 2022  CG  PHE A 173     8914   7218   6757   -473   -319  -1148
ATOM   2023  CD1 PHE A 173      16.101   2.479 -16.166  1.00 65.95           C  
ANISOU 2023  CD1 PHE A 173     9598   8035   7426   -599   -362  -1288
ATOM   2024  CD2 PHE A 173      16.911   4.623 -15.339  1.00 62.10           C  
ANISOU 2024  CD2 PHE A 173     9059   7564   6970   -354   -364  -1039
ATOM   2025  CE1 PHE A 173      15.403   3.140 -17.196  1.00 67.72           C  
ANISOU 2025  CE1 PHE A 173     9681   8483   7568   -589   -461  -1314
ATOM   2026  CE2 PHE A 173      16.212   5.283 -16.368  1.00 65.83           C  
ANISOU 2026  CE2 PHE A 173     9414   8232   7367   -337   -453  -1056
ATOM   2027  CZ  PHE A 173      15.461   4.542 -17.299  1.00 65.63           C  
ANISOU 2027  CZ  PHE A 173     9336   8319   7281   -446   -508  -1190
ATOM   2028  H   PHE A 173      19.783   2.919 -15.398  1.00  0.00           H  
ATOM   2029  HA  PHE A 173      18.520   4.112 -13.061  1.00  0.00           H  
ATOM   2030  HB2 PHE A 173      17.966   1.507 -14.584  1.00  0.00           H  
ATOM   2031  HB3 PHE A 173      16.910   2.196 -13.383  1.00  0.00           H  
ATOM   2032  HD1 PHE A 173      16.058   1.402 -16.102  1.00  0.00           H  
ATOM   2033  HD2 PHE A 173      17.482   5.218 -14.643  1.00  0.00           H  
ATOM   2034  HE1 PHE A 173      14.826   2.568 -17.908  1.00  0.00           H  
ATOM   2035  HE2 PHE A 173      16.252   6.359 -16.440  1.00  0.00           H  
ATOM   2036  HZ  PHE A 173      14.926   5.050 -18.088  1.00  0.00           H  
ATOM   2037  N   ILE A 174      20.323   1.361 -12.657  1.00 51.21           N  
ANISOU 2037  N   ILE A 174     8164   5471   5823   -272    -86   -972
ATOM   2038  CA  ILE A 174      21.021   0.527 -11.670  1.00 50.59           C  
ANISOU 2038  CA  ILE A 174     8205   5204   5815   -240    -28   -924
ATOM   2039  C   ILE A 174      21.986   1.378 -10.818  1.00 53.12           C  
ANISOU 2039  C   ILE A 174     8474   5545   6163   -120    -34   -788
ATOM   2040  O   ILE A 174      22.023   1.198  -9.602  1.00 52.95           O  
ANISOU 2040  O   ILE A 174     8474   5460   6183   -145    -19   -719
ATOM   2041  CB  ILE A 174      21.753  -0.644 -12.400  1.00 54.19           C  
ANISOU 2041  CB  ILE A 174     8798   5523   6271   -181     17   -999
ATOM   2042  CG1 ILE A 174      20.725  -1.668 -12.942  1.00 55.75           C  
ANISOU 2042  CG1 ILE A 174     9083   5639   6459   -335     41  -1139
ATOM   2043  CG2 ILE A 174      22.799  -1.374 -11.524  1.00 53.73           C  
ANISOU 2043  CG2 ILE A 174     8842   5299   6275    -63     60   -916
ATOM   2044  CD1 ILE A 174      21.286  -2.623 -14.007  1.00 60.31           C  
ANISOU 2044  CD1 ILE A 174     9757   6159   7000   -294     70  -1263
ATOM   2045  H   ILE A 174      20.592   1.246 -13.625  1.00  0.00           H  
ATOM   2046  HA  ILE A 174      20.281   0.099 -10.991  1.00  0.00           H  
ATOM   2047  HB  ILE A 174      22.288  -0.218 -13.251  1.00  0.00           H  
ATOM   2048 HG12 ILE A 174      20.311  -2.248 -12.116  1.00  0.00           H  
ATOM   2049 HG13 ILE A 174      19.873  -1.148 -13.380  1.00  0.00           H  
ATOM   2050 HG21 ILE A 174      23.252  -2.213 -12.050  1.00  0.00           H  
ATOM   2051 HG22 ILE A 174      23.624  -0.722 -11.238  1.00  0.00           H  
ATOM   2052 HG23 ILE A 174      22.347  -1.763 -10.611  1.00  0.00           H  
ATOM   2053 HD11 ILE A 174      20.488  -3.233 -14.432  1.00  0.00           H  
ATOM   2054 HD12 ILE A 174      21.753  -2.077 -14.826  1.00  0.00           H  
ATOM   2055 HD13 ILE A 174      22.027  -3.306 -13.593  1.00  0.00           H  
ATOM   2056  N   LYS A 175      22.723   2.321 -11.434  1.00 48.32           N  
ANISOU 2056  N   LYS A 175     7801   5035   5523     -7    -53   -757
ATOM   2057  CA  LYS A 175      23.630   3.254 -10.757  1.00 47.04           C  
ANISOU 2057  CA  LYS A 175     7581   4910   5383     92    -57   -650
ATOM   2058  C   LYS A 175      22.890   4.208  -9.804  1.00 50.51           C  
ANISOU 2058  C   LYS A 175     7932   5426   5833     39    -86   -587
ATOM   2059  O   LYS A 175      23.373   4.467  -8.704  1.00 49.73           O  
ANISOU 2059  O   LYS A 175     7824   5304   5767     76    -80   -509
ATOM   2060  CB  LYS A 175      24.411   4.073 -11.809  1.00 49.90           C  
ANISOU 2060  CB  LYS A 175     7891   5367   5702    185    -57   -648
ATOM   2061  CG  LYS A 175      25.650   3.345 -12.359  1.00 70.24           C  
ANISOU 2061  CG  LYS A 175    10538   7876   8275    269    -16   -704
ATOM   2062  CD  LYS A 175      26.379   4.173 -13.429  1.00 80.62           C  
ANISOU 2062  CD  LYS A 175    11788   9295   9550    354      3   -694
ATOM   2063  CE  LYS A 175      27.689   3.535 -13.909  1.00 89.89           C  
ANISOU 2063  CE  LYS A 175    13015  10413  10726    449     53   -759
ATOM   2064  NZ  LYS A 175      28.419   4.436 -14.819  1.00 97.99           N1+
ANISOU 2064  NZ  LYS A 175    13964  11552  11716    521     87   -750
ATOM   2065  H   LYS A 175      22.648   2.401 -12.440  1.00  0.00           H  
ATOM   2066  HA  LYS A 175      24.336   2.677 -10.155  1.00  0.00           H  
ATOM   2067  HB2 LYS A 175      23.749   4.362 -12.627  1.00  0.00           H  
ATOM   2068  HB3 LYS A 175      24.755   5.010 -11.367  1.00  0.00           H  
ATOM   2069  HG2 LYS A 175      26.333   3.133 -11.535  1.00  0.00           H  
ATOM   2070  HG3 LYS A 175      25.364   2.378 -12.774  1.00  0.00           H  
ATOM   2071  HD2 LYS A 175      25.717   4.303 -14.284  1.00  0.00           H  
ATOM   2072  HD3 LYS A 175      26.587   5.168 -13.032  1.00  0.00           H  
ATOM   2073  HE2 LYS A 175      28.335   3.303 -13.062  1.00  0.00           H  
ATOM   2074  HE3 LYS A 175      27.484   2.596 -14.425  1.00  0.00           H  
ATOM   2075  HZ1 LYS A 175      27.829   4.714 -15.594  1.00  0.00           H  
ATOM   2076  HZ2 LYS A 175      28.697   5.266 -14.316  1.00  0.00           H  
ATOM   2077  HZ3 LYS A 175      29.241   3.971 -15.175  1.00  0.00           H  
ATOM   2078  N   ILE A 176      21.707   4.695 -10.214  1.00 47.59           N  
ANISOU 2078  N   ILE A 176     7495   5154   5432    -39   -118   -627
ATOM   2079  CA  ILE A 176      20.844   5.582  -9.434  1.00 47.07           C  
ANISOU 2079  CA  ILE A 176     7336   5168   5379    -82   -141   -587
ATOM   2080  C   ILE A 176      20.119   4.829  -8.300  1.00 50.57           C  
ANISOU 2080  C   ILE A 176     7820   5524   5869   -165   -107   -574
ATOM   2081  O   ILE A 176      19.930   5.412  -7.233  1.00 49.51           O  
ANISOU 2081  O   ILE A 176     7659   5393   5759   -147    -98   -504
ATOM   2082  CB  ILE A 176      19.867   6.291 -10.418  1.00 51.06           C  
ANISOU 2082  CB  ILE A 176     7754   5809   5836   -129   -191   -645
ATOM   2083  CG1 ILE A 176      20.616   7.337 -11.283  1.00 51.33           C  
ANISOU 2083  CG1 ILE A 176     7752   5941   5809    -33   -225   -617
ATOM   2084  CG2 ILE A 176      18.612   6.915  -9.774  1.00 52.08           C  
ANISOU 2084  CG2 ILE A 176     7787   6011   5991   -194   -207   -639
ATOM   2085  CD1 ILE A 176      21.054   8.602 -10.530  1.00 62.04           C  
ANISOU 2085  CD1 ILE A 176     9075   7312   7187     53   -217   -516
ATOM   2086  H   ILE A 176      21.386   4.442 -11.139  1.00  0.00           H  
ATOM   2087  HA  ILE A 176      21.471   6.329  -8.949  1.00  0.00           H  
ATOM   2088  HB  ILE A 176      19.492   5.528 -11.102  1.00  0.00           H  
ATOM   2089 HG13 ILE A 176      21.501   6.890 -11.732  1.00  0.00           H  
ATOM   2090 HG12 ILE A 176      19.983   7.633 -12.120  1.00  0.00           H  
ATOM   2091 HG21 ILE A 176      18.033   7.469 -10.514  1.00  0.00           H  
ATOM   2092 HG22 ILE A 176      17.945   6.157  -9.362  1.00  0.00           H  
ATOM   2093 HG23 ILE A 176      18.873   7.602  -8.968  1.00  0.00           H  
ATOM   2094 HD11 ILE A 176      21.671   9.238 -11.159  1.00  0.00           H  
ATOM   2095 HD12 ILE A 176      20.189   9.185 -10.223  1.00  0.00           H  
ATOM   2096 HD13 ILE A 176      21.644   8.383  -9.642  1.00  0.00           H  
ATOM   2097  N   THR A 177      19.768   3.542  -8.487  1.00 47.91           N  
ANISOU 2097  N   THR A 177     7561   5104   5539   -263    -82   -643
ATOM   2098  CA  THR A 177      19.170   2.686  -7.454  1.00 48.21           C  
ANISOU 2098  CA  THR A 177     7666   5039   5611   -367    -33   -633
ATOM   2099  C   THR A 177      20.174   2.416  -6.316  1.00 51.49           C  
ANISOU 2099  C   THR A 177     8173   5343   6049   -280     -6   -532
ATOM   2100  O   THR A 177      19.788   2.472  -5.151  1.00 50.99           O  
ANISOU 2100  O   THR A 177     8105   5275   5994   -318     15   -474
ATOM   2101  CB  THR A 177      18.672   1.362  -8.095  1.00 56.20           C  
ANISOU 2101  CB  THR A 177     8770   5957   6625   -488     -2   -734
ATOM   2102  OG1 THR A 177      17.538   1.653  -8.888  1.00 52.91           O  
ANISOU 2102  OG1 THR A 177     8249   5682   6174   -558    -45   -834
ATOM   2103  CG2 THR A 177      18.211   0.284  -7.096  1.00 55.65           C  
ANISOU 2103  CG2 THR A 177     8779   5779   6586   -629     63   -725
ATOM   2104  H   THR A 177      19.951   3.123  -9.389  1.00  0.00           H  
ATOM   2105  HA  THR A 177      18.317   3.210  -7.019  1.00  0.00           H  
ATOM   2106  HB  THR A 177      19.442   0.936  -8.738  1.00  0.00           H  
ATOM   2107  HG1 THR A 177      17.818   2.178  -9.625  1.00  0.00           H  
ATOM   2108 HG21 THR A 177      17.761  -0.564  -7.614  1.00  0.00           H  
ATOM   2109 HG22 THR A 177      19.044  -0.111  -6.514  1.00  0.00           H  
ATOM   2110 HG23 THR A 177      17.471   0.677  -6.398  1.00  0.00           H  
ATOM   2111  N   VAL A 178      21.458   2.181  -6.648  1.00 48.22           N  
ANISOU 2111  N   VAL A 178     7826   4861   5635   -157    -10   -516
ATOM   2112  CA  VAL A 178      22.568   2.021  -5.703  1.00 47.92           C  
ANISOU 2112  CA  VAL A 178     7858   4740   5610    -47     -2   -428
ATOM   2113  C   VAL A 178      22.811   3.307  -4.886  1.00 51.58           C  
ANISOU 2113  C   VAL A 178     8218   5314   6066     -3    -28   -353
ATOM   2114  O   VAL A 178      22.976   3.216  -3.672  1.00 52.07           O  
ANISOU 2114  O   VAL A 178     8321   5336   6125      3    -19   -283
ATOM   2115  CB  VAL A 178      23.830   1.541  -6.477  1.00 51.76           C  
ANISOU 2115  CB  VAL A 178     8391   5175   6099     89     -5   -446
ATOM   2116  CG1 VAL A 178      25.153   1.667  -5.694  1.00 51.43           C  
ANISOU 2116  CG1 VAL A 178     8376   5097   6066    225    -16   -358
ATOM   2117  CG2 VAL A 178      23.661   0.082  -6.940  1.00 52.80           C  
ANISOU 2117  CG2 VAL A 178     8656   5164   6241     52     32   -525
ATOM   2118  H   VAL A 178      21.691   2.144  -7.631  1.00  0.00           H  
ATOM   2119  HA  VAL A 178      22.289   1.243  -4.989  1.00  0.00           H  
ATOM   2120  HB  VAL A 178      23.935   2.157  -7.371  1.00  0.00           H  
ATOM   2121 HG11 VAL A 178      25.982   1.228  -6.251  1.00  0.00           H  
ATOM   2122 HG12 VAL A 178      25.420   2.707  -5.507  1.00  0.00           H  
ATOM   2123 HG13 VAL A 178      25.095   1.156  -4.732  1.00  0.00           H  
ATOM   2124 HG21 VAL A 178      24.476  -0.219  -7.598  1.00  0.00           H  
ATOM   2125 HG22 VAL A 178      23.654  -0.600  -6.088  1.00  0.00           H  
ATOM   2126 HG23 VAL A 178      22.730  -0.074  -7.483  1.00  0.00           H  
ATOM   2127  N   VAL A 179      22.784   4.489  -5.529  1.00 47.30           N  
ANISOU 2127  N   VAL A 179     7556   4903   5513     22    -57   -369
ATOM   2128  CA  VAL A 179      22.890   5.811  -4.896  1.00 46.11           C  
ANISOU 2128  CA  VAL A 179     7313   4845   5360     53    -74   -316
ATOM   2129  C   VAL A 179      21.764   6.069  -3.875  1.00 49.81           C  
ANISOU 2129  C   VAL A 179     7763   5333   5832    -41    -57   -299
ATOM   2130  O   VAL A 179      22.043   6.586  -2.793  1.00 49.76           O  
ANISOU 2130  O   VAL A 179     7752   5334   5819    -22    -53   -244
ATOM   2131  CB  VAL A 179      22.966   6.902  -6.002  1.00 48.83           C  
ANISOU 2131  CB  VAL A 179     7563   5299   5692     88    -97   -336
ATOM   2132  CG1 VAL A 179      22.618   8.332  -5.544  1.00 47.71           C  
ANISOU 2132  CG1 VAL A 179     7339   5233   5554     85   -105   -299
ATOM   2133  CG2 VAL A 179      24.352   6.909  -6.664  1.00 48.48           C  
ANISOU 2133  CG2 VAL A 179     7525   5256   5640    184    -97   -335
ATOM   2134  H   VAL A 179      22.652   4.476  -6.532  1.00  0.00           H  
ATOM   2135  HA  VAL A 179      23.825   5.832  -4.332  1.00  0.00           H  
ATOM   2136  HB  VAL A 179      22.241   6.650  -6.774  1.00  0.00           H  
ATOM   2137 HG11 VAL A 179      22.817   9.048  -6.341  1.00  0.00           H  
ATOM   2138 HG12 VAL A 179      21.564   8.430  -5.286  1.00  0.00           H  
ATOM   2139 HG13 VAL A 179      23.203   8.634  -4.676  1.00  0.00           H  
ATOM   2140 HG21 VAL A 179      24.361   7.586  -7.518  1.00  0.00           H  
ATOM   2141 HG22 VAL A 179      25.121   7.239  -5.966  1.00  0.00           H  
ATOM   2142 HG23 VAL A 179      24.642   5.923  -7.021  1.00  0.00           H  
ATOM   2143  N   TRP A 180      20.517   5.685  -4.199  1.00 46.29           N  
ANISOU 2143  N   TRP A 180     7297   4904   5388   -145    -45   -355
ATOM   2144  CA  TRP A 180      19.363   5.811  -3.311  1.00 46.30           C  
ANISOU 2144  CA  TRP A 180     7261   4939   5392   -245    -16   -356
ATOM   2145  C   TRP A 180      19.410   4.831  -2.126  1.00 49.99           C  
ANISOU 2145  C   TRP A 180     7848   5295   5852   -300     33   -310
ATOM   2146  O   TRP A 180      19.020   5.218  -1.028  1.00 49.73           O  
ANISOU 2146  O   TRP A 180     7800   5292   5805   -334     59   -273
ATOM   2147  CB  TRP A 180      18.057   5.606  -4.109  1.00 45.70           C  
ANISOU 2147  CB  TRP A 180     7111   4934   5320   -346    -17   -440
ATOM   2148  CG  TRP A 180      17.555   6.823  -4.830  1.00 46.31           C  
ANISOU 2148  CG  TRP A 180     7055   5148   5393   -290    -64   -460
ATOM   2149  CD1 TRP A 180      17.343   6.928  -6.162  1.00 49.24           C  
ANISOU 2149  CD1 TRP A 180     7392   5573   5743   -240   -113   -495
ATOM   2150  CD2 TRP A 180      17.166   8.114  -4.264  1.00 45.94           C  
ANISOU 2150  CD2 TRP A 180     6910   5190   5355   -263    -65   -439
ATOM   2151  NE1 TRP A 180      16.878   8.192  -6.463  1.00 48.46           N  
ANISOU 2151  NE1 TRP A 180     7187   5586   5639   -180   -147   -484
ATOM   2152  CE2 TRP A 180      16.728   8.961  -5.328  1.00 49.76           C  
ANISOU 2152  CE2 TRP A 180     7310   5767   5830   -189   -117   -455
ATOM   2153  CE3 TRP A 180      17.126   8.654  -2.955  1.00 47.14           C  
ANISOU 2153  CE3 TRP A 180     7046   5350   5517   -290    -21   -411
ATOM   2154  CZ2 TRP A 180      16.266  10.270  -5.104  1.00 48.75           C  
ANISOU 2154  CZ2 TRP A 180     7088   5721   5713   -131   -128   -442
ATOM   2155  CZ3 TRP A 180      16.667   9.965  -2.719  1.00 48.29           C  
ANISOU 2155  CZ3 TRP A 180     7089   5587   5674   -241    -27   -413
ATOM   2156  CH2 TRP A 180      16.231  10.769  -3.790  1.00 48.80           C  
ANISOU 2156  CH2 TRP A 180     7076   5725   5740   -158    -80   -428
ATOM   2157  H   TRP A 180      20.360   5.283  -5.114  1.00  0.00           H  
ATOM   2158  HA  TRP A 180      19.365   6.817  -2.889  1.00  0.00           H  
ATOM   2159  HB2 TRP A 180      18.168   4.782  -4.816  1.00  0.00           H  
ATOM   2160  HB3 TRP A 180      17.250   5.312  -3.436  1.00  0.00           H  
ATOM   2161  HD1 TRP A 180      17.511   6.134  -6.873  1.00  0.00           H  
ATOM   2162  HE1 TRP A 180      16.663   8.484  -7.407  1.00  0.00           H  
ATOM   2163  HE3 TRP A 180      17.445   8.048  -2.119  1.00  0.00           H  
ATOM   2164  HZ2 TRP A 180      15.939  10.883  -5.932  1.00  0.00           H  
ATOM   2165  HZ3 TRP A 180      16.643  10.351  -1.710  1.00  0.00           H  
ATOM   2166  HH2 TRP A 180      15.870  11.768  -3.601  1.00  0.00           H  
ATOM   2167  N   LEU A 181      19.924   3.602  -2.315  1.00 46.10           N  
ANISOU 2167  N   LEU A 181     7486   4669   5362   -296     47   -307
ATOM   2168  CA  LEU A 181      20.077   2.596  -1.257  1.00 46.31           C  
ANISOU 2168  CA  LEU A 181     7661   4562   5374   -330     92   -245
ATOM   2169  C   LEU A 181      21.213   2.939  -0.275  1.00 49.24           C  
ANISOU 2169  C   LEU A 181     8061   4932   5717   -203     64   -150
ATOM   2170  O   LEU A 181      21.095   2.627   0.910  1.00 48.61           O  
ANISOU 2170  O   LEU A 181     8053   4817   5600   -235     93    -83
ATOM   2171  CB  LEU A 181      20.358   1.218  -1.897  1.00 47.20           C  
ANISOU 2171  CB  LEU A 181     7920   4511   5502   -347    117   -273
ATOM   2172  CG  LEU A 181      19.127   0.564  -2.564  1.00 52.17           C  
ANISOU 2172  CG  LEU A 181     8541   5129   6151   -507    151   -380
ATOM   2173  CD1 LEU A 181      19.559  -0.570  -3.505  1.00 53.59           C  
ANISOU 2173  CD1 LEU A 181     8863   5150   6349   -496    168   -425
ATOM   2174  CD2 LEU A 181      18.111   0.044  -1.532  1.00 53.92           C  
ANISOU 2174  CD2 LEU A 181     8778   5344   6366   -687    221   -380
ATOM   2175  H   LEU A 181      20.220   3.344  -3.247  1.00  0.00           H  
ATOM   2176  HA  LEU A 181      19.155   2.552  -0.676  1.00  0.00           H  
ATOM   2177  HB2 LEU A 181      21.156   1.331  -2.633  1.00  0.00           H  
ATOM   2178  HB3 LEU A 181      20.750   0.525  -1.150  1.00  0.00           H  
ATOM   2179  HG  LEU A 181      18.618   1.312  -3.171  1.00  0.00           H  
ATOM   2180 HD11 LEU A 181      18.700  -1.006  -4.017  1.00  0.00           H  
ATOM   2181 HD12 LEU A 181      20.245  -0.208  -4.272  1.00  0.00           H  
ATOM   2182 HD13 LEU A 181      20.063  -1.368  -2.959  1.00  0.00           H  
ATOM   2183 HD21 LEU A 181      17.262  -0.430  -2.025  1.00  0.00           H  
ATOM   2184 HD22 LEU A 181      18.562  -0.695  -0.869  1.00  0.00           H  
ATOM   2185 HD23 LEU A 181      17.712   0.847  -0.913  1.00  0.00           H  
ATOM   2186  N   ILE A 182      22.273   3.626  -0.741  1.00 44.82           N  
ANISOU 2186  N   ILE A 182     7438   4427   5165    -70     10   -149
ATOM   2187  CA  ILE A 182      23.340   4.204   0.084  1.00 44.58           C  
ANISOU 2187  CA  ILE A 182     7394   4435   5109     44    -28    -83
ATOM   2188  C   ILE A 182      22.789   5.370   0.929  1.00 48.17           C  
ANISOU 2188  C   ILE A 182     7768   4996   5539    -10    -22    -67
ATOM   2189  O   ILE A 182      23.137   5.484   2.102  1.00 48.70           O  
ANISOU 2189  O   ILE A 182     7877   5067   5558     11    -26     -6
ATOM   2190  CB  ILE A 182      24.519   4.656  -0.837  1.00 47.04           C  
ANISOU 2190  CB  ILE A 182     7629   4803   5442    164    -71   -108
ATOM   2191  CG1 ILE A 182      25.271   3.429  -1.407  1.00 48.15           C  
ANISOU 2191  CG1 ILE A 182     7864   4834   5595    260    -75   -108
ATOM   2192  CG2 ILE A 182      25.525   5.610  -0.150  1.00 46.76           C  
ANISOU 2192  CG2 ILE A 182     7509   4871   5387    231   -108    -74
ATOM   2193  CD1 ILE A 182      26.144   3.741  -2.633  1.00 52.57           C  
ANISOU 2193  CD1 ILE A 182     8347   5451   6177    350    -93   -161
ATOM   2194  H   ILE A 182      22.313   3.812  -1.735  1.00  0.00           H  
ATOM   2195  HA  ILE A 182      23.705   3.441   0.774  1.00  0.00           H  
ATOM   2196  HB  ILE A 182      24.090   5.203  -1.677  1.00  0.00           H  
ATOM   2197 HG12 ILE A 182      25.884   2.977  -0.628  1.00  0.00           H  
ATOM   2198 HG13 ILE A 182      24.559   2.656  -1.697  1.00  0.00           H  
ATOM   2199 HG21 ILE A 182      26.368   5.841  -0.799  1.00  0.00           H  
ATOM   2200 HG22 ILE A 182      25.074   6.570   0.101  1.00  0.00           H  
ATOM   2201 HG23 ILE A 182      25.925   5.175   0.766  1.00  0.00           H  
ATOM   2202 HD11 ILE A 182      26.562   2.824  -3.049  1.00  0.00           H  
ATOM   2203 HD12 ILE A 182      25.565   4.226  -3.420  1.00  0.00           H  
ATOM   2204 HD13 ILE A 182      26.982   4.393  -2.386  1.00  0.00           H  
ATOM   2205  N   SER A 183      21.913   6.208   0.346  1.00 42.82           N  
ANISOU 2205  N   SER A 183     6980   4404   4885    -72    -12   -126
ATOM   2206  CA  SER A 183      21.343   7.393   0.988  1.00 41.55           C  
ANISOU 2206  CA  SER A 183     6733   4340   4712   -113      3   -133
ATOM   2207  C   SER A 183      20.274   7.037   2.034  1.00 44.54           C  
ANISOU 2207  C   SER A 183     7163   4702   5057   -219     60   -114
ATOM   2208  O   SER A 183      20.163   7.740   3.038  1.00 44.34           O  
ANISOU 2208  O   SER A 183     7121   4731   4994   -224     72    -93
ATOM   2209  CB  SER A 183      20.706   8.282  -0.091  1.00 44.40           C  
ANISOU 2209  CB  SER A 183     6978   4781   5111   -130     -3   -196
ATOM   2210  OG  SER A 183      21.709   8.791  -0.941  1.00 53.72           O  
ANISOU 2210  OG  SER A 183     8125   5978   6307    -40    -44   -202
ATOM   2211  H   SER A 183      21.665   6.040  -0.619  1.00  0.00           H  
ATOM   2212  HA  SER A 183      22.137   7.943   1.493  1.00  0.00           H  
ATOM   2213  HB2 SER A 183      19.960   7.747  -0.679  1.00  0.00           H  
ATOM   2214  HB3 SER A 183      20.206   9.135   0.366  1.00  0.00           H  
ATOM   2215  HG  SER A 183      22.066   8.074  -1.447  1.00  0.00           H  
ATOM   2216  N   ILE A 184      19.531   5.933   1.832  1.00 41.03           N  
ANISOU 2216  N   ILE A 184     6786   4185   4620   -314    102   -129
ATOM   2217  CA  ILE A 184      18.607   5.343   2.807  1.00 41.78           C  
ANISOU 2217  CA  ILE A 184     6939   4256   4678   -440    176   -110
ATOM   2218  C   ILE A 184      19.404   4.699   3.957  1.00 47.58           C  
ANISOU 2218  C   ILE A 184     7817   4916   5344   -393    177     -8
ATOM   2219  O   ILE A 184      19.005   4.850   5.107  1.00 47.49           O  
ANISOU 2219  O   ILE A 184     7813   4956   5274   -433    212     23
ATOM   2220  CB  ILE A 184      17.676   4.307   2.102  1.00 45.33           C  
ANISOU 2220  CB  ILE A 184     7430   4638   5156   -577    229   -159
ATOM   2221  CG1 ILE A 184      16.687   5.019   1.148  1.00 44.93           C  
ANISOU 2221  CG1 ILE A 184     7217   4698   5155   -617    212   -264
ATOM   2222  CG2 ILE A 184      16.884   3.414   3.088  1.00 46.47           C  
ANISOU 2222  CG2 ILE A 184     7650   4750   5256   -725    323   -131
ATOM   2223  CD1 ILE A 184      16.060   4.099   0.089  1.00 49.51           C  
ANISOU 2223  CD1 ILE A 184     7830   5216   5767   -709    222   -334
ATOM   2224  H   ILE A 184      19.658   5.431   0.963  1.00  0.00           H  
ATOM   2225  HA  ILE A 184      17.989   6.134   3.235  1.00  0.00           H  
ATOM   2226  HB  ILE A 184      18.309   3.649   1.504  1.00  0.00           H  
ATOM   2227 HG12 ILE A 184      15.900   5.505   1.725  1.00  0.00           H  
ATOM   2228 HG13 ILE A 184      17.192   5.825   0.620  1.00  0.00           H  
ATOM   2229 HG21 ILE A 184      16.199   2.746   2.568  1.00  0.00           H  
ATOM   2230 HG22 ILE A 184      17.536   2.771   3.679  1.00  0.00           H  
ATOM   2231 HG23 ILE A 184      16.294   4.017   3.780  1.00  0.00           H  
ATOM   2232 HD11 ILE A 184      15.450   4.677  -0.606  1.00  0.00           H  
ATOM   2233 HD12 ILE A 184      16.825   3.586  -0.495  1.00  0.00           H  
ATOM   2234 HD13 ILE A 184      15.415   3.343   0.534  1.00  0.00           H  
ATOM   2235  N   GLY A 185      20.536   4.034   3.667  1.00 44.90           N  
ANISOU 2235  N   GLY A 185     7581   4473   5006   -294    135     39
ATOM   2236  CA  GLY A 185      21.404   3.389   4.654  1.00 45.41           C  
ANISOU 2236  CA  GLY A 185     7781   4468   5004   -210    114    142
ATOM   2237  C   GLY A 185      22.121   4.361   5.605  1.00 49.01           C  
ANISOU 2237  C   GLY A 185     8177   5043   5402   -132     65    174
ATOM   2238  O   GLY A 185      22.444   3.981   6.730  1.00 50.10           O  
ANISOU 2238  O   GLY A 185     8414   5167   5452   -116     64    256
ATOM   2239  H   GLY A 185      20.806   3.949   2.696  1.00  0.00           H  
ATOM   2240  HA3 GLY A 185      20.821   2.673   5.236  1.00  0.00           H  
ATOM   2241  HA2 GLY A 185      22.159   2.814   4.118  1.00  0.00           H  
ATOM   2242  N   ILE A 186      22.331   5.613   5.168  1.00 44.28           N  
ANISOU 2242  N   ILE A 186     7425   4558   4843    -90     25    111
ATOM   2243  CA  ILE A 186      22.919   6.706   5.945  1.00 43.46           C  
ANISOU 2243  CA  ILE A 186     7251   4569   4693    -36    -17    114
ATOM   2244  C   ILE A 186      21.816   7.515   6.669  1.00 48.24           C  
ANISOU 2244  C   ILE A 186     7813   5252   5263   -144     44     84
ATOM   2245  O   ILE A 186      22.118   8.161   7.669  1.00 47.86           O  
ANISOU 2245  O   ILE A 186     7778   5271   5137   -135     33    106
ATOM   2246  CB  ILE A 186      23.754   7.595   4.966  1.00 44.81           C  
ANISOU 2246  CB  ILE A 186     7294   4804   4926     45    -71     58
ATOM   2247  CG1 ILE A 186      25.004   6.822   4.469  1.00 45.24           C  
ANISOU 2247  CG1 ILE A 186     7385   4806   4996    167   -126     88
ATOM   2248  CG2 ILE A 186      24.193   8.956   5.556  1.00 43.96           C  
ANISOU 2248  CG2 ILE A 186     7097   4815   4790     55    -94     29
ATOM   2249  CD1 ILE A 186      25.670   7.408   3.215  1.00 51.04           C  
ANISOU 2249  CD1 ILE A 186     8010   5587   5797    226   -154     31
ATOM   2250  H   ILE A 186      22.056   5.827   4.219  1.00  0.00           H  
ATOM   2251  HA  ILE A 186      23.587   6.307   6.711  1.00  0.00           H  
ATOM   2252  HB  ILE A 186      23.122   7.807   4.102  1.00  0.00           H  
ATOM   2253 HG12 ILE A 186      25.738   6.760   5.274  1.00  0.00           H  
ATOM   2254 HG13 ILE A 186      24.745   5.789   4.239  1.00  0.00           H  
ATOM   2255 HG21 ILE A 186      24.815   9.511   4.857  1.00  0.00           H  
ATOM   2256 HG22 ILE A 186      23.345   9.604   5.772  1.00  0.00           H  
ATOM   2257 HG23 ILE A 186      24.765   8.827   6.475  1.00  0.00           H  
ATOM   2258 HD11 ILE A 186      26.504   6.784   2.894  1.00  0.00           H  
ATOM   2259 HD12 ILE A 186      24.968   7.464   2.384  1.00  0.00           H  
ATOM   2260 HD13 ILE A 186      26.065   8.408   3.388  1.00  0.00           H  
ATOM   2261  N   ALA A 187      20.550   7.471   6.213  1.00 45.28           N  
ANISOU 2261  N   ALA A 187     7383   4883   4940   -242    105     25
ATOM   2262  CA  ALA A 187      19.431   8.205   6.811  1.00 45.60           C  
ANISOU 2262  CA  ALA A 187     7358   5007   4960   -332    171    -20
ATOM   2263  C   ALA A 187      18.684   7.396   7.884  1.00 50.94           C  
ANISOU 2263  C   ALA A 187     8136   5655   5565   -449    254     21
ATOM   2264  O   ALA A 187      18.230   7.983   8.866  1.00 50.50           O  
ANISOU 2264  O   ALA A 187     8052   5681   5457   -506    309     -1
ATOM   2265  CB  ALA A 187      18.427   8.537   5.697  1.00 45.75           C  
ANISOU 2265  CB  ALA A 187     7246   5070   5066   -362    189   -106
ATOM   2266  H   ALA A 187      20.357   6.922   5.388  1.00  0.00           H  
ATOM   2267  HA  ALA A 187      19.774   9.134   7.263  1.00  0.00           H  
ATOM   2268  HB1 ALA A 187      17.561   9.071   6.088  1.00  0.00           H  
ATOM   2269  HB2 ALA A 187      18.886   9.180   4.948  1.00  0.00           H  
ATOM   2270  HB3 ALA A 187      18.065   7.642   5.189  1.00  0.00           H  
ATOM   2271  N   ILE A 188      18.548   6.068   7.706  1.00 48.64           N  
ANISOU 2271  N   ILE A 188     7972   5241   5266   -486    273     78
ATOM   2272  CA  ILE A 188      17.744   5.169   8.542  1.00 50.13           C  
ANISOU 2272  CA  ILE A 188     8283   5375   5390   -616    367    126
ATOM   2273  C   ILE A 188      18.158   5.023  10.033  1.00 55.52           C  
ANISOU 2273  C   ILE A 188     9078   6082   5934   -606    380    214
ATOM   2274  O   ILE A 188      17.255   4.732  10.817  1.00 56.08           O  
ANISOU 2274  O   ILE A 188     9201   6164   5942   -737    482    228
ATOM   2275  CB  ILE A 188      17.542   3.805   7.810  1.00 53.86           C  
ANISOU 2275  CB  ILE A 188     8890   5680   5895   -658    386    164
ATOM   2276  CG1 ILE A 188      16.314   3.000   8.300  1.00 55.90           C  
ANISOU 2276  CG1 ILE A 188     9199   5901   6141   -860    512    149
ATOM   2277  CG2 ILE A 188      18.797   2.913   7.796  1.00 54.12           C  
ANISOU 2277  CG2 ILE A 188     9099   5588   5878   -533    327    277
ATOM   2278  CD1 ILE A 188      14.962   3.627   7.932  1.00 63.01           C  
ANISOU 2278  CD1 ILE A 188     9905   6913   7122   -973    556     16
ATOM   2279  H   ILE A 188      18.955   5.664   6.872  1.00  0.00           H  
ATOM   2280  HA  ILE A 188      16.770   5.655   8.578  1.00  0.00           H  
ATOM   2281  HB  ILE A 188      17.320   4.031   6.768  1.00  0.00           H  
ATOM   2282 HG13 ILE A 188      16.342   2.005   7.854  1.00  0.00           H  
ATOM   2283 HG12 ILE A 188      16.356   2.838   9.373  1.00  0.00           H  
ATOM   2284 HG21 ILE A 188      18.630   2.012   7.205  1.00  0.00           H  
ATOM   2285 HG22 ILE A 188      19.643   3.429   7.345  1.00  0.00           H  
ATOM   2286 HG23 ILE A 188      19.085   2.596   8.799  1.00  0.00           H  
ATOM   2287 HD11 ILE A 188      14.142   2.981   8.246  1.00  0.00           H  
ATOM   2288 HD12 ILE A 188      14.813   4.593   8.414  1.00  0.00           H  
ATOM   2289 HD13 ILE A 188      14.873   3.773   6.856  1.00  0.00           H  
ATOM   2290  N   PRO A 189      19.418   5.246  10.499  1.00 51.59           N  
ANISOU 2290  N   PRO A 189     8609   5615   5378   -468    288    264
ATOM   2291  CA  PRO A 189      19.742   5.325  11.939  1.00 52.39           C  
ANISOU 2291  CA  PRO A 189     8812   5765   5330   -470    298    338
ATOM   2292  C   PRO A 189      18.900   6.318  12.772  1.00 57.05           C  
ANISOU 2292  C   PRO A 189     9308   6496   5872   -563    371    263
ATOM   2293  O   PRO A 189      18.668   6.047  13.947  1.00 58.01           O  
ANISOU 2293  O   PRO A 189     9529   6653   5860   -616    421    316
ATOM   2294  CB  PRO A 189      21.219   5.736  12.002  1.00 53.59           C  
ANISOU 2294  CB  PRO A 189     8953   5959   5451   -301    168    369
ATOM   2295  CG  PRO A 189      21.805   5.199  10.714  1.00 57.21           C  
ANISOU 2295  CG  PRO A 189     9374   6333   6030   -215    109    354
ATOM   2296  CD  PRO A 189      20.657   5.284   9.712  1.00 51.88           C  
ANISOU 2296  CD  PRO A 189     8585   5658   5468   -314    174    255
ATOM   2297  HA  PRO A 189      19.630   4.323  12.355  1.00  0.00           H  
ATOM   2298  HB2 PRO A 189      21.323   6.822  12.014  1.00  0.00           H  
ATOM   2299  HB3 PRO A 189      21.726   5.346  12.885  1.00  0.00           H  
ATOM   2300  HG2 PRO A 189      22.698   5.731  10.387  1.00  0.00           H  
ATOM   2301  HG3 PRO A 189      22.081   4.153  10.856  1.00  0.00           H  
ATOM   2302  HD2 PRO A 189      20.724   4.487   8.976  1.00  0.00           H  
ATOM   2303  HD3 PRO A 189      20.739   6.238   9.198  1.00  0.00           H  
ATOM   2304  N   VAL A 190      18.442   7.438  12.175  1.00 52.49           N  
ANISOU 2304  N   VAL A 190     8551   5997   5397   -573    381    142
ATOM   2305  CA  VAL A 190      17.577   8.462  12.780  1.00 52.07           C  
ANISOU 2305  CA  VAL A 190     8396   6069   5318   -637    454     53
ATOM   2306  C   VAL A 190      16.274   7.895  13.401  1.00 57.20           C  
ANISOU 2306  C   VAL A 190     9074   6726   5932   -800    594     48
ATOM   2307  O   VAL A 190      16.148   7.968  14.624  1.00 57.61           O  
ANISOU 2307  O   VAL A 190     9198   6835   5856   -858    657     74
ATOM   2308  CB  VAL A 190      17.379   9.663  11.811  1.00 54.22           C  
ANISOU 2308  CB  VAL A 190     8487   6401   5714   -583    426    -63
ATOM   2309  CG1 VAL A 190      16.309  10.662  12.288  1.00 54.49           C  
ANISOU 2309  CG1 VAL A 190     8423   6545   5735   -641    517   -161
ATOM   2310  CG2 VAL A 190      18.703  10.400  11.554  1.00 52.98           C  
ANISOU 2310  CG2 VAL A 190     8309   6253   5570   -457    314    -65
ATOM   2311  H   VAL A 190      18.684   7.579  11.204  1.00  0.00           H  
ATOM   2312  HA  VAL A 190      18.143   8.855  13.626  1.00  0.00           H  
ATOM   2313  HB  VAL A 190      17.057   9.292  10.840  1.00  0.00           H  
ATOM   2314 HG11 VAL A 190      16.286  11.529  11.636  1.00  0.00           H  
ATOM   2315 HG12 VAL A 190      15.306  10.237  12.276  1.00  0.00           H  
ATOM   2316 HG13 VAL A 190      16.510  11.008  13.301  1.00  0.00           H  
ATOM   2317 HG21 VAL A 190      18.565  11.232  10.862  1.00  0.00           H  
ATOM   2318 HG22 VAL A 190      19.121  10.802  12.477  1.00  0.00           H  
ATOM   2319 HG23 VAL A 190      19.444   9.735  11.112  1.00  0.00           H  
ATOM   2320  N   PRO A 191      15.325   7.311  12.629  1.00 54.45           N  
ANISOU 2320  N   PRO A 191     8673   6334   5681   -886    648     12
ATOM   2321  CA  PRO A 191      14.105   6.696  13.180  1.00 55.68           C  
ANISOU 2321  CA  PRO A 191     8841   6517   5798  -1061    791     -4
ATOM   2322  C   PRO A 191      14.300   5.336  13.885  1.00 61.32           C  
ANISOU 2322  C   PRO A 191     9782   7132   6386  -1148    850    127
ATOM   2323  O   PRO A 191      13.409   4.943  14.637  1.00 62.32           O  
ANISOU 2323  O   PRO A 191     9943   7312   6424  -1283    976    128
ATOM   2324  CB  PRO A 191      13.158   6.565  11.977  1.00 57.02           C  
ANISOU 2324  CB  PRO A 191     8896   6666   6103  -1124    807    -77
ATOM   2325  CG  PRO A 191      14.085   6.431  10.783  1.00 60.33           C  
ANISOU 2325  CG  PRO A 191     9339   6987   6596   -997    681    -47
ATOM   2326  CD  PRO A 191      15.284   7.295  11.164  1.00 54.90           C  
ANISOU 2326  CD  PRO A 191     8645   6338   5877   -841    587    -29
ATOM   2327  HA  PRO A 191      13.653   7.375  13.906  1.00  0.00           H  
ATOM   2328  HB2 PRO A 191      12.454   5.734  12.053  1.00  0.00           H  
ATOM   2329  HB3 PRO A 191      12.570   7.479  11.877  1.00  0.00           H  
ATOM   2330  HG2 PRO A 191      14.401   5.392  10.683  1.00  0.00           H  
ATOM   2331  HG3 PRO A 191      13.624   6.736   9.843  1.00  0.00           H  
ATOM   2332  HD3 PRO A 191      15.085   8.309  10.821  1.00  0.00           H  
ATOM   2333  HD2 PRO A 191      16.205   6.969  10.694  1.00  0.00           H  
ATOM   2334  N   ILE A 192      15.441   4.641  13.702  1.00 57.86           N  
ANISOU 2334  N   ILE A 192     9501   6549   5934  -1064    766    237
ATOM   2335  CA  ILE A 192      15.795   3.421  14.449  1.00 59.31           C  
ANISOU 2335  CA  ILE A 192     9931   6607   5998  -1110    806    382
ATOM   2336  C   ILE A 192      16.145   3.767  15.912  1.00 65.18           C  
ANISOU 2336  C   ILE A 192    10759   7444   6562  -1082    812    446
ATOM   2337  O   ILE A 192      15.707   3.070  16.826  1.00 66.47           O  
ANISOU 2337  O   ILE A 192    11069   7586   6600  -1202    920    522
ATOM   2338  CB  ILE A 192      16.968   2.677  13.733  1.00 61.81           C  
ANISOU 2338  CB  ILE A 192    10383   6748   6354   -985    702    475
ATOM   2339  CG1 ILE A 192      16.461   2.009  12.431  1.00 61.75           C  
ANISOU 2339  CG1 ILE A 192    10339   6631   6492  -1062    732    413
ATOM   2340  CG2 ILE A 192      17.685   1.627  14.620  1.00 64.13           C  
ANISOU 2340  CG2 ILE A 192    10948   6916   6504   -967    715    646
ATOM   2341  CD1 ILE A 192      17.568   1.440  11.527  1.00 66.68           C  
ANISOU 2341  CD1 ILE A 192    11057   7096   7183   -924    631    463
ATOM   2342  H   ILE A 192      16.125   5.000  13.050  1.00  0.00           H  
ATOM   2343  HA  ILE A 192      14.928   2.758  14.473  1.00  0.00           H  
ATOM   2344  HB  ILE A 192      17.716   3.421  13.459  1.00  0.00           H  
ATOM   2345 HG12 ILE A 192      15.760   1.211  12.679  1.00  0.00           H  
ATOM   2346 HG13 ILE A 192      15.887   2.730  11.850  1.00  0.00           H  
ATOM   2347 HG21 ILE A 192      18.488   1.122  14.087  1.00  0.00           H  
ATOM   2348 HG22 ILE A 192      18.160   2.076  15.492  1.00  0.00           H  
ATOM   2349 HG23 ILE A 192      16.989   0.865  14.972  1.00  0.00           H  
ATOM   2350 HD11 ILE A 192      17.149   1.069  10.592  1.00  0.00           H  
ATOM   2351 HD12 ILE A 192      18.311   2.199  11.281  1.00  0.00           H  
ATOM   2352 HD13 ILE A 192      18.085   0.600  11.988  1.00  0.00           H  
ATOM   2353  N   LYS A 193      16.918   4.843  16.126  1.00 61.81           N  
ANISOU 2353  N   LYS A 193    10245   7124   6117   -937    702    411
ATOM   2354  CA  LYS A 193      17.343   5.332  17.438  1.00 62.97           C  
ANISOU 2354  CA  LYS A 193    10452   7384   6091   -907    690    446
ATOM   2355  C   LYS A 193      16.255   6.193  18.105  1.00 68.20           C  
ANISOU 2355  C   LYS A 193    11008   8193   6712  -1033    818    337
ATOM   2356  O   LYS A 193      16.163   6.213  19.332  1.00 69.45           O  
ANISOU 2356  O   LYS A 193    11280   8407   6703  -1111    899    387
ATOM   2357  CB  LYS A 193      18.572   6.237  17.219  1.00 64.61           C  
ANISOU 2357  CB  LYS A 193    10589   7661   6301   -730    531    423
ATOM   2358  CG  LYS A 193      19.862   5.479  16.844  1.00 80.31           C  
ANISOU 2358  CG  LYS A 193    12712   9553   8248   -586    405    554
ATOM   2359  CD  LYS A 193      20.743   5.098  18.044  1.00 92.37           C  
ANISOU 2359  CD  LYS A 193    14351  11173   9572   -520    342    635
ATOM   2360  CE  LYS A 193      21.472   6.308  18.650  1.00101.21           C  
ANISOU 2360  CE  LYS A 193    15367  12383  10704   -360    181    596
ATOM   2361  NZ  LYS A 193      22.392   5.910  19.728  1.00112.38           N1+
ANISOU 2361  NZ  LYS A 193    16881  13907  11911   -289    101    671
ATOM   2362  H   LYS A 193      17.254   5.353  15.320  1.00  0.00           H  
ATOM   2363  HA  LYS A 193      17.599   4.500  18.098  1.00  0.00           H  
ATOM   2364  HB2 LYS A 193      18.335   6.931  16.414  1.00  0.00           H  
ATOM   2365  HB3 LYS A 193      18.751   6.866  18.091  1.00  0.00           H  
ATOM   2366  HG2 LYS A 193      19.613   4.582  16.276  1.00  0.00           H  
ATOM   2367  HG3 LYS A 193      20.452   6.094  16.163  1.00  0.00           H  
ATOM   2368  HD2 LYS A 193      20.141   4.595  18.803  1.00  0.00           H  
ATOM   2369  HD3 LYS A 193      21.484   4.371  17.709  1.00  0.00           H  
ATOM   2370  HE2 LYS A 193      22.044   6.833  17.883  1.00  0.00           H  
ATOM   2371  HE3 LYS A 193      20.758   7.021  19.060  1.00  0.00           H  
ATOM   2372  HZ1 LYS A 193      22.837   6.739  20.100  1.00  0.00           H  
ATOM   2373  HZ2 LYS A 193      21.877   5.447  20.463  1.00  0.00           H  
ATOM   2374  HZ3 LYS A 193      23.098   5.286  19.363  1.00  0.00           H  
ATOM   2375  N   GLY A 194      15.451   6.911  17.300  1.00 64.37           N  
ANISOU 2375  N   GLY A 194    10312   7772   6372  -1040    836    192
ATOM   2376  CA  GLY A 194      14.414   7.845  17.727  1.00 65.26           C  
ANISOU 2376  CA  GLY A 194    10292   8025   6478  -1129    953     67
ATOM   2377  C   GLY A 194      14.965   9.118  18.386  1.00 71.13           C  
ANISOU 2377  C   GLY A 194    10998   8897   7132  -1058    922      1
ATOM   2378  O   GLY A 194      16.175   9.332  18.446  1.00 70.54           O  
ANISOU 2378  O   GLY A 194    11015   8821   6966   -963    813     64
ATOM   2379  H   GLY A 194      15.616   6.849  16.304  1.00  0.00           H  
ATOM   2380  HA3 GLY A 194      13.828   8.128  16.851  1.00  0.00           H  
ATOM   2381  HA2 GLY A 194      13.734   7.342  18.417  1.00  0.00           H  
ATOM   2382  N   ILE A 195      14.056   9.941  18.923  1.00 69.52           N  
ANISOU 2382  N   ILE A 195    10649   8809   6956  -1101   1018   -138
ATOM   2383  CA  ILE A 195      14.344  11.167  19.671  1.00 69.86           C  
ANISOU 2383  CA  ILE A 195    10653   8969   6923  -1053   1015   -232
ATOM   2384  C   ILE A 195      13.499  11.207  20.952  1.00 76.76           C  
ANISOU 2384  C   ILE A 195    11579   9953   7634  -1179   1172   -255
ATOM   2385  O   ILE A 195      12.367  10.721  20.974  1.00 76.90           O  
ANISOU 2385  O   ILE A 195    11526  10002   7689  -1291   1310   -297
ATOM   2386  CB  ILE A 195      14.264  12.442  18.781  1.00 71.56           C  
ANISOU 2386  CB  ILE A 195    10673   9212   7304   -970    996   -382
ATOM   2387  CG1 ILE A 195      13.120  12.459  17.738  1.00  0.00           C  
ATOM   2388  CG2 ILE A 195      15.604  12.717  18.073  1.00  0.00           C  
ATOM   2389  CD1 ILE A 195      11.704  12.329  18.315  1.00  0.00           C  
ATOM   2390  H   ILE A 195      13.081   9.686  18.850  1.00  0.00           H  
ATOM   2391  HA  ILE A 195      15.369  11.098  20.040  1.00  0.00           H  
ATOM   2392  HB  ILE A 195      14.105  13.294  19.444  1.00  0.00           H  
ATOM   2393 HG12 ILE A 195      13.177  13.404  17.202  1.00  0.00           H  
ATOM   2394 HG13 ILE A 195      13.276  11.690  16.981  1.00  0.00           H  
ATOM   2395 HG21 ILE A 195      15.574  13.655  17.518  1.00  0.00           H  
ATOM   2396 HG22 ILE A 195      16.423  12.794  18.788  1.00  0.00           H  
ATOM   2397 HG23 ILE A 195      15.850  11.925  17.365  1.00  0.00           H  
ATOM   2398 HD11 ILE A 195      10.957  12.667  17.600  1.00  0.00           H  
ATOM   2399 HD12 ILE A 195      11.471  11.294  18.562  1.00  0.00           H  
ATOM   2400 HD13 ILE A 195      11.583  12.924  19.219  1.00  0.00           H  
ATOM   2401  N   GLU A 196      14.078  11.757  22.029  1.00 75.66           N  
ANISOU 2401  N   GLU A 196    11557   9885   7305  -1169   1152   -230
ATOM   2402  CA  GLU A 196      13.506  11.766  23.374  1.00 78.18           C  
ANISOU 2402  CA  GLU A 196    11949  10322   7433  -1286   1298   -248
ATOM   2403  C   GLU A 196      12.762  13.094  23.605  1.00 84.11           C  
ANISOU 2403  C   GLU A 196    12532  11195   8231  -1298   1410   -446
ATOM   2404  O   GLU A 196      13.242  14.157  23.207  1.00 82.67           O  
ANISOU 2404  O   GLU A 196    12226  11008   8178  -1189   1339   -558
ATOM   2405  CB  GLU A 196      14.679  11.645  24.382  1.00 80.56           C  
ANISOU 2405  CB  GLU A 196    12431  10675   7502  -1255   1221   -162
ATOM   2406  CG  GLU A 196      14.336  10.818  25.638  1.00 91.91           C  
ANISOU 2406  CG  GLU A 196    14089  12051   8782  -1322   1241     37
ATOM   2407  CD  GLU A 196      14.112   9.331  25.339  1.00  0.00           C  
ATOM   2408  OE1 GLU A 196      14.987   8.733  24.673  1.00  0.00           O  
ATOM   2409  OE2 GLU A 196      13.060   8.816  25.775  1.00  0.00           O1-
ATOM   2410  H   GLU A 196      14.997  12.162  21.925  1.00  0.00           H  
ATOM   2411  HA  GLU A 196      12.814  10.929  23.484  1.00  0.00           H  
ATOM   2412  HB2 GLU A 196      15.541  11.181  23.900  1.00  0.00           H  
ATOM   2413  HB3 GLU A 196      15.038  12.629  24.688  1.00  0.00           H  
ATOM   2414  HG2 GLU A 196      15.153  10.892  26.357  1.00  0.00           H  
ATOM   2415  HG3 GLU A 196      13.455  11.233  26.131  1.00  0.00           H  
ATOM   2416  N   THR A 197      11.589  13.020  24.255  1.00 83.26           N  
ANISOU 2416  N   THR A 197    12428  11191   8016  -1430   1593   -487
ATOM   2417  CA  THR A 197      10.703  14.145  24.564  1.00114.50           C  
ANISOU 2417  CA  THR A 197    16231  15277  11996  -1445   1729   -678
ATOM   2418  C   THR A 197      11.278  14.996  25.715  1.00141.94           C  
ANISOU 2418  C   THR A 197    19740  18831  15360  -1370   1687   -779
ATOM   2419  O   THR A 197      11.365  14.628  26.886  1.00103.21           O  
ANISOU 2419  O   THR A 197    14998  13936  10282  -1362   1599   -693
ATOM   2420  CB  THR A 197       9.293  13.600  24.917  1.00124.49           C  
ANISOU 2420  CB  THR A 197    17511  16645  13146  -1620   1942   -683
ATOM   2421  OG1 THR A 197       9.315  12.732  26.037  1.00  0.00           O  
ATOM   2422  CG2 THR A 197       8.605  12.883  23.746  1.00  0.00           C  
ATOM   2423  H   THR A 197      11.272  12.110  24.561  1.00  0.00           H  
ATOM   2424  HA  THR A 197      10.618  14.781  23.683  1.00  0.00           H  
ATOM   2425  HXT THR A 197      11.621  15.975  25.379  1.00  0.00           H  
ATOM   2426  HB  THR A 197       8.660  14.445  25.188  1.00  0.00           H  
ATOM   2427  HG1 THR A 197       9.649  13.216  26.780  1.00  0.00           H  
ATOM   2428 HG21 THR A 197       7.592  12.584  24.015  1.00  0.00           H  
ATOM   2429 HG22 THR A 197       8.531  13.535  22.876  1.00  0.00           H  
ATOM   2430 HG23 THR A 197       9.146  11.985  23.446  1.00  0.00           H  
ATOM   2431  N   ASN A 201       8.858  13.641  31.336  1.00127.98           N  
ANISOU 2431  N   ASN A 201    18391  17711  12525  -1976   2474   -851
ATOM   2432  CA  ASN A 201       7.729  14.394  31.889  1.00129.31           C  
ANISOU 2432  CA  ASN A 201    18409  18029  12694  -2058   2708  -1034
ATOM   2433  C   ASN A 201       6.910  15.159  30.828  1.00131.11           C  
ANISOU 2433  C   ASN A 201    18353  18228  13234  -1952   2714  -1208
ATOM   2434  O   ASN A 201       5.697  14.945  30.789  1.00131.54           O  
ANISOU 2434  O   ASN A 201    18258  18338  13382  -2041   2873  -1259
ATOM   2435  CB  ASN A 201       8.123  15.286  33.092  1.00132.42           C  
ANISOU 2435  CB  ASN A 201    18877  18587  12849  -2065   2783  -1164
ATOM   2436  CG  ASN A 201       8.562  14.482  34.320  1.00156.82           C  
ANISOU 2436  CG  ASN A 201    22247  21733  15606  -2155   2770  -1000
ATOM   2437  OD1 ASN A 201       9.677  13.968  34.366  1.00151.22           O  
ANISOU 2437  OD1 ASN A 201    21663  21026  14767  -2068   2601   -970
ATOM   2438  ND2 ASN A 201       7.686  14.367  35.320  1.00150.24           N  
ANISOU 2438  ND2 ASN A 201    21515  20953  14616  -2332   2948   -891
ATOM   2439  H1  ASN A 201       9.389  13.182  32.064  1.00  0.00           H  
ATOM   2440  H2  ASN A 201       8.548  12.915  30.705  1.00  0.00           H  
ATOM   2441  HA  ASN A 201       7.042  13.643  32.283  1.00  0.00           H  
ATOM   2442  HB2 ASN A 201       8.944  15.951  32.827  1.00  0.00           H  
ATOM   2443  HB3 ASN A 201       7.289  15.933  33.372  1.00  0.00           H  
ATOM   2444 HD22 ASN A 201       7.941  13.844  36.144  1.00  0.00           H  
ATOM   2445 HD21 ASN A 201       6.777  14.802  35.252  1.00  0.00           H  
ATOM   2446  N   PRO A 202       7.493  16.042  29.977  1.00125.18           N  
ANISOU 2446  N   PRO A 202    17519  17399  12644  -1771   2553  -1299
ATOM   2447  CA  PRO A 202       6.725  16.790  28.970  1.00123.55           C  
ANISOU 2447  CA  PRO A 202    17062  17163  12718  -1663   2568  -1445
ATOM   2448  C   PRO A 202       6.402  15.919  27.743  1.00124.58           C  
ANISOU 2448  C   PRO A 202    17097  17195  13043  -1684   2523  -1335
ATOM   2449  O   PRO A 202       7.233  15.130  27.295  1.00122.89           O  
ANISOU 2449  O   PRO A 202    17007  16853  12834  -1690   2380  -1159
ATOM   2450  CB  PRO A 202       7.639  17.959  28.576  1.00123.81           C  
ANISOU 2450  CB  PRO A 202    17095  17103  12842  -1487   2395  -1520
ATOM   2451  CG  PRO A 202       9.046  17.418  28.772  1.00127.89           C  
ANISOU 2451  CG  PRO A 202    17829  17565  13198  -1503   2236  -1362
ATOM   2452  CD  PRO A 202       8.907  16.438  29.939  1.00125.71           C  
ANISOU 2452  CD  PRO A 202    17712  17409  12644  -1663   2360  -1280
ATOM   2453  HA  PRO A 202       5.800  17.180  29.399  1.00  0.00           H  
ATOM   2454  HB2 PRO A 202       7.471  18.329  27.563  1.00  0.00           H  
ATOM   2455  HB3 PRO A 202       7.474  18.794  29.259  1.00  0.00           H  
ATOM   2456  HG2 PRO A 202       9.358  16.880  27.876  1.00  0.00           H  
ATOM   2457  HG3 PRO A 202       9.781  18.201  28.961  1.00  0.00           H  
ATOM   2458  HD3 PRO A 202       9.175  16.940  30.868  1.00  0.00           H  
ATOM   2459  HD2 PRO A 202       9.578  15.592  29.796  1.00  0.00           H  
ATOM   2460  N   ASN A 203       5.190  16.096  27.193  1.00120.24           N  
ANISOU 2460  N   ASN A 203    16320  16716  12650  -1693   2647  -1451
ATOM   2461  CA  ASN A 203       4.718  15.446  25.964  1.00118.36           C  
ANISOU 2461  CA  ASN A 203    15950  16423  12597  -1725   2624  -1391
ATOM   2462  C   ASN A 203       5.315  16.070  24.685  1.00117.21           C  
ANISOU 2462  C   ASN A 203    15712  16141  12683  -1536   2427  -1396
ATOM   2463  O   ASN A 203       5.373  15.396  23.659  1.00115.85           O  
ANISOU 2463  O   ASN A 203    15435  15919  12664  -1543   2380  -1350
ATOM   2464  CB  ASN A 203       3.165  15.477  25.902  1.00121.49           C  
ANISOU 2464  CB  ASN A 203    16116  16987  13057  -1805   2829  -1532
ATOM   2465  CG  ASN A 203       2.514  16.843  26.170  1.00  0.00           C  
ATOM   2466  OD1 ASN A 203       2.598  17.752  25.348  1.00  0.00           O  
ATOM   2467  ND2 ASN A 203       1.872  16.996  27.330  1.00  0.00           N  
ATOM   2468  H   ASN A 203       4.563  16.755  27.631  1.00  0.00           H  
ATOM   2469  HA  ASN A 203       5.030  14.399  25.983  1.00  0.00           H  
ATOM   2470  HB2 ASN A 203       2.819  15.119  24.931  1.00  0.00           H  
ATOM   2471  HB3 ASN A 203       2.774  14.760  26.625  1.00  0.00           H  
ATOM   2472 HD21 ASN A 203       1.425  17.877  27.538  1.00  0.00           H  
ATOM   2473 HD22 ASN A 203       1.816  16.230  27.985  1.00  0.00           H  
ATOM   2474  N   ASN A 204       5.783  17.329  24.760  1.00110.88           N  
ANISOU 2474  N   ASN A 204    14952  15281  11895  -1380   2320  -1455
ATOM   2475  CA  ASN A 204       6.480  18.055  23.697  1.00107.60           C  
ANISOU 2475  CA  ASN A 204    14478  14731  11674  -1205   2145  -1459
ATOM   2476  C   ASN A 204       7.952  17.627  23.586  1.00106.40           C  
ANISOU 2476  C   ASN A 204    14521  14447  11459  -1178   1965  -1321
ATOM   2477  O   ASN A 204       8.521  17.032  24.502  1.00106.96           O  
ANISOU 2477  O   ASN A 204    14757  14549  11334  -1233   1966  -1287
ATOM   2478  CB  ASN A 204       6.416  19.575  23.994  1.00109.99           C  
ANISOU 2478  CB  ASN A 204    14667  15057  12067  -1048   2177  -1649
ATOM   2479  CG  ASN A 204       5.156  20.225  23.417  1.00136.68           C  
ANISOU 2479  CG  ASN A 204    17799  18519  15613   -978   2273  -1774
ATOM   2480  OD1 ASN A 204       5.174  20.705  22.287  1.00132.36           O  
ANISOU 2480  OD1 ASN A 204    17139  18080  15070  -1090   2378  -1767
ATOM   2481  ND2 ASN A 204       4.066  20.257  24.184  1.00129.09           N  
ANISOU 2481  ND2 ASN A 204    16747  17510  14790   -790   2241  -1896
ATOM   2482  H   ASN A 204       5.713  17.792  25.653  1.00  0.00           H  
ATOM   2483  HA  ASN A 204       6.002  17.839  22.738  1.00  0.00           H  
ATOM   2484  HB2 ASN A 204       6.481  19.769  25.066  1.00  0.00           H  
ATOM   2485  HB3 ASN A 204       7.262  20.102  23.549  1.00  0.00           H  
ATOM   2486 HD21 ASN A 204       3.221  20.677  23.824  1.00  0.00           H  
ATOM   2487 HD22 ASN A 204       4.066  19.822  25.095  1.00  0.00           H  
ATOM   2488  N   ILE A 205       8.550  17.945  22.429  1.00 97.55           N  
ANISOU 2488  N   ILE A 205    13373  13194  10498  -1088   1809  -1247
ATOM   2489  CA  ILE A 205       9.881  17.533  21.997  1.00 94.32           C  
ANISOU 2489  CA  ILE A 205    13113  12666  10060  -1047   1634  -1125
ATOM   2490  C   ILE A 205      10.571  18.707  21.288  1.00 92.67           C  
ANISOU 2490  C   ILE A 205    12845  12361  10004   -886   1516  -1191
ATOM   2491  O   ILE A 205       9.933  19.411  20.508  1.00 92.12           O  
ANISOU 2491  O   ILE A 205    12626  12288  10088   -797   1551  -1294
ATOM   2492  CB  ILE A 205       9.757  16.222  21.166  1.00 96.63           C  
ANISOU 2492  CB  ILE A 205    13459  12877  10379  -1110   1566   -953
ATOM   2493  CG1 ILE A 205      11.116  15.524  20.909  1.00  0.00           C  
ATOM   2494  CG2 ILE A 205       8.904  16.377  19.884  1.00  0.00           C  
ATOM   2495  CD1 ILE A 205      11.725  15.747  19.519  1.00  0.00           C  
ATOM   2496  H   ILE A 205       8.009  18.461  21.751  1.00  0.00           H  
ATOM   2497  HA  ILE A 205      10.472  17.313  22.889  1.00  0.00           H  
ATOM   2498  HB  ILE A 205       9.203  15.532  21.804  1.00  0.00           H  
ATOM   2499 HG12 ILE A 205      11.837  15.832  21.666  1.00  0.00           H  
ATOM   2500 HG13 ILE A 205      10.994  14.449  21.050  1.00  0.00           H  
ATOM   2501 HG21 ILE A 205       8.736  15.411  19.406  1.00  0.00           H  
ATOM   2502 HG22 ILE A 205       7.927  16.805  20.101  1.00  0.00           H  
ATOM   2503 HG23 ILE A 205       9.374  17.030  19.149  1.00  0.00           H  
ATOM   2504 HD11 ILE A 205      12.750  15.378  19.474  1.00  0.00           H  
ATOM   2505 HD12 ILE A 205      11.153  15.228  18.751  1.00  0.00           H  
ATOM   2506 HD13 ILE A 205      11.734  16.802  19.258  1.00  0.00           H  
ATOM   2507  N   THR A 206      11.876  18.898  21.542  1.00 84.98           N  
ANISOU 2507  N   THR A 206    11990  11315   8984   -850   1379  -1133
ATOM   2508  CA  THR A 206      12.752  19.796  20.787  1.00 81.90           C  
ANISOU 2508  CA  THR A 206    11572  10821   8724   -727   1267  -1177
ATOM   2509  C   THR A 206      13.443  18.937  19.715  1.00 79.71           C  
ANISOU 2509  C   THR A 206    11308  10439   8538   -699   1129  -1031
ATOM   2510  O   THR A 206      14.158  17.987  20.038  1.00 78.92           O  
ANISOU 2510  O   THR A 206    11323  10327   8337   -741   1050   -914
ATOM   2511  CB  THR A 206      13.750  20.492  21.756  1.00 90.64           C  
ANISOU 2511  CB  THR A 206    12777  11946   9718   -722   1233  -1255
ATOM   2512  OG1 THR A 206      14.607  21.356  21.035  1.00 90.03           O  
ANISOU 2512  OG1 THR A 206    12703  11757   9748   -642   1103  -1251
ATOM   2513  CG2 THR A 206      14.632  19.573  22.624  1.00 90.28           C  
ANISOU 2513  CG2 THR A 206    12875  11987   9441   -821   1211  -1174
ATOM   2514  H   THR A 206      12.328  18.280  22.200  1.00  0.00           H  
ATOM   2515  HA  THR A 206      12.162  20.569  20.293  1.00  0.00           H  
ATOM   2516  HB  THR A 206      13.167  21.122  22.429  1.00  0.00           H  
ATOM   2517  HG1 THR A 206      14.077  21.997  20.580  1.00  0.00           H  
ATOM   2518 HG21 THR A 206      15.200  20.161  23.345  1.00  0.00           H  
ATOM   2519 HG22 THR A 206      14.035  18.860  23.193  1.00  0.00           H  
ATOM   2520 HG23 THR A 206      15.355  19.012  22.033  1.00  0.00           H  
ATOM   2521  N   CYS A 207      13.140  19.213  18.436  1.00 72.02           N  
ANISOU 2521  N   CYS A 207    10218   9400   7747   -621   1106  -1039
ATOM   2522  CA  CYS A 207      13.462  18.326  17.321  1.00 68.78           C  
ANISOU 2522  CA  CYS A 207     9805   8898   7431   -593    993   -921
ATOM   2523  C   CYS A 207      14.885  18.602  16.809  1.00 67.40           C  
ANISOU 2523  C   CYS A 207     9695   8635   7279   -528    859   -886
ATOM   2524  O   CYS A 207      15.108  19.469  15.965  1.00 66.13           O  
ANISOU 2524  O   CYS A 207     9482   8402   7244   -437    816   -928
ATOM   2525  CB  CYS A 207      12.409  18.536  16.214  1.00 68.71           C  
ANISOU 2525  CB  CYS A 207     9648   8874   7585   -533   1011   -952
ATOM   2526  SG  CYS A 207      12.460  17.273  14.919  1.00 72.01           S  
ANISOU 2526  SG  CYS A 207    10054   9253   8054   -586    954   -823
ATOM   2527  H   CYS A 207      12.555  20.013  18.241  1.00  0.00           H  
ATOM   2528  HA  CYS A 207      13.406  17.290  17.656  1.00  0.00           H  
ATOM   2529  HB2 CYS A 207      11.410  18.500  16.646  1.00  0.00           H  
ATOM   2530  HB3 CYS A 207      12.509  19.519  15.753  1.00  0.00           H  
ATOM   2531  N   VAL A 208      15.843  17.845  17.362  1.00 60.66           N  
ANISOU 2531  N   VAL A 208     8958   7794   6297   -576    797   -804
ATOM   2532  CA  VAL A 208      17.277  17.922  17.104  1.00 58.12           C  
ANISOU 2532  CA  VAL A 208     8691   7427   5964   -534    671   -768
ATOM   2533  C   VAL A 208      17.933  16.571  17.426  1.00 59.56           C  
ANISOU 2533  C   VAL A 208     8985   7633   6013   -576    608   -636
ATOM   2534  O   VAL A 208      17.538  15.896  18.379  1.00 60.00           O  
ANISOU 2534  O   VAL A 208     9109   7754   5933   -649    674   -604
ATOM   2535  CB  VAL A 208      17.900  19.142  17.841  1.00 61.81           C  
ANISOU 2535  CB  VAL A 208     9170   7922   6392   -525    675   -896
ATOM   2536  CG1 VAL A 208      17.703  19.113  19.368  1.00 63.15           C  
ANISOU 2536  CG1 VAL A 208     9411   8210   6373   -602    743   -945
ATOM   2537  CG2 VAL A 208      19.385  19.356  17.490  1.00 60.67           C  
ANISOU 2537  CG2 VAL A 208     9049   7738   6266   -494    550   -879
ATOM   2538  H   VAL A 208      15.560  17.171  18.061  1.00  0.00           H  
ATOM   2539  HA  VAL A 208      17.401  18.082  16.030  1.00  0.00           H  
ATOM   2540  HB  VAL A 208      17.371  20.024  17.485  1.00  0.00           H  
ATOM   2541 HG11 VAL A 208      18.146  19.991  19.838  1.00  0.00           H  
ATOM   2542 HG12 VAL A 208      16.646  19.109  19.634  1.00  0.00           H  
ATOM   2543 HG13 VAL A 208      18.161  18.233  19.816  1.00  0.00           H  
ATOM   2544 HG21 VAL A 208      19.743  20.310  17.878  1.00  0.00           H  
ATOM   2545 HG22 VAL A 208      20.018  18.575  17.911  1.00  0.00           H  
ATOM   2546 HG23 VAL A 208      19.539  19.366  16.411  1.00  0.00           H  
ATOM   2547  N   LEU A 209      18.962  16.202  16.648  1.00 53.55           N  
ANISOU 2547  N   LEU A 209     8242   6814   5289   -523    487   -557
ATOM   2548  CA  LEU A 209      19.833  15.055  16.893  1.00 53.18           C  
ANISOU 2548  CA  LEU A 209     8299   6777   5128   -524    409   -430
ATOM   2549  C   LEU A 209      21.024  15.578  17.718  1.00 59.05           C  
ANISOU 2549  C   LEU A 209     9088   7615   5731   -521    344   -466
ATOM   2550  O   LEU A 209      21.908  16.250  17.185  1.00 58.83           O  
ANISOU 2550  O   LEU A 209     8999   7594   5760   -495    300   -558
ATOM   2551  CB  LEU A 209      20.343  14.521  15.531  1.00 51.55           C  
ANISOU 2551  CB  LEU A 209     8079   6476   5032   -455    315   -343
ATOM   2552  CG  LEU A 209      19.253  14.129  14.509  1.00 54.33           C  
ANISOU 2552  CG  LEU A 209     8377   6742   5522   -460    363   -324
ATOM   2553  CD1 LEU A 209      19.891  13.772  13.162  1.00 52.75           C  
ANISOU 2553  CD1 LEU A 209     8151   6461   5430   -385    271   -275
ATOM   2554  CD2 LEU A 209      18.371  12.972  14.989  1.00 57.11           C  
ANISOU 2554  CD2 LEU A 209     8806   7082   5811   -537    436   -247
ATOM   2555  H   LEU A 209      19.224  16.813  15.888  1.00  0.00           H  
ATOM   2556  HA  LEU A 209      19.313  14.266  17.439  1.00  0.00           H  
ATOM   2557  HB3 LEU A 209      20.965  15.279  15.056  1.00  0.00           H  
ATOM   2558  HB2 LEU A 209      20.997  13.665  15.702  1.00  0.00           H  
ATOM   2559  HG  LEU A 209      18.612  14.992  14.335  1.00  0.00           H  
ATOM   2560 HD11 LEU A 209      19.137  13.533  12.412  1.00  0.00           H  
ATOM   2561 HD12 LEU A 209      20.481  14.606  12.787  1.00  0.00           H  
ATOM   2562 HD13 LEU A 209      20.555  12.913  13.258  1.00  0.00           H  
ATOM   2563 HD21 LEU A 209      17.587  12.760  14.264  1.00  0.00           H  
ATOM   2564 HD22 LEU A 209      18.958  12.064  15.108  1.00  0.00           H  
ATOM   2565 HD23 LEU A 209      17.883  13.196  15.937  1.00  0.00           H  
ATOM   2566  N   THR A 210      21.016  15.320  19.036  1.00 57.39           N  
ANISOU 2566  N   THR A 210     8988   7485   5332   -561    349   -406
ATOM   2567  CA  THR A 210      21.971  15.885  19.995  1.00 58.52           C  
ANISOU 2567  CA  THR A 210     9174   7750   5310   -563    281   -445
ATOM   2568  C   THR A 210      23.312  15.121  19.997  1.00 63.69           C  
ANISOU 2568  C   THR A 210     9855   8418   5926   -480    121   -346
ATOM   2569  O   THR A 210      23.419  14.016  19.466  1.00 63.19           O  
ANISOU 2569  O   THR A 210     9830   8271   5910   -428     85   -218
ATOM   2570  CB  THR A 210      21.343  15.871  21.414  1.00 64.83           C  
ANISOU 2570  CB  THR A 210    10083   8650   5899   -638    362   -432
ATOM   2571  OG1 THR A 210      21.229  14.571  21.957  1.00 66.31           O  
ANISOU 2571  OG1 THR A 210    10387   8798   6008   -642    368   -261
ATOM   2572  CG2 THR A 210      19.987  16.585  21.511  1.00 60.38           C  
ANISOU 2572  CG2 THR A 210     9473   8106   5364   -713    524   -559
ATOM   2573  H   THR A 210      20.263  14.765  19.416  1.00  0.00           H  
ATOM   2574  HA  THR A 210      22.169  16.923  19.718  1.00  0.00           H  
ATOM   2575  HB  THR A 210      22.025  16.411  22.070  1.00  0.00           H  
ATOM   2576  HG1 THR A 210      21.142  14.660  22.898  1.00  0.00           H  
ATOM   2577 HG21 THR A 210      19.642  16.628  22.544  1.00  0.00           H  
ATOM   2578 HG22 THR A 210      20.065  17.611  21.149  1.00  0.00           H  
ATOM   2579 HG23 THR A 210      19.216  16.081  20.927  1.00  0.00           H  
ATOM   2580  N   LYS A 211      24.335  15.726  20.623  1.00 61.14           N  
ANISOU 2580  N   LYS A 211     9504   8206   5519   -469     28   -419
ATOM   2581  CA  LYS A 211      25.695  15.199  20.772  1.00 61.39           C  
ANISOU 2581  CA  LYS A 211     9527   8297   5502   -385   -132   -355
ATOM   2582  C   LYS A 211      25.763  13.946  21.672  1.00 67.41           C  
ANISOU 2582  C   LYS A 211    10432   9108   6074   -337   -186   -192
ATOM   2583  O   LYS A 211      26.650  13.115  21.487  1.00 67.59           O  
ANISOU 2583  O   LYS A 211    10468   9117   6097   -231   -299    -82
ATOM   2584  CB  LYS A 211      26.561  16.342  21.352  1.00 64.34           C  
ANISOU 2584  CB  LYS A 211     9822   8802   5820   -414   -204   -501
ATOM   2585  CG  LYS A 211      28.044  16.001  21.586  1.00 77.61           C  
ANISOU 2585  CG  LYS A 211    11434  10561   7494   -333   -368   -474
ATOM   2586  CD  LYS A 211      28.869  17.224  22.006  1.00 87.93           C  
ANISOU 2586  CD  LYS A 211    12672  12033   8703   -390   -438   -625
ATOM   2587  CE  LYS A 211      30.300  16.840  22.407  1.00 98.15           C  
ANISOU 2587  CE  LYS A 211    13927  13482   9885   -303   -615   -570
ATOM   2588  NZ  LYS A 211      31.143  18.026  22.617  1.00107.98           N1+
ANISOU 2588  NZ  LYS A 211    15083  14905  11040   -378   -688   -739
ATOM   2589  H   LYS A 211      24.154  16.620  21.057  1.00  0.00           H  
ATOM   2590  HA  LYS A 211      26.074  14.931  19.785  1.00  0.00           H  
ATOM   2591  HB2 LYS A 211      26.509  17.193  20.670  1.00  0.00           H  
ATOM   2592  HB3 LYS A 211      26.129  16.690  22.293  1.00  0.00           H  
ATOM   2593  HG2 LYS A 211      28.131  15.240  22.361  1.00  0.00           H  
ATOM   2594  HG3 LYS A 211      28.470  15.571  20.678  1.00  0.00           H  
ATOM   2595  HD2 LYS A 211      28.884  17.942  21.185  1.00  0.00           H  
ATOM   2596  HD3 LYS A 211      28.386  17.728  22.844  1.00  0.00           H  
ATOM   2597  HE2 LYS A 211      30.291  16.247  23.322  1.00  0.00           H  
ATOM   2598  HE3 LYS A 211      30.757  16.225  21.634  1.00  0.00           H  
ATOM   2599  HZ1 LYS A 211      32.053  17.721  22.955  1.00  0.00           H  
ATOM   2600  HZ2 LYS A 211      31.252  18.517  21.738  1.00  0.00           H  
ATOM   2601  HZ3 LYS A 211      30.719  18.639  23.297  1.00  0.00           H  
ATOM   2602  N   GLU A 212      24.831  13.802  22.627  1.00 64.67           N  
ANISOU 2602  N   GLU A 212    10196   8813   5561   -408   -100   -175
ATOM   2603  CA  GLU A 212      24.772  12.702  23.591  1.00 65.71           C  
ANISOU 2603  CA  GLU A 212    10494   8982   5490   -375   -133    -12
ATOM   2604  C   GLU A 212      24.098  11.456  22.987  1.00 68.58           C  
ANISOU 2604  C   GLU A 212    10951   9171   5935   -352    -76    147
ATOM   2605  O   GLU A 212      24.511  10.334  23.279  1.00 69.32           O  
ANISOU 2605  O   GLU A 212    11158   9234   5946   -260   -159    305
ATOM   2606  CB  GLU A 212      23.940  13.118  24.836  1.00 68.57           C  
ANISOU 2606  CB  GLU A 212    10951   9460   5643   -478    -39    -52
ATOM   2607  CG  GLU A 212      24.171  14.550  25.374  1.00  0.00           C  
ATOM   2608  CD  GLU A 212      23.336  15.610  24.648  1.00  0.00           C  
ATOM   2609  OE1 GLU A 212      22.092  15.508  24.718  1.00  0.00           O  
ATOM   2610  OE2 GLU A 212      23.956  16.477  23.994  1.00  0.00           O1-
ATOM   2611  H   GLU A 212      24.155  14.546  22.736  1.00  0.00           H  
ATOM   2612  HA  GLU A 212      25.785  12.450  23.909  1.00  0.00           H  
ATOM   2613  HB2 GLU A 212      22.872  12.991  24.644  1.00  0.00           H  
ATOM   2614  HB3 GLU A 212      24.161  12.414  25.639  1.00  0.00           H  
ATOM   2615  HG2 GLU A 212      23.885  14.588  26.426  1.00  0.00           H  
ATOM   2616  HG3 GLU A 212      25.230  14.809  25.339  1.00  0.00           H  
ATOM   2617  N   ARG A 213      23.053  11.663  22.169  1.00 62.91           N  
ANISOU 2617  N   ARG A 213    10185   8340   5376   -432     61    100
ATOM   2618  CA  ARG A 213      22.166  10.624  21.641  1.00 61.91           C  
ANISOU 2618  CA  ARG A 213    10134   8053   5336   -446    133    217
ATOM   2619  C   ARG A 213      22.605  10.186  20.228  1.00 63.56           C  
ANISOU 2619  C   ARG A 213    10257   8137   5755   -362     68    230
ATOM   2620  O   ARG A 213      22.293   9.068  19.824  1.00 63.76           O  
ANISOU 2620  O   ARG A 213    10380   8041   5806   -323     59    357
ATOM   2621  CB  ARG A 213      20.751  11.254  21.559  1.00 62.16           C  
ANISOU 2621  CB  ARG A 213    10142   8060   5416   -585    315    146
ATOM   2622  CG  ARG A 213      19.569  10.339  21.922  1.00 74.95           C  
ANISOU 2622  CG  ARG A 213    11934   9647   6898   -676    426    268
ATOM   2623  CD  ARG A 213      19.287   9.153  20.983  1.00 83.07           C  
ANISOU 2623  CD  ARG A 213    12982  10509   8072   -718    497    334
ATOM   2624  NE  ARG A 213      17.849   8.839  20.923  1.00 88.13           N  
ANISOU 2624  NE  ARG A 213    13564  11161   8760   -866    673    253
ATOM   2625  CZ  ARG A 213      17.035   8.552  21.957  1.00103.26           C  
ANISOU 2625  CZ  ARG A 213    15600  13081  10551   -995    810    314
ATOM   2626  NH1 ARG A 213      17.478   8.462  23.218  1.00 92.25           N  
ANISOU 2626  NH1 ARG A 213    14419  11666   8965   -991    792    472
ATOM   2627  NH2 ARG A 213      15.730   8.364  21.735  1.00 91.30           N1+
ANISOU 2627  NH2 ARG A 213    13994  11599   9098  -1127    969    220
ATOM   2628  H   ARG A 213      22.790  12.621  21.981  1.00  0.00           H  
ATOM   2629  HA  ARG A 213      22.157   9.762  22.311  1.00  0.00           H  
ATOM   2630  HB2 ARG A 213      20.691  12.067  22.283  1.00  0.00           H  
ATOM   2631  HB3 ARG A 213      20.578  11.734  20.596  1.00  0.00           H  
ATOM   2632  HG2 ARG A 213      19.734   9.964  22.933  1.00  0.00           H  
ATOM   2633  HG3 ARG A 213      18.676  10.963  21.986  1.00  0.00           H  
ATOM   2634  HD2 ARG A 213      19.598   9.396  19.968  1.00  0.00           H  
ATOM   2635  HD3 ARG A 213      19.853   8.271  21.286  1.00  0.00           H  
ATOM   2636  HE  ARG A 213      17.428   8.905  20.003  1.00  0.00           H  
ATOM   2637 HH11 ARG A 213      16.803   8.335  23.967  1.00  0.00           H  
ATOM   2638 HH12 ARG A 213      18.455   8.585  23.434  1.00  0.00           H  
ATOM   2639 HH21 ARG A 213      15.110   8.210  22.523  1.00  0.00           H  
ATOM   2640 HH22 ARG A 213      15.358   8.374  20.797  1.00  0.00           H  
ATOM   2641  N   PHE A 214      23.322  11.051  19.486  1.00 57.62           N  
ANISOU 2641  N   PHE A 214     9339   7405   5149   -342     36    100
ATOM   2642  CA  PHE A 214      23.692  10.890  18.077  1.00 55.29           C  
ANISOU 2642  CA  PHE A 214     8957   7003   5046   -276     -8    100
ATOM   2643  C   PHE A 214      25.142  11.298  17.769  1.00 57.79           C  
ANISOU 2643  C   PHE A 214     9182   7380   5395   -173   -149     67
ATOM   2644  O   PHE A 214      25.457  11.486  16.599  1.00 55.64           O  
ANISOU 2644  O   PHE A 214     8819   7040   5280   -130   -173     40
ATOM   2645  CB  PHE A 214      22.665  11.598  17.158  1.00 55.68           C  
ANISOU 2645  CB  PHE A 214     8893   7002   5259   -346     94    -11
ATOM   2646  CG  PHE A 214      21.328  10.906  17.007  1.00 57.59           C  
ANISOU 2646  CG  PHE A 214     9190   7174   5518   -435    221     26
ATOM   2647  CD1 PHE A 214      20.207  11.364  17.727  1.00 61.66           C  
ANISOU 2647  CD1 PHE A 214     9734   7759   5936   -537    335    -15
ATOM   2648  CD2 PHE A 214      21.195   9.824  16.113  1.00 59.16           C  
ANISOU 2648  CD2 PHE A 214     9409   7246   5823   -428    233     91
ATOM   2649  CE1 PHE A 214      18.956  10.744  17.550  1.00 63.07           C  
ANISOU 2649  CE1 PHE A 214     9947   7889   6126   -637    460     12
ATOM   2650  CE2 PHE A 214      19.942   9.215  15.925  1.00 62.73           C  
ANISOU 2650  CE2 PHE A 214     9901   7644   6288   -534    352    112
ATOM   2651  CZ  PHE A 214      18.822   9.678  16.641  1.00 61.93           C  
ANISOU 2651  CZ  PHE A 214     9815   7622   6094   -641    466     73
ATOM   2652  H   PHE A 214      23.533  11.950  19.898  1.00  0.00           H  
ATOM   2653  HA  PHE A 214      23.671   9.827  17.829  1.00  0.00           H  
ATOM   2654  HB2 PHE A 214      22.500  12.622  17.494  1.00  0.00           H  
ATOM   2655  HB3 PHE A 214      23.051  11.699  16.143  1.00  0.00           H  
ATOM   2656  HD1 PHE A 214      20.301  12.201  18.402  1.00  0.00           H  
ATOM   2657  HD2 PHE A 214      22.049   9.469  15.556  1.00  0.00           H  
ATOM   2658  HE1 PHE A 214      18.099  11.102  18.099  1.00  0.00           H  
ATOM   2659  HE2 PHE A 214      19.842   8.397  15.228  1.00  0.00           H  
ATOM   2660  HZ  PHE A 214      17.858   9.218  16.484  1.00  0.00           H  
ATOM   2661  N   GLY A 215      26.032  11.428  18.769  1.00 55.80           N  
ANISOU 2661  N   GLY A 215     8951   7263   4987   -138   -239     69
ATOM   2662  CA  GLY A 215      27.408  11.921  18.605  1.00 56.08           C  
ANISOU 2662  CA  GLY A 215     8883   7393   5031    -55   -374     27
ATOM   2663  C   GLY A 215      28.290  11.133  17.624  1.00 60.75           C  
ANISOU 2663  C   GLY A 215     9453   7907   5722     69   -452    110
ATOM   2664  O   GLY A 215      29.048  11.738  16.867  1.00 58.95           O  
ANISOU 2664  O   GLY A 215     9092   7678   5627     93   -484     37
ATOM   2665  H   GLY A 215      25.722  11.248  19.713  1.00  0.00           H  
ATOM   2666  HA3 GLY A 215      27.372  12.968  18.298  1.00  0.00           H  
ATOM   2667  HA2 GLY A 215      27.902  11.900  19.576  1.00  0.00           H  
ATOM   2668  N   ASP A 216      28.147   9.797  17.600  1.00 59.62           N  
ANISOU 2668  N   ASP A 216     9450   7686   5515    146   -470    263
ATOM   2669  CA  ASP A 216      28.850   8.888  16.686  1.00 59.79           C  
ANISOU 2669  CA  ASP A 216     9479   7613   5623    279   -533    347
ATOM   2670  C   ASP A 216      28.256   8.938  15.268  1.00 61.65           C  
ANISOU 2670  C   ASP A 216     9668   7699   6057    236   -445    310
ATOM   2671  O   ASP A 216      29.005   8.869  14.296  1.00 60.26           O  
ANISOU 2671  O   ASP A 216     9409   7493   5992    319   -494    295
ATOM   2672  CB  ASP A 216      28.746   7.433  17.202  1.00 63.56           C  
ANISOU 2672  CB  ASP A 216    10155   8016   5980    367   -558    522
ATOM   2673  CG  ASP A 216      29.234   7.261  18.641  1.00 77.31           C  
ANISOU 2673  CG  ASP A 216    11929   9908   7536    488   -698    586
ATOM   2674  OD1 ASP A 216      30.471   7.220  18.820  1.00 77.81           O  
ANISOU 2674  OD1 ASP A 216    11837  10111   7616    568   -814    515
ATOM   2675  OD2 ASP A 216      28.360   7.193  19.533  1.00 85.45           O1-
ANISOU 2675  OD2 ASP A 216    13143  10923   8402    504   -694    712
ATOM   2676  H   ASP A 216      27.521   9.374  18.271  1.00  0.00           H  
ATOM   2677  HA  ASP A 216      29.903   9.175  16.638  1.00  0.00           H  
ATOM   2678  HB2 ASP A 216      27.714   7.081  17.147  1.00  0.00           H  
ATOM   2679  HB3 ASP A 216      29.328   6.765  16.565  1.00  0.00           H  
ATOM   2680  N   PHE A 217      26.927   9.110  15.145  1.00 57.41           N  
ANISOU 2680  N   PHE A 217     9171   7087   5556    108   -317    286
ATOM   2681  CA  PHE A 217      26.210   9.281  13.878  1.00 55.92           C  
ANISOU 2681  CA  PHE A 217     8930   6782   5538     62   -240    242
ATOM   2682  C   PHE A 217      26.518  10.642  13.218  1.00 59.68           C  
ANISOU 2682  C   PHE A 217     9235   7314   6129     61   -262    120
ATOM   2683  O   PHE A 217      26.521  10.741  11.993  1.00 57.75           O  
ANISOU 2683  O   PHE A 217     8933   7001   6008     98   -267    106
ATOM   2684  CB  PHE A 217      24.693   9.154  14.152  1.00 57.21           C  
ANISOU 2684  CB  PHE A 217     9141   6893   5705    -74   -107    227
ATOM   2685  CG  PHE A 217      23.807   9.356  12.935  1.00 56.95           C  
ANISOU 2685  CG  PHE A 217     9015   6787   5838   -120    -45    156
ATOM   2686  CD1 PHE A 217      23.865   8.435  11.871  1.00 59.14           C  
ANISOU 2686  CD1 PHE A 217     9323   6941   6206    -90    -43    200
ATOM   2687  CD2 PHE A 217      22.973  10.491  12.836  1.00 58.00           C  
ANISOU 2687  CD2 PHE A 217     9030   6975   6031   -179      4     41
ATOM   2688  CE1 PHE A 217      23.110   8.657  10.707  1.00 58.68           C  
ANISOU 2688  CE1 PHE A 217     9175   6839   6283   -126     -1    132
ATOM   2689  CE2 PHE A 217      22.215  10.710  11.669  1.00 59.54           C  
ANISOU 2689  CE2 PHE A 217     9141   7115   6368   -198     43    -14
ATOM   2690  CZ  PHE A 217      22.284   9.792  10.603  1.00 57.17           C  
ANISOU 2690  CZ  PHE A 217     8867   6715   6142   -174     37     32
ATOM   2691  H   PHE A 217      26.386   9.187  15.994  1.00  0.00           H  
ATOM   2692  HA  PHE A 217      26.520   8.490  13.192  1.00  0.00           H  
ATOM   2693  HB2 PHE A 217      24.479   8.165  14.558  1.00  0.00           H  
ATOM   2694  HB3 PHE A 217      24.388   9.861  14.923  1.00  0.00           H  
ATOM   2695  HD1 PHE A 217      24.505   7.567  11.936  1.00  0.00           H  
ATOM   2696  HD2 PHE A 217      22.926  11.209  13.642  1.00  0.00           H  
ATOM   2697  HE1 PHE A 217      23.176   7.953   9.893  1.00  0.00           H  
ATOM   2698  HE2 PHE A 217      21.588  11.584  11.584  1.00  0.00           H  
ATOM   2699  HZ  PHE A 217      21.707   9.961   9.707  1.00  0.00           H  
ATOM   2700  N   MET A 218      26.829  11.668  14.025  1.00 58.22           N  
ANISOU 2700  N   MET A 218     8983   7245   5892     11   -268     31
ATOM   2701  CA  MET A 218      27.203  13.020  13.607  1.00 58.15           C  
ANISOU 2701  CA  MET A 218     8837   7282   5974    -11   -276    -88
ATOM   2702  C   MET A 218      28.700  13.123  13.239  1.00 63.58           C  
ANISOU 2702  C   MET A 218     9445   8015   6698     82   -378    -85
ATOM   2703  O   MET A 218      29.202  14.225  13.017  1.00 62.53           O  
ANISOU 2703  O   MET A 218     9218   7859   6683     77   -368   -145
ATOM   2704  CB  MET A 218      26.872  13.967  14.789  1.00 61.40           C  
ANISOU 2704  CB  MET A 218     9229   7804   6297    -88   -260   -182
ATOM   2705  CG  MET A 218      26.329  15.337  14.372  1.00 64.70           C  
ANISOU 2705  CG  MET A 218     9587   8184   6813   -169   -166   -296
ATOM   2706  SD  MET A 218      24.858  15.298  13.299  1.00 67.96           S  
ANISOU 2706  SD  MET A 218    10007   8461   7353   -194    -53   -280
ATOM   2707  CE  MET A 218      23.722  14.284  14.282  1.00 65.87           C  
ANISOU 2707  CE  MET A 218     9855   8217   6955   -247     10   -221
ATOM   2708  H   MET A 218      26.791  11.502  15.023  1.00  0.00           H  
ATOM   2709  HA  MET A 218      26.624  13.278  12.721  1.00  0.00           H  
ATOM   2710  HB2 MET A 218      26.113  13.527  15.428  1.00  0.00           H  
ATOM   2711  HB3 MET A 218      27.731  14.091  15.446  1.00  0.00           H  
ATOM   2712  HG3 MET A 218      26.071  15.905  15.266  1.00  0.00           H  
ATOM   2713  HG2 MET A 218      27.117  15.901  13.880  1.00  0.00           H  
ATOM   2714  HE1 MET A 218      22.752  14.243  13.791  1.00  0.00           H  
ATOM   2715  HE2 MET A 218      24.091  13.263  14.374  1.00  0.00           H  
ATOM   2716  HE3 MET A 218      23.591  14.703  15.280  1.00  0.00           H  
ATOM   2717  N   LEU A 219      29.390  11.975  13.139  1.00 62.81           N  
ANISOU 2717  N   LEU A 219     9386   7986   6494    173   -473    -12
ATOM   2718  CA  LEU A 219      30.788  11.826  12.765  1.00 63.49           C  
ANISOU 2718  CA  LEU A 219     9379   8143   6601    279   -576    -12
ATOM   2719  C   LEU A 219      30.914  10.801  11.634  1.00 67.70           C  
ANISOU 2719  C   LEU A 219     9928   8551   7243    370   -569     53
ATOM   2720  O   LEU A 219      31.379  11.154  10.553  1.00 66.93           O  
ANISOU 2720  O   LEU A 219     9721   8453   7255    380   -566     -5
ATOM   2721  CB  LEU A 219      31.637  11.545  14.024  1.00 65.36           C  
ANISOU 2721  CB  LEU A 219     9652   8510   6673    366   -689     46
ATOM   2722  CG  LEU A 219      33.166  11.511  13.789  1.00 71.28           C  
ANISOU 2722  CG  LEU A 219    10249   9423   7410    438   -806    -11
ATOM   2723  CD1 LEU A 219      33.916  12.153  14.965  1.00 73.25           C  
ANISOU 2723  CD1 LEU A 219    10482   9859   7491    413   -887    -50
ATOM   2724  CD2 LEU A 219      33.693  10.086  13.545  1.00 74.96           C  
ANISOU 2724  CD2 LEU A 219    10720   9871   7890    621   -887     87
ATOM   2725  H   LEU A 219      28.890  11.123  13.349  1.00  0.00           H  
ATOM   2726  HA  LEU A 219      31.136  12.768  12.349  1.00  0.00           H  
ATOM   2727  HB2 LEU A 219      31.412  12.340  14.737  1.00  0.00           H  
ATOM   2728  HB3 LEU A 219      31.309  10.627  14.514  1.00  0.00           H  
ATOM   2729  HG  LEU A 219      33.395  12.113  12.908  1.00  0.00           H  
ATOM   2730 HD11 LEU A 219      34.988  12.176  14.771  1.00  0.00           H  
ATOM   2731 HD12 LEU A 219      33.592  13.180  15.131  1.00  0.00           H  
ATOM   2732 HD13 LEU A 219      33.754  11.600  15.891  1.00  0.00           H  
ATOM   2733 HD21 LEU A 219      34.769  10.092  13.367  1.00  0.00           H  
ATOM   2734 HD22 LEU A 219      33.504   9.440  14.403  1.00  0.00           H  
ATOM   2735 HD23 LEU A 219      33.228   9.622  12.678  1.00  0.00           H  
ATOM   2736  N   PHE A 220      30.472   9.552  11.857  1.00 64.71           N  
ANISOU 2736  N   PHE A 220     9696   8062   6829    426   -557    168
ATOM   2737  CA  PHE A 220      30.558   8.456  10.885  1.00 64.62           C  
ANISOU 2737  CA  PHE A 220     9725   7919   6909    513   -548    223
ATOM   2738  C   PHE A 220      29.497   8.561   9.775  1.00 65.59           C  
ANISOU 2738  C   PHE A 220     9834   7926   7161    421   -446    175
ATOM   2739  O   PHE A 220      29.751   8.102   8.662  1.00 64.42           O  
ANISOU 2739  O   PHE A 220     9660   7711   7106    477   -442    170
ATOM   2740  CB  PHE A 220      30.382   7.110  11.620  1.00 68.24           C  
ANISOU 2740  CB  PHE A 220    10365   8280   7283    596   -564    359
ATOM   2741  CG  PHE A 220      31.506   6.771  12.587  1.00 72.26           C  
ANISOU 2741  CG  PHE A 220    10887   8908   7661    728   -685    421
ATOM   2742  CD1 PHE A 220      32.836   6.677  12.125  1.00 76.54           C  
ANISOU 2742  CD1 PHE A 220    11318   9531   8231    880   -784    407
ATOM   2743  CD2 PHE A 220      31.228   6.548  13.952  1.00 76.12           C  
ANISOU 2743  CD2 PHE A 220    11487   9447   7987    704   -702    487
ATOM   2744  CE1 PHE A 220      33.881   6.386  13.024  1.00 79.43           C  
ANISOU 2744  CE1 PHE A 220    11674  10034   8470   1016   -911    458
ATOM   2745  CE2 PHE A 220      32.272   6.260  14.852  1.00 80.91           C  
ANISOU 2745  CE2 PHE A 220    12103  10183   8455    836   -829    547
ATOM   2746  CZ  PHE A 220      33.599   6.181  14.388  1.00 79.65           C  
ANISOU 2746  CZ  PHE A 220    11822  10111   8331    997   -940    532
ATOM   2747  H   PHE A 220      30.091   9.330  12.769  1.00  0.00           H  
ATOM   2748  HA  PHE A 220      31.535   8.479  10.405  1.00  0.00           H  
ATOM   2749  HB2 PHE A 220      29.427   7.094  12.149  1.00  0.00           H  
ATOM   2750  HB3 PHE A 220      30.333   6.296  10.895  1.00  0.00           H  
ATOM   2751  HD1 PHE A 220      33.064   6.835  11.081  1.00  0.00           H  
ATOM   2752  HD2 PHE A 220      30.214   6.598  14.318  1.00  0.00           H  
ATOM   2753  HE1 PHE A 220      34.898   6.323  12.666  1.00  0.00           H  
ATOM   2754  HE2 PHE A 220      32.053   6.100  15.898  1.00  0.00           H  
ATOM   2755  HZ  PHE A 220      34.400   5.960  15.078  1.00  0.00           H  
ATOM   2756  N   GLY A 221      28.349   9.206  10.046  1.00 60.47           N  
ANISOU 2756  N   GLY A 221     9196   7270   6512    291   -368    135
ATOM   2757  CA  GLY A 221      27.322   9.515   9.053  1.00 58.26           C  
ANISOU 2757  CA  GLY A 221     8884   6911   6341    211   -285     84
ATOM   2758  C   GLY A 221      27.678  10.732   8.189  1.00 59.72           C  
ANISOU 2758  C   GLY A 221     8933   7139   6617    215   -294      0
ATOM   2759  O   GLY A 221      27.250  10.794   7.039  1.00 58.41           O  
ANISOU 2759  O   GLY A 221     8745   6906   6542    220   -265    -14
ATOM   2760  H   GLY A 221      28.202   9.560  10.981  1.00  0.00           H  
ATOM   2761  HA2 GLY A 221      27.143   8.649   8.413  1.00  0.00           H  
ATOM   2762  HA3 GLY A 221      26.381   9.717   9.565  1.00  0.00           H  
ATOM   2763  N   SER A 222      28.500  11.661   8.713  1.00 55.94           N  
ANISOU 2763  N   SER A 222     8372   6776   6107    204   -332    -56
ATOM   2764  CA  SER A 222      29.051  12.803   7.979  1.00 55.09           C  
ANISOU 2764  CA  SER A 222     8144   6713   6073    189   -334   -135
ATOM   2765  C   SER A 222      30.217  12.374   7.071  1.00 58.59           C  
ANISOU 2765  C   SER A 222     8535   7166   6560    287   -381   -118
ATOM   2766  O   SER A 222      30.354  12.904   5.968  1.00 57.62           O  
ANISOU 2766  O   SER A 222     8349   7022   6521    276   -349   -157
ATOM   2767  CB  SER A 222      29.581  13.843   8.988  1.00 59.14           C  
ANISOU 2767  CB  SER A 222     8593   7347   6528    138   -364   -207
ATOM   2768  OG  SER A 222      28.516  14.626   9.476  1.00 67.51           O  
ANISOU 2768  OG  SER A 222     9693   8396   7563     48   -304   -247
ATOM   2769  H   SER A 222      28.811  11.534   9.665  1.00  0.00           H  
ATOM   2770  HA  SER A 222      28.280  13.255   7.351  1.00  0.00           H  
ATOM   2771  HB2 SER A 222      30.112  13.382   9.821  1.00  0.00           H  
ATOM   2772  HB3 SER A 222      30.279  14.532   8.510  1.00  0.00           H  
ATOM   2773  HG  SER A 222      27.952  14.087  10.010  1.00  0.00           H  
ATOM   2774  N   LEU A 223      31.021  11.388   7.511  1.00 55.04           N  
ANISOU 2774  N   LEU A 223     8115   6750   6047    392   -453    -58
ATOM   2775  CA  LEU A 223      32.104  10.778   6.740  1.00 54.84           C  
ANISOU 2775  CA  LEU A 223     8039   6742   6057    513   -500    -43
ATOM   2776  C   LEU A 223      31.578   9.923   5.575  1.00 56.18           C  
ANISOU 2776  C   LEU A 223     8275   6769   6303    541   -446    -15
ATOM   2777  O   LEU A 223      32.201   9.915   4.516  1.00 55.75           O  
ANISOU 2777  O   LEU A 223     8148   6720   6315    580   -435    -50
ATOM   2778  CB  LEU A 223      32.985   9.908   7.665  1.00 56.55           C  
ANISOU 2778  CB  LEU A 223     8290   7018   6179    644   -596     25
ATOM   2779  CG  LEU A 223      33.934  10.708   8.589  1.00 62.50           C  
ANISOU 2779  CG  LEU A 223     8946   7958   6845    642   -679    -16
ATOM   2780  CD1 LEU A 223      34.454   9.829   9.736  1.00 64.47           C  
ANISOU 2780  CD1 LEU A 223     9295   8238   6961    741   -761     79
ATOM   2781  CD2 LEU A 223      35.117  11.325   7.826  1.00 64.47           C  
ANISOU 2781  CD2 LEU A 223     9013   8343   7140    693   -725    -91
ATOM   2782  H   LEU A 223      30.857  11.021   8.439  1.00  0.00           H  
ATOM   2783  HA  LEU A 223      32.708  11.567   6.308  1.00  0.00           H  
ATOM   2784  HB2 LEU A 223      32.335   9.274   8.269  1.00  0.00           H  
ATOM   2785  HB3 LEU A 223      33.590   9.219   7.074  1.00  0.00           H  
ATOM   2786  HG  LEU A 223      33.377  11.531   9.036  1.00  0.00           H  
ATOM   2787 HD11 LEU A 223      35.078  10.403  10.421  1.00  0.00           H  
ATOM   2788 HD12 LEU A 223      33.634   9.413  10.320  1.00  0.00           H  
ATOM   2789 HD13 LEU A 223      35.048   8.996   9.360  1.00  0.00           H  
ATOM   2790 HD21 LEU A 223      35.787  11.851   8.506  1.00  0.00           H  
ATOM   2791 HD22 LEU A 223      35.700  10.563   7.309  1.00  0.00           H  
ATOM   2792 HD23 LEU A 223      34.785  12.051   7.088  1.00  0.00           H  
ATOM   2793  N   ALA A 224      30.426   9.252   5.746  1.00 51.21           N  
ANISOU 2793  N   ALA A 224     7777   6022   5659    505   -405     39
ATOM   2794  CA  ALA A 224      29.790   8.414   4.729  1.00 50.09           C  
ANISOU 2794  CA  ALA A 224     7710   5744   5577    510   -355     56
ATOM   2795  C   ALA A 224      28.993   9.235   3.699  1.00 51.05           C  
ANISOU 2795  C   ALA A 224     7780   5845   5772    414   -290     -6
ATOM   2796  O   ALA A 224      28.899   8.820   2.544  1.00 50.14           O  
ANISOU 2796  O   ALA A 224     7666   5672   5711    437   -267    -23
ATOM   2797  CB  ALA A 224      28.806   7.473   5.443  1.00 51.30           C  
ANISOU 2797  CB  ALA A 224     8019   5789   5682    485   -331    129
ATOM   2798  H   ALA A 224      29.977   9.300   6.650  1.00  0.00           H  
ATOM   2799  HA  ALA A 224      30.546   7.821   4.210  1.00  0.00           H  
ATOM   2800  HB1 ALA A 224      28.313   6.805   4.735  1.00  0.00           H  
ATOM   2801  HB2 ALA A 224      29.324   6.845   6.168  1.00  0.00           H  
ATOM   2802  HB3 ALA A 224      28.031   8.024   5.978  1.00  0.00           H  
ATOM   2803  N   ALA A 225      28.426  10.385   4.106  1.00 45.41           N  
ANISOU 2803  N   ALA A 225     7027   5175   5050    317   -262    -41
ATOM   2804  CA  ALA A 225      27.570  11.227   3.270  1.00 44.02           C  
ANISOU 2804  CA  ALA A 225     6814   4977   4935    246   -208    -87
ATOM   2805  C   ALA A 225      28.355  12.213   2.395  1.00 47.64           C  
ANISOU 2805  C   ALA A 225     7173   5491   5436    245   -204   -137
ATOM   2806  O   ALA A 225      27.850  12.587   1.338  1.00 46.63           O  
ANISOU 2806  O   ALA A 225     7031   5331   5356    225   -169   -157
ATOM   2807  CB  ALA A 225      26.675  12.079   4.186  1.00 44.49           C  
ANISOU 2807  CB  ALA A 225     6887   5043   4972    159   -169   -100
ATOM   2808  H   ALA A 225      28.532  10.655   5.074  1.00  0.00           H  
ATOM   2809  HA  ALA A 225      26.951  10.601   2.629  1.00  0.00           H  
ATOM   2810  HB1 ALA A 225      26.031  12.745   3.609  1.00  0.00           H  
ATOM   2811  HB2 ALA A 225      26.020  11.453   4.789  1.00  0.00           H  
ATOM   2812  HB3 ALA A 225      27.262  12.697   4.869  1.00  0.00           H  
ATOM   2813  N   PHE A 226      29.555  12.638   2.829  1.00 44.69           N  
ANISOU 2813  N   PHE A 226     6734   5206   5039    258   -238   -160
ATOM   2814  CA  PHE A 226      30.295  13.754   2.242  1.00 43.88           C  
ANISOU 2814  CA  PHE A 226     6543   5154   4977    226   -218   -214
ATOM   2815  C   PHE A 226      31.752  13.412   1.937  1.00 48.93           C  
ANISOU 2815  C   PHE A 226     7099   5875   5617    290   -255   -229
ATOM   2816  O   PHE A 226      32.147  13.516   0.779  1.00 48.34           O  
ANISOU 2816  O   PHE A 226     6981   5802   5586    293   -220   -251
ATOM   2817  CB  PHE A 226      30.112  15.022   3.095  1.00 45.24           C  
ANISOU 2817  CB  PHE A 226     6690   5368   5133    141   -204   -261
ATOM   2818  CG  PHE A 226      30.855  16.246   2.588  1.00 46.08           C  
ANISOU 2818  CG  PHE A 226     6724   5505   5280     82   -170   -318
ATOM   2819  CD1 PHE A 226      30.371  16.968   1.477  1.00 48.00           C  
ANISOU 2819  CD1 PHE A 226     6988   5674   5577     49   -108   -320
ATOM   2820  CD2 PHE A 226      32.042  16.660   3.225  1.00 47.88           C  
ANISOU 2820  CD2 PHE A 226     6868   5839   5486     53   -200   -370
ATOM   2821  CE1 PHE A 226      31.075  18.093   1.009  1.00 48.65           C  
ANISOU 2821  CE1 PHE A 226     7029   5764   5691    -16    -63   -362
ATOM   2822  CE2 PHE A 226      32.747  17.783   2.756  1.00 50.57           C  
ANISOU 2822  CE2 PHE A 226     7147   6201   5866    -28   -154   -429
ATOM   2823  CZ  PHE A 226      32.265  18.496   1.644  1.00 48.16           C  
ANISOU 2823  CZ  PHE A 226     6886   5797   5615    -65    -79   -419
ATOM   2824  H   PHE A 226      29.898  12.268   3.704  1.00  0.00           H  
ATOM   2825  HA  PHE A 226      29.862  13.989   1.271  1.00  0.00           H  
ATOM   2826  HB2 PHE A 226      29.051  15.263   3.141  1.00  0.00           H  
ATOM   2827  HB3 PHE A 226      30.415  14.829   4.125  1.00  0.00           H  
ATOM   2828  HD1 PHE A 226      29.462  16.662   0.980  1.00  0.00           H  
ATOM   2829  HD2 PHE A 226      32.418  16.112   4.074  1.00  0.00           H  
ATOM   2830  HE1 PHE A 226      30.702  18.647   0.162  1.00  0.00           H  
ATOM   2831  HE2 PHE A 226      33.658  18.091   3.247  1.00  0.00           H  
ATOM   2832  HZ  PHE A 226      32.810  19.351   1.279  1.00  0.00           H  
ATOM   2833  N   PHE A 227      32.554  13.017   2.940  1.00 47.28           N  
ANISOU 2833  N   PHE A 227     6862   5748   5355    343   -322   -222
ATOM   2834  CA  PHE A 227      34.003  12.838   2.784  1.00 48.42           C  
ANISOU 2834  CA  PHE A 227     6896   6001   5500    414   -365   -249
ATOM   2835  C   PHE A 227      34.393  11.573   1.988  1.00 53.81           C  
ANISOU 2835  C   PHE A 227     7597   6640   6209    539   -370   -217
ATOM   2836  O   PHE A 227      35.455  11.566   1.366  1.00 55.13           O  
ANISOU 2836  O   PHE A 227     7656   6889   6402    586   -370   -258
ATOM   2837  CB  PHE A 227      34.667  12.815   4.173  1.00 51.06           C  
ANISOU 2837  CB  PHE A 227     7182   6459   5759    446   -450   -255
ATOM   2838  CG  PHE A 227      34.631  14.158   4.890  1.00 52.40           C  
ANISOU 2838  CG  PHE A 227     7310   6692   5906    312   -438   -321
ATOM   2839  CD1 PHE A 227      35.568  15.159   4.556  1.00 55.59           C  
ANISOU 2839  CD1 PHE A 227     7595   7179   6349    227   -410   -407
ATOM   2840  CD2 PHE A 227      33.659  14.426   5.878  1.00 54.12           C  
ANISOU 2840  CD2 PHE A 227     7619   6879   6067    261   -440   -305
ATOM   2841  CE1 PHE A 227      35.532  16.413   5.199  1.00 56.64           C  
ANISOU 2841  CE1 PHE A 227     7709   7343   6467     93   -388   -479
ATOM   2842  CE2 PHE A 227      33.628  15.675   6.526  1.00 56.94           C  
ANISOU 2842  CE2 PHE A 227     7948   7281   6406    141   -420   -380
ATOM   2843  CZ  PHE A 227      34.562  16.671   6.187  1.00 55.47           C  
ANISOU 2843  CZ  PHE A 227     7654   7158   6263     58   -395   -468
ATOM   2844  H   PHE A 227      32.169  12.945   3.871  1.00  0.00           H  
ATOM   2845  HA  PHE A 227      34.398  13.700   2.247  1.00  0.00           H  
ATOM   2846  HB2 PHE A 227      34.215  12.043   4.792  1.00  0.00           H  
ATOM   2847  HB3 PHE A 227      35.716  12.532   4.077  1.00  0.00           H  
ATOM   2848  HD1 PHE A 227      36.316  14.970   3.800  1.00  0.00           H  
ATOM   2849  HD2 PHE A 227      32.923  13.686   6.141  1.00  0.00           H  
ATOM   2850  HE1 PHE A 227      36.249  17.176   4.935  1.00  0.00           H  
ATOM   2851  HE2 PHE A 227      32.879  15.871   7.278  1.00  0.00           H  
ATOM   2852  HZ  PHE A 227      34.531  17.631   6.681  1.00  0.00           H  
ATOM   2853  N   THR A 228      33.533  10.538   1.956  1.00 49.57           N  
ANISOU 2853  N   THR A 228     7191   5977   5669    583   -363   -158
ATOM   2854  CA  THR A 228      33.687   9.328   1.139  1.00 49.49           C  
ANISOU 2854  CA  THR A 228     7219   5899   5687    693   -357   -141
ATOM   2855  C   THR A 228      33.420   9.620  -0.360  1.00 52.02           C  
ANISOU 2855  C   THR A 228     7519   6185   6062    638   -282   -185
ATOM   2856  O   THR A 228      34.323   9.354  -1.153  1.00 51.40           O  
ANISOU 2856  O   THR A 228     7363   6159   6007    698   -267   -223
ATOM   2857  CB  THR A 228      32.781   8.192   1.693  1.00 55.38           C  
ANISOU 2857  CB  THR A 228     8123   6514   6407    743   -372    -68
ATOM   2858  OG1 THR A 228      33.316   7.763   2.928  1.00 52.04           O  
ANISOU 2858  OG1 THR A 228     7719   6140   5915    802   -443    -19
ATOM   2859  CG2 THR A 228      32.717   6.932   0.809  1.00 52.99           C  
ANISOU 2859  CG2 THR A 228     7881   6116   6138    853   -357    -64
ATOM   2860  H   THR A 228      32.693  10.610   2.513  1.00  0.00           H  
ATOM   2861  HA  THR A 228      34.724   8.995   1.218  1.00  0.00           H  
ATOM   2862  HB  THR A 228      31.771   8.551   1.884  1.00  0.00           H  
ATOM   2863  HG1 THR A 228      33.240   8.476   3.548  1.00  0.00           H  
ATOM   2864 HG21 THR A 228      32.127   6.149   1.288  1.00  0.00           H  
ATOM   2865 HG22 THR A 228      32.252   7.135  -0.155  1.00  0.00           H  
ATOM   2866 HG23 THR A 228      33.712   6.530   0.618  1.00  0.00           H  
ATOM   2867  N   PRO A 229      32.264  10.195  -0.784  1.00 48.05           N  
ANISOU 2867  N   PRO A 229     7069   5616   5572    532   -234   -184
ATOM   2868  CA  PRO A 229      32.050  10.599  -2.185  1.00 47.54           C  
ANISOU 2868  CA  PRO A 229     6988   5537   5539    495   -175   -217
ATOM   2869  C   PRO A 229      32.921  11.774  -2.671  1.00 52.42           C  
ANISOU 2869  C   PRO A 229     7492   6256   6170    455   -144   -260
ATOM   2870  O   PRO A 229      33.205  11.833  -3.864  1.00 53.10           O  
ANISOU 2870  O   PRO A 229     7557   6351   6268    457    -96   -284
ATOM   2871  CB  PRO A 229      30.550  10.900  -2.305  1.00 48.23           C  
ANISOU 2871  CB  PRO A 229     7143   5556   5627    406   -151   -201
ATOM   2872  CG  PRO A 229      30.111  11.235  -0.893  1.00 52.35           C  
ANISOU 2872  CG  PRO A 229     7678   6087   6127    369   -179   -180
ATOM   2873  CD  PRO A 229      31.054  10.439   0.006  1.00 48.91           C  
ANISOU 2873  CD  PRO A 229     7251   5671   5661    453   -232   -155
ATOM   2874  HA  PRO A 229      32.275   9.750  -2.831  1.00  0.00           H  
ATOM   2875  HB2 PRO A 229      30.315  11.697  -3.011  1.00  0.00           H  
ATOM   2876  HB3 PRO A 229      30.028  10.005  -2.645  1.00  0.00           H  
ATOM   2877  HG2 PRO A 229      30.264  12.299  -0.716  1.00  0.00           H  
ATOM   2878  HG3 PRO A 229      29.058  11.019  -0.710  1.00  0.00           H  
ATOM   2879  HD3 PRO A 229      30.591   9.481   0.232  1.00  0.00           H  
ATOM   2880  HD2 PRO A 229      31.223  10.943   0.951  1.00  0.00           H  
ATOM   2881  N   LEU A 230      33.406  12.650  -1.771  1.00 49.16           N  
ANISOU 2881  N   LEU A 230     7010   5920   5748    408   -165   -276
ATOM   2882  CA  LEU A 230      34.401  13.696  -2.047  1.00 49.11           C  
ANISOU 2882  CA  LEU A 230     6893   6011   5757    343   -129   -328
ATOM   2883  C   LEU A 230      35.746  13.090  -2.481  1.00 53.78           C  
ANISOU 2883  C   LEU A 230     7378   6702   6354    430   -136   -364
ATOM   2884  O   LEU A 230      36.330  13.557  -3.456  1.00 54.47           O  
ANISOU 2884  O   LEU A 230     7405   6831   6459    396    -70   -399
ATOM   2885  CB  LEU A 230      34.564  14.570  -0.779  1.00 49.24           C  
ANISOU 2885  CB  LEU A 230     6867   6084   5758    262   -154   -353
ATOM   2886  CG  LEU A 230      35.714  15.605  -0.737  1.00 54.56           C  
ANISOU 2886  CG  LEU A 230     7420   6863   6446    170   -120   -423
ATOM   2887  CD1 LEU A 230      35.589  16.671  -1.832  1.00 54.28           C  
ANISOU 2887  CD1 LEU A 230     7414   6766   6443     74    -21   -428
ATOM   2888  CD2 LEU A 230      35.779  16.268   0.647  1.00 56.89           C  
ANISOU 2888  CD2 LEU A 230     7686   7212   6716     94   -157   -461
ATOM   2889  H   LEU A 230      33.097  12.563  -0.812  1.00  0.00           H  
ATOM   2890  HA  LEU A 230      34.025  14.319  -2.861  1.00  0.00           H  
ATOM   2891  HB2 LEU A 230      33.626  15.095  -0.597  1.00  0.00           H  
ATOM   2892  HB3 LEU A 230      34.706  13.899   0.065  1.00  0.00           H  
ATOM   2893  HG  LEU A 230      36.664  15.089  -0.878  1.00  0.00           H  
ATOM   2894 HD11 LEU A 230      36.411  17.385  -1.781  1.00  0.00           H  
ATOM   2895 HD12 LEU A 230      35.609  16.225  -2.825  1.00  0.00           H  
ATOM   2896 HD13 LEU A 230      34.661  17.232  -1.726  1.00  0.00           H  
ATOM   2897 HD21 LEU A 230      36.605  16.977   0.707  1.00  0.00           H  
ATOM   2898 HD22 LEU A 230      34.859  16.808   0.872  1.00  0.00           H  
ATOM   2899 HD23 LEU A 230      35.929  15.526   1.431  1.00  0.00           H  
ATOM   2900  N   ALA A 231      36.212  12.035  -1.788  1.00 49.93           N  
ANISOU 2900  N   ALA A 231     6872   6251   5849    550   -211   -350
ATOM   2901  CA  ALA A 231      37.464  11.333  -2.076  1.00 50.07           C  
ANISOU 2901  CA  ALA A 231     6786   6364   5875    674   -230   -383
ATOM   2902  C   ALA A 231      37.429  10.578  -3.416  1.00 52.86           C  
ANISOU 2902  C   ALA A 231     7182   6652   6252    731   -165   -393
ATOM   2903  O   ALA A 231      38.443  10.539  -4.108  1.00 53.36           O  
ANISOU 2903  O   ALA A 231     7133   6811   6332    754   -120   -449
ATOM   2904  CB  ALA A 231      37.750  10.343  -0.936  1.00 51.30           C  
ANISOU 2904  CB  ALA A 231     6964   6529   5998    815   -329   -342
ATOM   2905  H   ALA A 231      35.672  11.706  -1.000  1.00  0.00           H  
ATOM   2906  HA  ALA A 231      38.271  12.066  -2.114  1.00  0.00           H  
ATOM   2907  HB1 ALA A 231      38.689   9.813  -1.100  1.00  0.00           H  
ATOM   2908  HB2 ALA A 231      37.835  10.863   0.019  1.00  0.00           H  
ATOM   2909  HB3 ALA A 231      36.962   9.597  -0.837  1.00  0.00           H  
ATOM   2910  N   ILE A 232      36.262  10.035  -3.807  1.00 47.72           N  
ANISOU 2910  N   ILE A 232     6684   5850   5598    737   -155   -349
ATOM   2911  CA  ILE A 232      36.038   9.360  -5.091  1.00 47.14           C  
ANISOU 2911  CA  ILE A 232     6674   5705   5534    774   -100   -367
ATOM   2912  C   ILE A 232      35.985  10.391  -6.240  1.00 52.40           C  
ANISOU 2912  C   ILE A 232     7294   6418   6196    667    -15   -400
ATOM   2913  O   ILE A 232      36.512  10.117  -7.317  1.00 52.70           O  
ANISOU 2913  O   ILE A 232     7288   6502   6233    706     41   -447
ATOM   2914  CB  ILE A 232      34.725   8.523  -5.013  1.00 48.88           C  
ANISOU 2914  CB  ILE A 232     7060   5766   5745    769   -113   -323
ATOM   2915  CG1 ILE A 232      34.840   7.397  -3.953  1.00 49.54           C  
ANISOU 2915  CG1 ILE A 232     7215   5782   5825    877   -180   -280
ATOM   2916  CG2 ILE A 232      34.312   7.919  -6.378  1.00 48.89           C  
ANISOU 2916  CG2 ILE A 232     7125   5707   5745    777    -56   -358
ATOM   2917  CD1 ILE A 232      33.495   6.791  -3.521  1.00 52.10           C  
ANISOU 2917  CD1 ILE A 232     7690   5969   6138    822   -192   -229
ATOM   2918  H   ILE A 232      35.472  10.109  -3.181  1.00  0.00           H  
ATOM   2919  HA  ILE A 232      36.872   8.682  -5.283  1.00  0.00           H  
ATOM   2920  HB  ILE A 232      33.929   9.196  -4.694  1.00  0.00           H  
ATOM   2921 HG12 ILE A 232      35.493   6.607  -4.327  1.00  0.00           H  
ATOM   2922 HG13 ILE A 232      35.324   7.769  -3.052  1.00  0.00           H  
ATOM   2923 HG21 ILE A 232      33.422   7.298  -6.295  1.00  0.00           H  
ATOM   2924 HG22 ILE A 232      34.070   8.686  -7.114  1.00  0.00           H  
ATOM   2925 HG23 ILE A 232      35.107   7.300  -6.792  1.00  0.00           H  
ATOM   2926 HD11 ILE A 232      33.643   6.061  -2.725  1.00  0.00           H  
ATOM   2927 HD12 ILE A 232      32.820   7.555  -3.138  1.00  0.00           H  
ATOM   2928 HD13 ILE A 232      32.992   6.279  -4.340  1.00  0.00           H  
ATOM   2929  N   MET A 233      35.397  11.578  -6.008  1.00 48.61           N  
ANISOU 2929  N   MET A 233     6835   5923   5710    538     -1   -375
ATOM   2930  CA  MET A 233      35.297  12.674  -6.978  1.00 48.55           C  
ANISOU 2930  CA  MET A 233     6818   5937   5693    434     78   -384
ATOM   2931  C   MET A 233      36.651  13.369  -7.238  1.00 52.66           C  
ANISOU 2931  C   MET A 233     7196   6591   6223    397    132   -437
ATOM   2932  O   MET A 233      36.840  13.918  -8.323  1.00 52.67           O  
ANISOU 2932  O   MET A 233     7189   6618   6206    346    217   -452
ATOM   2933  CB  MET A 233      34.254  13.695  -6.471  1.00 50.40           C  
ANISOU 2933  CB  MET A 233     7117   6106   5926    331     75   -342
ATOM   2934  CG  MET A 233      32.814  13.201  -6.695  1.00 54.05           C  
ANISOU 2934  CG  MET A 233     7700   6465   6373    341     58   -303
ATOM   2935  SD  MET A 233      31.520  14.141  -5.838  1.00 58.69           S  
ANISOU 2935  SD  MET A 233     8343   6986   6970    269     31   -263
ATOM   2936  CE  MET A 233      31.261  15.477  -7.030  1.00 55.59           C  
ANISOU 2936  CE  MET A 233     7990   6571   6560    203     97   -240
ATOM   2937  H   MET A 233      34.981  11.733  -5.099  1.00  0.00           H  
ATOM   2938  HA  MET A 233      34.949  12.272  -7.930  1.00  0.00           H  
ATOM   2939  HB2 MET A 233      34.418  13.902  -5.413  1.00  0.00           H  
ATOM   2940  HB3 MET A 233      34.369  14.650  -6.985  1.00  0.00           H  
ATOM   2941  HG2 MET A 233      32.587  13.175  -7.760  1.00  0.00           H  
ATOM   2942  HG3 MET A 233      32.728  12.170  -6.354  1.00  0.00           H  
ATOM   2943  HE1 MET A 233      30.523  16.183  -6.649  1.00  0.00           H  
ATOM   2944  HE2 MET A 233      32.190  16.013  -7.221  1.00  0.00           H  
ATOM   2945  HE3 MET A 233      30.894  15.069  -7.971  1.00  0.00           H  
ATOM   2946  N   ILE A 234      37.602  13.300  -6.288  1.00 49.07           N  
ANISOU 2946  N   ILE A 234     6627   6232   5787    418     85   -468
ATOM   2947  CA  ILE A 234      38.985  13.770  -6.433  1.00 50.19           C  
ANISOU 2947  CA  ILE A 234     6601   6529   5941    377    130   -536
ATOM   2948  C   ILE A 234      39.824  12.730  -7.208  1.00 54.96           C  
ANISOU 2948  C   ILE A 234     7137   7199   6545    496    165   -580
ATOM   2949  O   ILE A 234      40.642  13.121  -8.039  1.00 55.63           O  
ANISOU 2949  O   ILE A 234     7151   7362   6625    436    262   -624
ATOM   2950  CB  ILE A 234      39.579  14.041  -5.015  1.00 54.04           C  
ANISOU 2950  CB  ILE A 234     6970   7125   6438    371     52   -568
ATOM   2951  CG1 ILE A 234      38.915  15.288  -4.379  1.00 53.66           C  
ANISOU 2951  CG1 ILE A 234     6975   7027   6388    219     52   -553
ATOM   2952  CG2 ILE A 234      41.116  14.217  -5.001  1.00 56.37           C  
ANISOU 2952  CG2 ILE A 234     7054   7616   6747    366     81   -656
ATOM   2953  CD1 ILE A 234      39.089  15.386  -2.856  1.00 60.17           C  
ANISOU 2953  CD1 ILE A 234     7749   7915   7198    228    -48   -568
ATOM   2954  H   ILE A 234      37.358  12.858  -5.412  1.00  0.00           H  
ATOM   2955  HA  ILE A 234      38.997  14.701  -7.003  1.00  0.00           H  
ATOM   2956  HB  ILE A 234      39.348  13.179  -4.387  1.00  0.00           H  
ATOM   2957 HG12 ILE A 234      39.305  16.192  -4.849  1.00  0.00           H  
ATOM   2958 HG13 ILE A 234      37.847  15.297  -4.590  1.00  0.00           H  
ATOM   2959 HG21 ILE A 234      41.490  14.451  -4.006  1.00  0.00           H  
ATOM   2960 HG22 ILE A 234      41.641  13.313  -5.310  1.00  0.00           H  
ATOM   2961 HG23 ILE A 234      41.421  15.027  -5.665  1.00  0.00           H  
ATOM   2962 HD11 ILE A 234      38.538  16.240  -2.462  1.00  0.00           H  
ATOM   2963 HD12 ILE A 234      38.714  14.494  -2.355  1.00  0.00           H  
ATOM   2964 HD13 ILE A 234      40.132  15.517  -2.570  1.00  0.00           H  
ATOM   2965  N   VAL A 235      39.619  11.422  -6.964  1.00 50.82           N  
ANISOU 2965  N   VAL A 235     6650   6633   6025    662     96   -569
ATOM   2966  CA  VAL A 235      40.300  10.320  -7.656  1.00 51.13           C  
ANISOU 2966  CA  VAL A 235     6648   6707   6070    807    122   -616
ATOM   2967  C   VAL A 235      39.904  10.266  -9.145  1.00 55.41           C  
ANISOU 2967  C   VAL A 235     7273   7195   6584    757    225   -628
ATOM   2968  O   VAL A 235      40.790  10.244  -9.999  1.00 56.06           O  
ANISOU 2968  O   VAL A 235     7259   7381   6659    766    310   -693
ATOM   2969  CB  VAL A 235      40.022   8.987  -6.901  1.00 54.35           C  
ANISOU 2969  CB  VAL A 235     7140   7021   6487    986     31   -584
ATOM   2970  CG1 VAL A 235      40.296   7.704  -7.715  1.00 54.73           C  
ANISOU 2970  CG1 VAL A 235     7211   7039   6544   1131     73   -631
ATOM   2971  CG2 VAL A 235      40.838   8.930  -5.597  1.00 54.80           C  
ANISOU 2971  CG2 VAL A 235     7089   7177   6554   1073    -68   -579
ATOM   2972  H   VAL A 235      38.945  11.170  -6.254  1.00  0.00           H  
ATOM   2973  HA  VAL A 235      41.374  10.513  -7.623  1.00  0.00           H  
ATOM   2974  HB  VAL A 235      38.966   8.965  -6.630  1.00  0.00           H  
ATOM   2975 HG11 VAL A 235      40.177   6.816  -7.095  1.00  0.00           H  
ATOM   2976 HG12 VAL A 235      39.602   7.595  -8.549  1.00  0.00           H  
ATOM   2977 HG13 VAL A 235      41.310   7.695  -8.115  1.00  0.00           H  
ATOM   2978 HG21 VAL A 235      40.532   8.087  -4.977  1.00  0.00           H  
ATOM   2979 HG22 VAL A 235      41.903   8.819  -5.805  1.00  0.00           H  
ATOM   2980 HG23 VAL A 235      40.723   9.834  -5.001  1.00  0.00           H  
ATOM   2981  N   THR A 236      38.595  10.293  -9.455  1.00 51.06           N  
ANISOU 2981  N   THR A 236     6891   6502   6009    700    217   -570
ATOM   2982  CA  THR A 236      38.062  10.302 -10.824  1.00 50.99           C  
ANISOU 2982  CA  THR A 236     6973   6447   5953    658    293   -576
ATOM   2983  C   THR A 236      38.374  11.598 -11.599  1.00 54.05           C  
ANISOU 2983  C   THR A 236     7308   6919   6311    521    391   -580
ATOM   2984  O   THR A 236      38.395  11.548 -12.826  1.00 54.93           O  
ANISOU 2984  O   THR A 236     7438   7059   6372    510    476   -608
ATOM   2985  CB  THR A 236      36.538  10.023 -10.827  1.00 62.31           C  
ANISOU 2985  CB  THR A 236     8573   7735   7366    631    247   -519
ATOM   2986  OG1 THR A 236      35.818  10.991 -10.091  1.00 66.59           O  
ANISOU 2986  OG1 THR A 236     9135   8248   7917    530    214   -459
ATOM   2987  CG2 THR A 236      36.169   8.616 -10.339  1.00 61.71           C  
ANISOU 2987  CG2 THR A 236     8574   7560   7313    746    178   -521
ATOM   2988  H   THR A 236      37.927  10.311  -8.696  1.00  0.00           H  
ATOM   2989  HA  THR A 236      38.543   9.489 -11.368  1.00  0.00           H  
ATOM   2990  HB  THR A 236      36.179  10.100 -11.855  1.00  0.00           H  
ATOM   2991  HG1 THR A 236      36.022  10.881  -9.173  1.00  0.00           H  
ATOM   2992 HG21 THR A 236      35.092   8.465 -10.390  1.00  0.00           H  
ATOM   2993 HG22 THR A 236      36.638   7.852 -10.961  1.00  0.00           H  
ATOM   2994 HG23 THR A 236      36.482   8.439  -9.310  1.00  0.00           H  
ATOM   2995  N   TYR A 237      38.669  12.722 -10.916  1.00 47.81           N  
ANISOU 2995  N   TYR A 237     6457   6165   5544    414    388   -558
ATOM   2996  CA  TYR A 237      39.138  13.969 -11.527  1.00 46.84           C  
ANISOU 2996  CA  TYR A 237     6295   6101   5399    267    491   -560
ATOM   2997  C   TYR A 237      40.559  13.800 -12.098  1.00 50.66           C  
ANISOU 2997  C   TYR A 237     6626   6742   5879    281    581   -644
ATOM   2998  O   TYR A 237      40.774  14.114 -13.267  1.00 51.10           O  
ANISOU 2998  O   TYR A 237     6707   6826   5882    215    691   -649
ATOM   2999  CB  TYR A 237      39.096  15.111 -10.484  1.00 47.18           C  
ANISOU 2999  CB  TYR A 237     6305   6143   5479    148    469   -541
ATOM   3000  CG  TYR A 237      39.753  16.416 -10.907  1.00 48.51           C  
ANISOU 3000  CG  TYR A 237     6422   6372   5638    -16    587   -558
ATOM   3001  CD1 TYR A 237      39.092  17.290 -11.795  1.00 50.02           C  
ANISOU 3001  CD1 TYR A 237     6754   6464   5788   -121    658   -490
ATOM   3002  CD2 TYR A 237      41.042  16.743 -10.434  1.00 50.10           C  
ANISOU 3002  CD2 TYR A 237     6435   6734   5867    -64    632   -642
ATOM   3003  CE1 TYR A 237      39.722  18.477 -12.217  1.00 51.73           C  
ANISOU 3003  CE1 TYR A 237     6950   6714   5991   -279    782   -496
ATOM   3004  CE2 TYR A 237      41.674  17.926 -10.860  1.00 51.96           C  
ANISOU 3004  CE2 TYR A 237     6625   7024   6092   -238    760   -665
ATOM   3005  CZ  TYR A 237      41.016  18.793 -11.754  1.00 58.38           C  
ANISOU 3005  CZ  TYR A 237     7606   7710   6864   -351    840   -587
ATOM   3006  OH  TYR A 237      41.633  19.935 -12.172  1.00 60.36           O  
ANISOU 3006  OH  TYR A 237     7839   7991   7104   -534    976   -598
ATOM   3007  H   TYR A 237      38.621  12.692  -9.907  1.00  0.00           H  
ATOM   3008  HA  TYR A 237      38.469  14.229 -12.350  1.00  0.00           H  
ATOM   3009  HB2 TYR A 237      38.056  15.328 -10.237  1.00  0.00           H  
ATOM   3010  HB3 TYR A 237      39.554  14.791  -9.551  1.00  0.00           H  
ATOM   3011  HD1 TYR A 237      38.107  17.045 -12.165  1.00  0.00           H  
ATOM   3012  HD2 TYR A 237      41.559  16.077  -9.757  1.00  0.00           H  
ATOM   3013  HE1 TYR A 237      39.211  19.137 -12.902  1.00  0.00           H  
ATOM   3014  HE2 TYR A 237      42.665  18.166 -10.503  1.00  0.00           H  
ATOM   3015  HH  TYR A 237      41.105  20.446 -12.766  1.00  0.00           H  
ATOM   3016  N   PHE A 238      41.511  13.280 -11.302  1.00 47.77           N  
ANISOU 3016  N   PHE A 238     6101   6487   5562    373    535   -709
ATOM   3017  CA  PHE A 238      42.902  13.074 -11.722  1.00 49.21           C  
ANISOU 3017  CA  PHE A 238     6102   6845   5751    408    614   -804
ATOM   3018  C   PHE A 238      43.052  11.957 -12.769  1.00 54.66           C  
ANISOU 3018  C   PHE A 238     6835   7524   6411    547    655   -841
ATOM   3019  O   PHE A 238      43.951  12.035 -13.606  1.00 56.00           O  
ANISOU 3019  O   PHE A 238     6900   7819   6559    539    767   -913
ATOM   3020  CB  PHE A 238      43.773  12.739 -10.492  1.00 51.59           C  
ANISOU 3020  CB  PHE A 238     6210   7282   6109    489    533   -862
ATOM   3021  CG  PHE A 238      44.024  13.901  -9.543  1.00 53.00           C  
ANISOU 3021  CG  PHE A 238     6308   7521   6310    325    517   -864
ATOM   3022  CD1 PHE A 238      44.572  15.110 -10.025  1.00 56.60           C  
ANISOU 3022  CD1 PHE A 238     6647   8095   6764    147    636   -918
ATOM   3023  CD2 PHE A 238      43.736  13.769  -8.168  1.00 54.21           C  
ANISOU 3023  CD2 PHE A 238     6508   7609   6479    338    392   -820
ATOM   3024  CE1 PHE A 238      44.810  16.182  -9.145  1.00 57.73           C  
ANISOU 3024  CE1 PHE A 238     6728   8277   6928    -21    628   -935
ATOM   3025  CE2 PHE A 238      43.981  14.840  -7.287  1.00 56.95           C  
ANISOU 3025  CE2 PHE A 238     6789   8009   6840    181    381   -838
ATOM   3026  CZ  PHE A 238      44.514  16.048  -7.775  1.00 56.14           C  
ANISOU 3026  CZ  PHE A 238     6575   8012   6743      1    497   -900
ATOM   3027  H   PHE A 238      41.269  13.037 -10.351  1.00  0.00           H  
ATOM   3028  HA  PHE A 238      43.261  13.993 -12.187  1.00  0.00           H  
ATOM   3029  HB2 PHE A 238      43.331  11.906  -9.943  1.00  0.00           H  
ATOM   3030  HB3 PHE A 238      44.755  12.393 -10.816  1.00  0.00           H  
ATOM   3031  HD1 PHE A 238      44.814  15.223 -11.071  1.00  0.00           H  
ATOM   3032  HD2 PHE A 238      43.327  12.847  -7.782  1.00  0.00           H  
ATOM   3033  HE1 PHE A 238      45.223  17.107  -9.520  1.00  0.00           H  
ATOM   3034  HE2 PHE A 238      43.763  14.733  -6.235  1.00  0.00           H  
ATOM   3035  HZ  PHE A 238      44.699  16.869  -7.098  1.00  0.00           H  
ATOM   3036  N   LEU A 239      42.147  10.962 -12.766  1.00 50.40           N  
ANISOU 3036  N   LEU A 239     6450   6836   5866    660    577   -802
ATOM   3037  CA  LEU A 239      42.080   9.903 -13.771  1.00 50.59           C  
ANISOU 3037  CA  LEU A 239     6545   6821   5857    777    615   -847
ATOM   3038  C   LEU A 239      41.425  10.389 -15.078  1.00 54.30           C  
ANISOU 3038  C   LEU A 239     7120   7274   6239    660    720   -833
ATOM   3039  O   LEU A 239      41.776   9.872 -16.136  1.00 54.63           O  
ANISOU 3039  O   LEU A 239     7146   7377   6234    704    811   -903
ATOM   3040  CB  LEU A 239      41.245   8.729 -13.220  1.00 49.75           C  
ANISOU 3040  CB  LEU A 239     6587   6547   5770    897    508   -813
ATOM   3041  CG  LEU A 239      41.908   7.925 -12.082  1.00 54.56           C  
ANISOU 3041  CG  LEU A 239     7136   7150   6444   1079    419   -833
ATOM   3042  CD1 LEU A 239      40.874   7.019 -11.397  1.00 53.32           C  
ANISOU 3042  CD1 LEU A 239     7160   6801   6297   1136    327   -774
ATOM   3043  CD2 LEU A 239      43.100   7.090 -12.578  1.00 57.41           C  
ANISOU 3043  CD2 LEU A 239     7403   7592   6818   1240    479   -935
ATOM   3044  H   LEU A 239      41.450  10.954 -12.034  1.00  0.00           H  
ATOM   3045  HA  LEU A 239      43.087   9.561 -14.011  1.00  0.00           H  
ATOM   3046  HB2 LEU A 239      40.277   9.109 -12.890  1.00  0.00           H  
ATOM   3047  HB3 LEU A 239      41.027   8.032 -14.027  1.00  0.00           H  
ATOM   3048  HG  LEU A 239      42.283   8.618 -11.330  1.00  0.00           H  
ATOM   3049 HD11 LEU A 239      41.318   6.472 -10.565  1.00  0.00           H  
ATOM   3050 HD12 LEU A 239      40.043   7.600 -10.997  1.00  0.00           H  
ATOM   3051 HD13 LEU A 239      40.462   6.289 -12.095  1.00  0.00           H  
ATOM   3052 HD21 LEU A 239      43.532   6.506 -11.764  1.00  0.00           H  
ATOM   3053 HD22 LEU A 239      42.799   6.393 -13.361  1.00  0.00           H  
ATOM   3054 HD23 LEU A 239      43.896   7.717 -12.977  1.00  0.00           H  
ATOM   3055  N   THR A 240      40.522  11.389 -15.028  1.00 49.96           N  
ANISOU 3055  N   THR A 240     6680   6645   5657    522    705   -743
ATOM   3056  CA  THR A 240      39.924  12.026 -16.208  1.00 49.89           C  
ANISOU 3056  CA  THR A 240     6792   6613   5553    417    784   -703
ATOM   3057  C   THR A 240      40.957  12.935 -16.897  1.00 57.41           C  
ANISOU 3057  C   THR A 240     7645   7701   6468    304    928   -730
ATOM   3058  O   THR A 240      41.064  12.888 -18.119  1.00 58.43           O  
ANISOU 3058  O   THR A 240     7826   7873   6504    278   1029   -747
ATOM   3059  CB  THR A 240      38.662  12.836 -15.802  1.00 50.10           C  
ANISOU 3059  CB  THR A 240     6953   6515   5567    334    717   -596
ATOM   3060  OG1 THR A 240      37.623  11.920 -15.527  1.00 46.45           O  
ANISOU 3060  OG1 THR A 240     6553   5947   5149    425    594   -583
ATOM   3061  CG2 THR A 240      38.103  13.768 -16.892  1.00 46.16           C  
ANISOU 3061  CG2 THR A 240     6595   5987   4958    265    770   -543
ATOM   3062  H   THR A 240      40.272  11.765 -14.124  1.00  0.00           H  
ATOM   3063  HA  THR A 240      39.633  11.255 -16.925  1.00  0.00           H  
ATOM   3064  HB  THR A 240      38.848  13.425 -14.904  1.00  0.00           H  
ATOM   3065  HG1 THR A 240      37.836  11.472 -14.719  1.00  0.00           H  
ATOM   3066 HG21 THR A 240      37.120  14.149 -16.614  1.00  0.00           H  
ATOM   3067 HG22 THR A 240      38.747  14.633 -17.053  1.00  0.00           H  
ATOM   3068 HG23 THR A 240      38.001  13.246 -17.842  1.00  0.00           H  
ATOM   3069  N   ILE A 241      41.741  13.714 -16.129  1.00 55.06           N  
ANISOU 3069  N   ILE A 241     7204   7481   6236    229    943   -742
ATOM   3070  CA  ILE A 241      42.874  14.521 -16.604  1.00 56.91           C  
ANISOU 3070  CA  ILE A 241     7319   7853   6452     94   1086   -780
ATOM   3071  C   ILE A 241      43.939  13.648 -17.305  1.00 63.10           C  
ANISOU 3071  C   ILE A 241     7971   8789   7216    189   1175   -895
ATOM   3072  O   ILE A 241      44.423  14.028 -18.369  1.00 63.99           O  
ANISOU 3072  O   ILE A 241     8077   8984   7253     97   1323   -916
ATOM   3073  CB  ILE A 241      43.414  15.402 -15.426  1.00 60.38           C  
ANISOU 3073  CB  ILE A 241     7620   8344   6976     -4   1058   -791
ATOM   3074  CG1 ILE A 241      42.752  16.803 -15.416  1.00 60.36           C  
ANISOU 3074  CG1 ILE A 241     7744   8235   6954   -192   1094   -698
ATOM   3075  CG2 ILE A 241      44.947  15.596 -15.394  1.00 63.56           C  
ANISOU 3075  CG2 ILE A 241     7778   8961   7412    -43   1150   -904
ATOM   3076  CD1 ILE A 241      41.238  16.828 -15.164  1.00 68.53           C  
ANISOU 3076  CD1 ILE A 241     8982   9078   7977   -160    990   -592
ATOM   3077  H   ILE A 241      41.572  13.714 -15.131  1.00  0.00           H  
ATOM   3078  HA  ILE A 241      42.487  15.186 -17.379  1.00  0.00           H  
ATOM   3079  HB  ILE A 241      43.164  14.912 -14.484  1.00  0.00           H  
ATOM   3080 HG13 ILE A 241      43.219  17.417 -14.646  1.00  0.00           H  
ATOM   3081 HG12 ILE A 241      42.963  17.307 -16.361  1.00  0.00           H  
ATOM   3082 HG21 ILE A 241      45.245  16.239 -14.565  1.00  0.00           H  
ATOM   3083 HG22 ILE A 241      45.475  14.652 -15.255  1.00  0.00           H  
ATOM   3084 HG23 ILE A 241      45.311  16.058 -16.313  1.00  0.00           H  
ATOM   3085 HD11 ILE A 241      40.862  17.850 -15.213  1.00  0.00           H  
ATOM   3086 HD12 ILE A 241      40.687  16.244 -15.900  1.00  0.00           H  
ATOM   3087 HD13 ILE A 241      41.000  16.449 -14.172  1.00  0.00           H  
ATOM   3088  N   HIS A 242      44.253  12.464 -16.749  1.00 59.99           N  
ANISOU 3088  N   HIS A 242     7493   8417   6884    380   1090   -963
ATOM   3089  CA  HIS A 242      45.192  11.495 -17.317  1.00 61.43           C  
ANISOU 3089  CA  HIS A 242     7552   8725   7062    514   1160  -1081
ATOM   3090  C   HIS A 242      44.633  10.821 -18.589  1.00 64.84           C  
ANISOU 3090  C   HIS A 242     8147   9094   7395    558   1222  -1093
ATOM   3091  O   HIS A 242      45.394  10.576 -19.525  1.00 65.88           O  
ANISOU 3091  O   HIS A 242     8214   9350   7467    548   1362  -1171
ATOM   3092  CB  HIS A 242      45.504  10.437 -16.236  1.00 62.48           C  
ANISOU 3092  CB  HIS A 242     7587   8863   7291    726   1037  -1130
ATOM   3093  CG  HIS A 242      46.620   9.470 -16.564  1.00 68.33           C  
ANISOU 3093  CG  HIS A 242     8149   9761   8053    877   1107  -1260
ATOM   3094  ND1 HIS A 242      46.466   8.393 -17.422  1.00 70.91           N  
ANISOU 3094  ND1 HIS A 242     8558  10046   8337   1009   1159  -1324
ATOM   3095  CD2 HIS A 242      47.936   9.429 -16.157  1.00 71.98           C  
ANISOU 3095  CD2 HIS A 242     8351  10425   8572    916   1133  -1346
ATOM   3096  CE1 HIS A 242      47.648   7.776 -17.500  1.00 72.27           C  
ANISOU 3096  CE1 HIS A 242     8525  10387   8548   1136   1220  -1442
ATOM   3097  NE2 HIS A 242      48.587   8.348 -16.756  1.00 73.33           N  
ANISOU 3097  NE2 HIS A 242     8438  10682   8743   1089   1204  -1459
ATOM   3098  H   HIS A 242      43.818  12.224 -15.869  1.00  0.00           H  
ATOM   3099  HA  HIS A 242      46.114  12.019 -17.575  1.00  0.00           H  
ATOM   3100  HB2 HIS A 242      45.798  10.948 -15.318  1.00  0.00           H  
ATOM   3101  HB3 HIS A 242      44.610   9.864 -15.985  1.00  0.00           H  
ATOM   3102  HD1 HIS A 242      45.622   8.133 -17.910  1.00  0.00           H  
ATOM   3103  HD2 HIS A 242      48.464  10.094 -15.489  1.00  0.00           H  
ATOM   3104  HE1 HIS A 242      47.823   6.901 -18.108  1.00  0.00           H  
ATOM   3105  N   ALA A 243      43.315  10.552 -18.638  1.00 59.35           N  
ANISOU 3105  N   ALA A 243     7653   8222   6676    598   1122  -1026
ATOM   3106  CA  ALA A 243      42.630   9.925 -19.771  1.00 58.81           C  
ANISOU 3106  CA  ALA A 243     7748   8090   6507    634   1153  -1045
ATOM   3107  C   ALA A 243      42.486  10.879 -20.967  1.00 62.35           C  
ANISOU 3107  C   ALA A 243     8275   8593   6821    475   1278  -1005
ATOM   3108  O   ALA A 243      42.600  10.426 -22.102  1.00 62.77           O  
ANISOU 3108  O   ALA A 243     8368   8704   6776    500   1372  -1072
ATOM   3109  CB  ALA A 243      41.227   9.478 -19.328  1.00 57.80           C  
ANISOU 3109  CB  ALA A 243     7794   7779   6390    676   1012   -981
ATOM   3110  H   ALA A 243      42.752  10.777 -17.829  1.00  0.00           H  
ATOM   3111  HA  ALA A 243      43.197   9.047 -20.086  1.00  0.00           H  
ATOM   3112  HB1 ALA A 243      40.693   8.982 -20.140  1.00  0.00           H  
ATOM   3113  HB2 ALA A 243      41.289   8.765 -18.507  1.00  0.00           H  
ATOM   3114  HB3 ALA A 243      40.616  10.316 -18.994  1.00  0.00           H  
ATOM   3115  N   LEU A 244      42.290  12.187 -20.722  1.00 57.86           N  
ANISOU 3115  N   LEU A 244     7740   8003   6242    317   1284   -897
ATOM   3116  CA  LEU A 244      42.197  13.232 -21.745  1.00 58.02           C  
ANISOU 3116  CA  LEU A 244     7860   8052   6133    165   1400   -831
ATOM   3117  C   LEU A 244      43.569  13.564 -22.355  1.00 64.89           C  
ANISOU 3117  C   LEU A 244     8588   9102   6967     89   1584   -906
ATOM   3118  O   LEU A 244      43.637  13.873 -23.542  1.00 66.24           O  
ANISOU 3118  O   LEU A 244     8841   9327   6999     31   1704   -905
ATOM   3119  CB  LEU A 244      41.632  14.521 -21.107  1.00 56.75           C  
ANISOU 3119  CB  LEU A 244     7787   7789   5987     35   1356   -695
ATOM   3120  CG  LEU A 244      40.126  14.467 -20.780  1.00 59.47           C  
ANISOU 3120  CG  LEU A 244     8303   7974   6321     81   1206   -606
ATOM   3121  CD1 LEU A 244      39.745  15.585 -19.802  1.00 58.17           C  
ANISOU 3121  CD1 LEU A 244     8174   7712   6214    -12   1156   -500
ATOM   3122  CD2 LEU A 244      39.251  14.533 -22.040  1.00 62.42           C  
ANISOU 3122  CD2 LEU A 244     8851   8332   6534     79   1227   -564
ATOM   3123  H   LEU A 244      42.185  12.478 -19.758  1.00  0.00           H  
ATOM   3124  HA  LEU A 244      41.543  12.890 -22.547  1.00  0.00           H  
ATOM   3125  HB2 LEU A 244      42.195  14.734 -20.196  1.00  0.00           H  
ATOM   3126  HB3 LEU A 244      41.807  15.377 -21.761  1.00  0.00           H  
ATOM   3127  HG  LEU A 244      39.908  13.525 -20.281  1.00  0.00           H  
ATOM   3128 HD11 LEU A 244      38.687  15.529 -19.551  1.00  0.00           H  
ATOM   3129 HD12 LEU A 244      40.307  15.508 -18.871  1.00  0.00           H  
ATOM   3130 HD13 LEU A 244      39.943  16.568 -20.227  1.00  0.00           H  
ATOM   3131 HD21 LEU A 244      38.197  14.597 -21.774  1.00  0.00           H  
ATOM   3132 HD22 LEU A 244      39.489  15.402 -22.651  1.00  0.00           H  
ATOM   3133 HD23 LEU A 244      39.371  13.644 -22.658  1.00  0.00           H  
ATOM   3134  N   GLN A 245      44.655  13.468 -21.568  1.00 62.58           N  
ANISOU 3134  N   GLN A 245     8075   8915   6788     90   1608   -979
ATOM   3135  CA  GLN A 245      46.035  13.680 -22.013  1.00 64.63           C  
ANISOU 3135  CA  GLN A 245     8152   9373   7031     18   1783  -1073
ATOM   3136  C   GLN A 245      46.553  12.504 -22.861  1.00 70.57           C  
ANISOU 3136  C   GLN A 245     8854  10225   7734    169   1853  -1202
ATOM   3137  O   GLN A 245      47.344  12.725 -23.778  1.00 72.18           O  
ANISOU 3137  O   GLN A 245     9038  10554   7835     91   2026  -1247
ATOM   3138  CB  GLN A 245      46.933  13.834 -20.767  1.00 66.32           C  
ANISOU 3138  CB  GLN A 245     8122   9693   7384     -1   1762  -1131
ATOM   3139  CG  GLN A 245      46.823  15.235 -20.126  1.00 85.50           C  
ANISOU 3139  CG  GLN A 245    10567  12076   9843   -210   1769  -1041
ATOM   3140  CD  GLN A 245      47.491  15.383 -18.752  1.00110.34           C  
ANISOU 3140  CD  GLN A 245    13487  15314  13123   -218   1703  -1104
ATOM   3141  OE1 GLN A 245      47.435  16.460 -18.163  1.00106.73           O  
ANISOU 3141  OE1 GLN A 245    12859  14953  12742    -45   1628  -1198
ATOM   3142  NE2 GLN A 245      48.119  14.331 -18.220  1.00103.34           N  
ANISOU 3142  NE2 GLN A 245    12604  14397  12264   -416   1724  -1052
ATOM   3143  H   GLN A 245      44.516  13.225 -20.597  1.00  0.00           H  
ATOM   3144  HA  GLN A 245      46.090  14.586 -22.619  1.00  0.00           H  
ATOM   3145  HB2 GLN A 245      46.675  13.056 -20.046  1.00  0.00           H  
ATOM   3146  HB3 GLN A 245      47.979  13.666 -21.033  1.00  0.00           H  
ATOM   3147  HG2 GLN A 245      47.259  15.975 -20.799  1.00  0.00           H  
ATOM   3148  HG3 GLN A 245      45.776  15.515 -20.014  1.00  0.00           H  
ATOM   3149 HE21 GLN A 245      48.562  14.421 -17.317  1.00  0.00           H  
ATOM   3150 HE22 GLN A 245      48.153  13.456 -18.721  1.00  0.00           H  
ATOM   3151  N   LYS A 246      46.087  11.274 -22.582  1.00 66.67           N  
ANISOU 3151  N   LYS A 246     8356   9666   7310    380   1728  -1261
ATOM   3152  CA  LYS A 246      46.437  10.056 -23.314  1.00 67.88           C  
ANISOU 3152  CA  LYS A 246     8485   9873   7434    549   1778  -1392
ATOM   3153  C   LYS A 246      45.624   9.924 -24.618  1.00 72.63           C  
ANISOU 3153  C   LYS A 246     9297  10435   7865    503   1849  -1379
ATOM   3154  O   LYS A 246      46.149   9.408 -25.604  1.00 74.15           O  
ANISOU 3154  O   LYS A 246     9450  10749   7973    529   1992  -1485
ATOM   3155  CB  LYS A 246      46.139   8.854 -22.390  1.00 69.36           C  
ANISOU 3155  CB  LYS A 246     8678   9942   7733    769   1617  -1429
ATOM   3156  CG  LYS A 246      46.560   7.489 -22.966  1.00 86.41           C  
ANISOU 3156  CG  LYS A 246    10774  12157   9900    969   1676  -1584
ATOM   3157  CD  LYS A 246      46.463   6.352 -21.936  1.00 97.26           C  
ANISOU 3157  CD  LYS A 246    12219  13364  11370   1178   1523  -1602
ATOM   3158  CE  LYS A 246      46.792   4.972 -22.528  1.00111.72           C  
ANISOU 3158  CE  LYS A 246    14121  15161  13165   1343   1581  -1735
ATOM   3159  NZ  LYS A 246      48.204   4.872 -22.940  1.00122.27           N1+
ANISOU 3159  NZ  LYS A 246    15238  16681  14538   1476   1703  -1881
ATOM   3160  H   LYS A 246      45.449  11.177 -21.804  1.00  0.00           H  
ATOM   3161  HA  LYS A 246      47.502  10.071 -23.555  1.00  0.00           H  
ATOM   3162  HB2 LYS A 246      46.672   9.005 -21.450  1.00  0.00           H  
ATOM   3163  HB3 LYS A 246      45.079   8.830 -22.130  1.00  0.00           H  
ATOM   3164  HG2 LYS A 246      45.936   7.243 -23.826  1.00  0.00           H  
ATOM   3165  HG3 LYS A 246      47.583   7.560 -23.337  1.00  0.00           H  
ATOM   3166  HD2 LYS A 246      47.118   6.558 -21.088  1.00  0.00           H  
ATOM   3167  HD3 LYS A 246      45.450   6.326 -21.534  1.00  0.00           H  
ATOM   3168  HE3 LYS A 246      46.594   4.195 -21.789  1.00  0.00           H  
ATOM   3169  HE2 LYS A 246      46.152   4.760 -23.386  1.00  0.00           H  
ATOM   3170  HZ1 LYS A 246      48.393   5.561 -23.653  1.00  0.00           H  
ATOM   3171  HZ2 LYS A 246      48.802   5.040 -22.143  1.00  0.00           H  
ATOM   3172  HZ3 LYS A 246      48.386   3.951 -23.311  1.00  0.00           H  
ATOM   3173  N   LYS A 247      44.365  10.396 -24.628  1.00 67.80           N  
ANISOU 3173  N   LYS A 247     8897   9668   7195    436   1749  -1254
ATOM   3174  CA  LYS A 247      43.446  10.340 -25.769  1.00 67.90           C  
ANISOU 3174  CA  LYS A 247     9118   9647   7034    390   1779  -1223
ATOM   3175  C   LYS A 247      43.654  11.523 -26.742  1.00 73.79           C  
ANISOU 3175  C   LYS A 247     9871  10531   7635    230   1967  -1198
ATOM   3176  O   LYS A 247      43.214  11.443 -27.888  1.00 74.13           O  
ANISOU 3176  O   LYS A 247     9981  10652   7532    238   2071  -1264
ATOM   3177  CB  LYS A 247      42.014  10.367 -25.193  1.00 68.43           C  
ANISOU 3177  CB  LYS A 247     9367   9545   7089    348   1622  -1083
ATOM   3178  CG  LYS A 247      40.880  10.063 -26.187  1.00 78.56           C  
ANISOU 3178  CG  LYS A 247    10826  10748   8274    418   1544  -1109
ATOM   3179  CD  LYS A 247      39.540   9.860 -25.461  1.00 85.28           C  
ANISOU 3179  CD  LYS A 247    11817  11460   9126    377   1389   -977
ATOM   3180  CE  LYS A 247      38.373   9.525 -26.398  1.00 96.79           C  
ANISOU 3180  CE  LYS A 247    13400  12831  10545    457   1276  -1027
ATOM   3181  NZ  LYS A 247      37.941  10.703 -27.167  1.00107.62           N1+
ANISOU 3181  NZ  LYS A 247    14900  14278  11713    426   1334  -1061
ATOM   3182  H   LYS A 247      44.005  10.795 -23.773  1.00  0.00           H  
ATOM   3183  HA  LYS A 247      43.598   9.406 -26.313  1.00  0.00           H  
ATOM   3184  HB2 LYS A 247      41.960   9.602 -24.418  1.00  0.00           H  
ATOM   3185  HB3 LYS A 247      41.825  11.317 -24.690  1.00  0.00           H  
ATOM   3186  HG2 LYS A 247      40.791  10.868 -26.916  1.00  0.00           H  
ATOM   3187  HG3 LYS A 247      41.124   9.162 -26.751  1.00  0.00           H  
ATOM   3188  HD2 LYS A 247      39.656   9.040 -24.753  1.00  0.00           H  
ATOM   3189  HD3 LYS A 247      39.296  10.738 -24.861  1.00  0.00           H  
ATOM   3190  HE2 LYS A 247      38.644   8.722 -27.083  1.00  0.00           H  
ATOM   3191  HE3 LYS A 247      37.520   9.178 -25.813  1.00  0.00           H  
ATOM   3192  HZ1 LYS A 247      38.708  11.060 -27.717  1.00  0.00           H  
ATOM   3193  HZ2 LYS A 247      37.167  10.454 -27.766  1.00  0.00           H  
ATOM   3194  HZ3 LYS A 247      37.628  11.413 -26.510  1.00  0.00           H  
ATOM   3195  N   ALA A 248      44.361  12.584 -26.313  1.00 71.94           N  
ANISOU 3195  N   ALA A 248     9571  10325   7437     76   2020  -1108
ATOM   3196  CA  ALA A 248      44.806  13.699 -27.144  1.00 74.29           C  
ANISOU 3196  CA  ALA A 248     9881  10735   7612   -107   2211  -1066
ATOM   3197  C   ALA A 248      46.163  13.362 -27.775  1.00 82.80           C  
ANISOU 3197  C   ALA A 248    10757  12022   8680    -97   2394  -1224
ATOM   3198  O   ALA A 248      46.738  14.083 -28.589  1.00 83.97           O  
ANISOU 3198  O   ALA A 248    10960  12278   8667   -185   2564  -1239
ATOM   3199  CB  ALA A 248      44.994  14.934 -26.247  1.00 74.43           C  
ANISOU 3199  CB  ALA A 248     9877  10701   7703   -273   2212   -948
ATOM   3200  H   ALA A 248      44.671  12.583 -25.351  1.00  0.00           H  
ATOM   3201  HA  ALA A 248      44.078  13.919 -27.927  1.00  0.00           H  
ATOM   3202  HB1 ALA A 248      45.364  15.789 -26.814  1.00  0.00           H  
ATOM   3203  HB2 ALA A 248      44.045  15.235 -25.802  1.00  0.00           H  
ATOM   3204  HB3 ALA A 248      45.695  14.742 -25.432  1.00  0.00           H  
ATOM   3205  HXT ALA A 248      46.574  12.408 -27.443  1.00  0.00           H  
ATOM   3206  N   GLN A 314      38.030  16.983 -32.730  1.00 99.99           N  
ANISOU 3206  N   GLN A 314    14803  13570   9617   -266   1825    -93
ATOM   3207  CA  GLN A 314      36.912  17.762 -32.196  1.00 97.40           C  
ANISOU 3207  CA  GLN A 314    14582  13101   9324   -223   1660     61
ATOM   3208  C   GLN A 314      36.358  17.151 -30.901  1.00 95.71           C  
ANISOU 3208  C   GLN A 314    14239  12805   9322   -121   1481    -26
ATOM   3209  O   GLN A 314      36.149  17.875 -29.930  1.00 93.71           O  
ANISOU 3209  O   GLN A 314    13991  12421   9193   -110   1386     68
ATOM   3210  CB  GLN A 314      35.822  17.968 -33.273  1.00 99.97           C  
ANISOU 3210  CB  GLN A 314    15113  13473   9399   -169   1578    165
ATOM   3211  CG  GLN A 314      34.589  18.772 -32.800  1.00116.59           C  
ANISOU 3211  CG  GLN A 314    17365  15444  11487   -150   1484    377
ATOM   3212  CD  GLN A 314      33.555  19.015 -33.904  1.00138.45           C  
ANISOU 3212  CD  GLN A 314    20253  18256  14096    -28   1297    430
ATOM   3213  OE1 GLN A 314      33.880  19.046 -35.089  1.00136.25           O  
ANISOU 3213  OE1 GLN A 314    20102  18103  13565    -17   1316    454
ATOM   3214  NE2 GLN A 314      32.291  19.183 -33.512  1.00129.49           N  
ANISOU 3214  NE2 GLN A 314    19073  17031  13097     65   1111    446
ATOM   3215  H   GLN A 314      37.715  16.124 -33.157  1.00  0.00           H  
ATOM   3216  HA  GLN A 314      37.307  18.744 -31.931  1.00  0.00           H  
ATOM   3217  HB2 GLN A 314      36.276  18.479 -34.124  1.00  0.00           H  
ATOM   3218  HB3 GLN A 314      35.492  16.997 -33.648  1.00  0.00           H  
ATOM   3219  HG2 GLN A 314      34.091  18.248 -31.985  1.00  0.00           H  
ATOM   3220  HG3 GLN A 314      34.905  19.738 -32.406  1.00  0.00           H  
ATOM   3221 HE21 GLN A 314      31.574  19.344 -34.204  1.00  0.00           H  
ATOM   3222 HE22 GLN A 314      32.055  19.139 -32.532  1.00  0.00           H  
ATOM   3223  H   GLN A 314      38.518  17.489 -33.455  1.00  0.00           H  
ATOM   3224  N   THR A 315      36.104  15.831 -30.901  1.00 89.91           N  
ANISOU 3224  N   THR A 315    13401  12138   8622    -50   1445   -205
ATOM   3225  CA  THR A 315      35.488  15.054 -29.818  1.00 86.80           C  
ANISOU 3225  CA  THR A 315    12899  11668   8414     40   1293   -299
ATOM   3226  C   THR A 315      36.246  15.173 -28.481  1.00 87.37           C  
ANISOU 3226  C   THR A 315    12814  11665   8720     12   1327   -317
ATOM   3227  O   THR A 315      35.615  15.294 -27.434  1.00 84.91           O  
ANISOU 3227  O   THR A 315    12468  11242   8552     48   1201   -282
ATOM   3228  CB  THR A 315      35.367  13.578 -30.281  1.00 93.76           C  
ANISOU 3228  CB  THR A 315    13742  12627   9255    112   1275   -486
ATOM   3229  OG1 THR A 315      34.494  13.523 -31.393  1.00 95.19           O  
ANISOU 3229  OG1 THR A 315    14066  12908   9192    115   1265   -479
ATOM   3230  CG2 THR A 315      34.796  12.612 -29.226  1.00 89.66           C  
ANISOU 3230  CG2 THR A 315    13161  12015   8892    195   1111   -564
ATOM   3231  H   THR A 315      36.292  15.325 -31.753  1.00  0.00           H  
ATOM   3232  HA  THR A 315      34.485  15.455 -29.656  1.00  0.00           H  
ATOM   3233  HB  THR A 315      36.343  13.210 -30.601  1.00  0.00           H  
ATOM   3234  HG1 THR A 315      34.420  12.624 -31.677  1.00  0.00           H  
ATOM   3235 HG21 THR A 315      34.653  11.613 -29.641  1.00  0.00           H  
ATOM   3236 HG22 THR A 315      35.465  12.505 -28.373  1.00  0.00           H  
ATOM   3237 HG23 THR A 315      33.832  12.958 -28.851  1.00  0.00           H  
ATOM   3238  N   ILE A 316      37.590  15.175 -28.524  1.00 83.82           N  
ANISOU 3238  N   ILE A 316    12260  11289   8298    -53   1497   -376
ATOM   3239  CA  ILE A 316      38.473  15.293 -27.362  1.00 82.26           C  
ANISOU 3239  CA  ILE A 316    11894  11058   8303    -86   1534   -407
ATOM   3240  C   ILE A 316      38.424  16.691 -26.708  1.00 84.24           C  
ANISOU 3240  C   ILE A 316    12200  11203   8606   -184   1532   -249
ATOM   3241  O   ILE A 316      38.595  16.788 -25.493  1.00 82.42           O  
ANISOU 3241  O   ILE A 316    11880  10889   8547   -176   1458   -248
ATOM   3242  CB  ILE A 316      39.919  14.898 -27.786  1.00 86.76           C  
ANISOU 3242  CB  ILE A 316    12311  11769   8886   -123   1714   -532
ATOM   3243  CG1 ILE A 316      40.919  14.811 -26.610  1.00 86.74           C  
ANISOU 3243  CG1 ILE A 316    12112  11759   9084   -157   1739   -570
ATOM   3244  CG2 ILE A 316      40.504  15.788 -28.903  1.00 89.96           C  
ANISOU 3244  CG2 ILE A 316    12797  12278   9104   -242   1900   -486
ATOM   3245  CD1 ILE A 316      40.484  13.867 -25.484  1.00 94.95           C  
ANISOU 3245  CD1 ILE A 316    13015  12778  10284    -19   1627   -684
ATOM   3246  H   ILE A 316      38.032  15.094 -29.429  1.00  0.00           H  
ATOM   3247  HA  ILE A 316      38.111  14.573 -26.627  1.00  0.00           H  
ATOM   3248  HB  ILE A 316      39.853  13.890 -28.200  1.00  0.00           H  
ATOM   3249 HG13 ILE A 316      41.876  14.456 -26.993  1.00  0.00           H  
ATOM   3250 HG12 ILE A 316      41.116  15.800 -26.196  1.00  0.00           H  
ATOM   3251 HG21 ILE A 316      41.472  15.410 -29.233  1.00  0.00           H  
ATOM   3252 HG22 ILE A 316      39.859  15.821 -29.782  1.00  0.00           H  
ATOM   3253 HG23 ILE A 316      40.657  16.813 -28.565  1.00  0.00           H  
ATOM   3254 HD11 ILE A 316      41.283  13.744 -24.756  1.00  0.00           H  
ATOM   3255 HD12 ILE A 316      39.616  14.251 -24.951  1.00  0.00           H  
ATOM   3256 HD13 ILE A 316      40.227  12.882 -25.870  1.00  0.00           H  
ATOM   3257  N   SER A 317      38.152  17.758 -27.483  1.00 80.95           N  
ANISOU 3257  N   SER A 317    11946  10779   8034   -269   1609   -116
ATOM   3258  CA  SER A 317      38.003  19.126 -26.978  1.00 80.10           C  
ANISOU 3258  CA  SER A 317    11927  10545   7962   -358   1622     38
ATOM   3259  C   SER A 317      36.614  19.354 -26.344  1.00 80.27           C  
ANISOU 3259  C   SER A 317    12009  10430   8060   -262   1425    111
ATOM   3260  O   SER A 317      36.492  20.197 -25.457  1.00 78.98           O  
ANISOU 3260  O   SER A 317    11819  10155   8036   -300   1399    157
ATOM   3261  CB  SER A 317      38.264  20.128 -28.131  1.00 85.73           C  
ANISOU 3261  CB  SER A 317    12832  11268   8473   -450   1749    175
ATOM   3262  OG  SER A 317      37.166  20.338 -29.000  1.00 95.70           O  
ANISOU 3262  OG  SER A 317    14258  12545   9558   -351   1648    242
ATOM   3263  H   SER A 317      37.998  17.606 -28.470  1.00  0.00           H  
ATOM   3264  HA  SER A 317      38.763  19.294 -26.213  1.00  0.00           H  
ATOM   3265  HB3 SER A 317      38.522  21.099 -27.706  1.00  0.00           H  
ATOM   3266  HB2 SER A 317      39.128  19.817 -28.720  1.00  0.00           H  
ATOM   3267  HG  SER A 317      36.916  19.510 -29.388  1.00  0.00           H  
ATOM   3268  N   ASN A 318      35.590  18.583 -26.758  1.00 74.88           N  
ANISOU 3268  N   ASN A 318    11394   9768   7289   -144   1291    103
ATOM   3269  CA  ASN A 318      34.235  18.618 -26.200  1.00 72.63           C  
ANISOU 3269  CA  ASN A 318    11145   9387   7066    -49   1106    152
ATOM   3270  C   ASN A 318      34.160  17.823 -24.885  1.00 73.06           C  
ANISOU 3270  C   ASN A 318    11034   9397   7328    -10   1023     46
ATOM   3271  O   ASN A 318      33.415  18.214 -23.988  1.00 71.91           O  
ANISOU 3271  O   ASN A 318    10885   9145   7295      8    935     99
ATOM   3272  CB  ASN A 318      33.230  17.981 -27.195  1.00 74.68           C  
ANISOU 3272  CB  ASN A 318    11495   9715   7166     46    993    147
ATOM   3273  CG  ASN A 318      33.139  18.666 -28.565  1.00102.46           C  
ANISOU 3273  CG  ASN A 318    15201  13270  10460     38   1027    283
ATOM   3274  OD1 ASN A 318      33.003  17.989 -29.581  1.00100.09           O  
ANISOU 3274  OD1 ASN A 318    14965  13075   9989     91    976    257
ATOM   3275  ND2 ASN A 318      33.168  20.000 -28.609  1.00 93.84           N  
ANISOU 3275  ND2 ASN A 318    14213  12089   9353    -28   1112    432
ATOM   3276  H   ASN A 318      35.768  17.912 -27.493  1.00  0.00           H  
ATOM   3277  HA  ASN A 318      33.947  19.651 -25.995  1.00  0.00           H  
ATOM   3278  HB2 ASN A 318      33.479  16.932 -27.359  1.00  0.00           H  
ATOM   3279  HB3 ASN A 318      32.228  17.988 -26.763  1.00  0.00           H  
ATOM   3280 HD21 ASN A 318      33.099  20.469 -29.500  1.00  0.00           H  
ATOM   3281 HD22 ASN A 318      33.273  20.536 -27.760  1.00  0.00           H  
ATOM   3282  N   GLU A 319      34.964  16.753 -24.751  1.00 68.02           N  
ANISOU 3282  N   GLU A 319    10269   8839   6737     11   1056   -102
ATOM   3283  CA  GLU A 319      35.115  15.938 -23.544  1.00 65.85           C  
ANISOU 3283  CA  GLU A 319     9847   8530   6642     58    990   -201
ATOM   3284  C   GLU A 319      35.923  16.691 -22.472  1.00 67.85           C  
ANISOU 3284  C   GLU A 319    10012   8734   7036    -18   1039   -172
ATOM   3285  O   GLU A 319      35.607  16.589 -21.287  1.00 66.10           O  
ANISOU 3285  O   GLU A 319     9739   8432   6943      9    943   -170
ATOM   3286  CB  GLU A 319      35.907  14.668 -23.915  1.00 67.77           C  
ANISOU 3286  CB  GLU A 319     9994   8869   6888    107   1040   -354
ATOM   3287  CG  GLU A 319      35.067  13.591 -24.628  1.00 78.41           C  
ANISOU 3287  CG  GLU A 319    11400  10231   8162    194    951   -429
ATOM   3288  CD  GLU A 319      35.905  12.442 -25.199  1.00104.68           C  
ANISOU 3288  CD  GLU A 319    14663  13634  11477    249   1017   -585
ATOM   3289  OE1 GLU A 319      35.289  11.531 -25.792  1.00105.76           O  
ANISOU 3289  OE1 GLU A 319    14873  13792  11520    296    975   -655
ATOM   3290  OE2 GLU A 319      37.149  12.477 -25.062  1.00 99.60           O1-
ANISOU 3290  OE2 GLU A 319    13893  13034  10916    249   1111   -646
ATOM   3291  H   GLU A 319      35.523  16.484 -25.551  1.00  0.00           H  
ATOM   3292  HA  GLU A 319      34.138  15.673 -23.138  1.00  0.00           H  
ATOM   3293  HB2 GLU A 319      36.769  14.946 -24.524  1.00  0.00           H  
ATOM   3294  HB3 GLU A 319      36.318  14.215 -23.014  1.00  0.00           H  
ATOM   3295  HG2 GLU A 319      34.332  13.177 -23.938  1.00  0.00           H  
ATOM   3296  HG3 GLU A 319      34.501  14.033 -25.448  1.00  0.00           H  
ATOM   3297  N   GLN A 320      36.945  17.456 -22.891  1.00 64.74           N  
ANISOU 3297  N   GLN A 320     9603   8392   6604   -128   1195   -153
ATOM   3298  CA  GLN A 320      37.807  18.259 -22.028  1.00 64.19           C  
ANISOU 3298  CA  GLN A 320     9447   8295   6646   -235   1266   -141
ATOM   3299  C   GLN A 320      37.096  19.534 -21.536  1.00 66.62           C  
ANISOU 3299  C   GLN A 320     9874   8454   6984   -279   1218    -10
ATOM   3300  O   GLN A 320      37.357  19.972 -20.416  1.00 65.15           O  
ANISOU 3300  O   GLN A 320     9613   8208   6932   -314   1187    -23
ATOM   3301  CB  GLN A 320      39.079  18.610 -22.827  1.00 67.44           C  
ANISOU 3301  CB  GLN A 320     9823   8811   6989   -361   1460   -159
ATOM   3302  CG  GLN A 320      40.166  19.355 -22.022  1.00 86.91           C  
ANISOU 3302  CG  GLN A 320    12112  11321   9589   -462   1535   -227
ATOM   3303  CD  GLN A 320      41.539  19.433 -22.704  1.00111.07           C  
ANISOU 3303  CD  GLN A 320    15033  14554  12614   -519   1694   -332
ATOM   3304  OE1 GLN A 320      42.469  19.993 -22.129  1.00108.65           O  
ANISOU 3304  OE1 GLN A 320    14799  14320  12162   -536   1798   -326
ATOM   3305  NE2 GLN A 320      41.695  18.886 -23.913  1.00104.13           N  
ANISOU 3305  NE2 GLN A 320    13941  13761  11862   -546   1715   -436
ATOM   3306  H   GLN A 320      37.153  17.463 -23.881  1.00  0.00           H  
ATOM   3307  HA  GLN A 320      38.088  17.658 -21.163  1.00  0.00           H  
ATOM   3308  HB2 GLN A 320      39.497  17.671 -23.190  1.00  0.00           H  
ATOM   3309  HB3 GLN A 320      38.816  19.191 -23.713  1.00  0.00           H  
ATOM   3310  HG2 GLN A 320      39.840  20.372 -21.802  1.00  0.00           H  
ATOM   3311  HG3 GLN A 320      40.308  18.862 -21.060  1.00  0.00           H  
ATOM   3312 HE21 GLN A 320      42.596  18.932 -24.366  1.00  0.00           H  
ATOM   3313 HE22 GLN A 320      40.919  18.424 -24.364  1.00  0.00           H  
ATOM   3314  N   ARG A 321      36.160  20.087 -22.329  1.00 63.09           N  
ANISOU 3314  N   ARG A 321     9612   7951   6406   -267   1210    110
ATOM   3315  CA  ARG A 321      35.296  21.202 -21.941  1.00 62.43           C  
ANISOU 3315  CA  ARG A 321     9664   7718   6338   -277   1165    242
ATOM   3316  C   ARG A 321      34.188  20.733 -20.981  1.00 64.19           C  
ANISOU 3316  C   ARG A 321     9848   7873   6668   -168    993    224
ATOM   3317  O   ARG A 321      33.852  21.463 -20.052  1.00 63.89           O  
ANISOU 3317  O   ARG A 321     9811   7728   6738   -196    969    255
ATOM   3318  CB  ARG A 321      34.676  21.818 -23.218  1.00 63.91           C  
ANISOU 3318  CB  ARG A 321    10057   7884   6344   -255   1183    377
ATOM   3319  CG  ARG A 321      33.800  23.071 -22.994  1.00  0.00           C  
ATOM   3320  CD  ARG A 321      32.290  22.793 -22.894  1.00  0.00           C  
ATOM   3321  NE  ARG A 321      31.546  24.028 -22.610  1.00  0.00           N  
ATOM   3322  CZ  ARG A 321      30.222  24.116 -22.395  1.00  0.00           C  
ATOM   3323  NH1 ARG A 321      29.434  23.032 -22.420  1.00  0.00           N  
ATOM   3324  NH2 ARG A 321      29.673  25.312 -22.152  1.00  0.00           N1+
ATOM   3325  H   ARG A 321      36.013  19.684 -23.244  1.00  0.00           H  
ATOM   3326  HA  ARG A 321      35.899  21.961 -21.437  1.00  0.00           H  
ATOM   3327  HB2 ARG A 321      35.502  22.114 -23.866  1.00  0.00           H  
ATOM   3328  HB3 ARG A 321      34.121  21.067 -23.783  1.00  0.00           H  
ATOM   3329  HG2 ARG A 321      34.148  23.618 -22.116  1.00  0.00           H  
ATOM   3330  HG3 ARG A 321      33.956  23.745 -23.837  1.00  0.00           H  
ATOM   3331  HD2 ARG A 321      31.923  22.361 -23.826  1.00  0.00           H  
ATOM   3332  HD3 ARG A 321      32.071  22.078 -22.103  1.00  0.00           H  
ATOM   3333  HE  ARG A 321      32.094  24.876 -22.590  1.00  0.00           H  
ATOM   3334 HH11 ARG A 321      28.438  23.124 -22.270  1.00  0.00           H  
ATOM   3335 HH12 ARG A 321      29.829  22.121 -22.600  1.00  0.00           H  
ATOM   3336 HH21 ARG A 321      28.673  25.387 -22.015  1.00  0.00           H  
ATOM   3337 HH22 ARG A 321      30.242  26.146 -22.128  1.00  0.00           H  
ATOM   3338  N   ALA A 322      33.642  19.519 -21.182  1.00 58.78           N  
ANISOU 3338  N   ALA A 322     9128   7251   5955    -57    884    163
ATOM   3339  CA  ALA A 322      32.592  18.927 -20.350  1.00 56.16           C  
ANISOU 3339  CA  ALA A 322     8753   6871   5715     34    731    136
ATOM   3340  C   ALA A 322      33.109  18.515 -18.962  1.00 58.65           C  
ANISOU 3340  C   ALA A 322     8921   7173   6192     12    719     48
ATOM   3341  O   ALA A 322      32.374  18.650 -17.985  1.00 58.60           O  
ANISOU 3341  O   ALA A 322     8900   7086   6278     35    639     64
ATOM   3342  CB  ALA A 322      32.035  17.684 -21.061  1.00 56.39           C  
ANISOU 3342  CB  ALA A 322     8783   6975   5667    125    642     77
ATOM   3343  H   ALA A 322      33.961  18.976 -21.973  1.00  0.00           H  
ATOM   3344  HA  ALA A 322      31.788  19.654 -20.225  1.00  0.00           H  
ATOM   3345  HB1 ALA A 322      31.262  17.199 -20.465  1.00  0.00           H  
ATOM   3346  HB2 ALA A 322      31.582  17.951 -22.016  1.00  0.00           H  
ATOM   3347  HB3 ALA A 322      32.814  16.946 -21.259  1.00  0.00           H  
ATOM   3348  N   SER A 323      34.374  18.067 -18.869  1.00 54.00           N  
ANISOU 3348  N   SER A 323     8218   6671   5630    -23    797    -44
ATOM   3349  CA  SER A 323      35.057  17.735 -17.616  1.00 52.63           C  
ANISOU 3349  CA  SER A 323     7896   6509   5593    -28    778   -125
ATOM   3350  C   SER A 323      35.475  18.987 -16.818  1.00 55.67           C  
ANISOU 3350  C   SER A 323     8262   6834   6056   -135    825    -89
ATOM   3351  O   SER A 323      35.624  18.897 -15.601  1.00 53.81           O  
ANISOU 3351  O   SER A 323     7951   6570   5925   -127    760   -123
ATOM   3352  CB  SER A 323      36.294  16.865 -17.932  1.00 56.31           C  
ANISOU 3352  CB  SER A 323     8240   7097   6059    -17    848   -232
ATOM   3353  OG  SER A 323      37.371  17.590 -18.494  1.00 68.56           O  
ANISOU 3353  OG  SER A 323     9767   8715   7566   -126    995   -230
ATOM   3354  H   SER A 323      34.900  17.955 -19.725  1.00  0.00           H  
ATOM   3355  HA  SER A 323      34.375  17.142 -17.004  1.00  0.00           H  
ATOM   3356  HB3 SER A 323      36.659  16.419 -17.007  1.00  0.00           H  
ATOM   3357  HB2 SER A 323      36.032  16.036 -18.590  1.00  0.00           H  
ATOM   3358  HG  SER A 323      37.096  17.961 -19.319  1.00  0.00           H  
ATOM   3359  N   LYS A 324      35.636  20.145 -17.486  1.00 53.36           N  
ANISOU 3359  N   LYS A 324     8050   6519   5705   -241    941    -23
ATOM   3360  CA  LYS A 324      35.961  21.429 -16.867  1.00 54.04           C  
ANISOU 3360  CA  LYS A 324     8148   6529   5858   -364   1003      7
ATOM   3361  C   LYS A 324      34.686  22.097 -16.321  1.00 59.38           C  
ANISOU 3361  C   LYS A 324     8930   7057   6575   -320    911     81
ATOM   3362  O   LYS A 324      34.723  22.645 -15.222  1.00 59.78           O  
ANISOU 3362  O   LYS A 324     8939   7050   6723   -370    896     56
ATOM   3363  CB  LYS A 324      36.616  22.334 -17.933  1.00 58.20           C  
ANISOU 3363  CB  LYS A 324     8762   7051   6302   -497   1166     66
ATOM   3364  CG  LYS A 324      37.187  23.649 -17.374  1.00 74.07           C  
ANISOU 3364  CG  LYS A 324    10619   9210   8315   -595   1290    -32
ATOM   3365  CD  LYS A 324      37.986  24.437 -18.421  1.00  0.00           C  
ATOM   3366  CE  LYS A 324      38.580  25.732 -17.849  1.00  0.00           C  
ATOM   3367  NZ  LYS A 324      39.360  26.458 -18.866  1.00  0.00           N1+
ATOM   3368  H   LYS A 324      35.510  20.135 -18.488  1.00  0.00           H  
ATOM   3369  HA  LYS A 324      36.666  21.271 -16.048  1.00  0.00           H  
ATOM   3370  HB2 LYS A 324      37.434  21.780 -18.396  1.00  0.00           H  
ATOM   3371  HB3 LYS A 324      35.913  22.554 -18.738  1.00  0.00           H  
ATOM   3372  HG2 LYS A 324      36.378  24.275 -16.996  1.00  0.00           H  
ATOM   3373  HG3 LYS A 324      37.831  23.428 -16.522  1.00  0.00           H  
ATOM   3374  HD2 LYS A 324      38.789  23.808 -18.809  1.00  0.00           H  
ATOM   3375  HD3 LYS A 324      37.339  24.671 -19.268  1.00  0.00           H  
ATOM   3376  HE2 LYS A 324      37.787  26.383 -17.481  1.00  0.00           H  
ATOM   3377  HE3 LYS A 324      39.231  25.508 -17.003  1.00  0.00           H  
ATOM   3378  HZ1 LYS A 324      40.116  25.874 -19.193  1.00  0.00           H  
ATOM   3379  HZ2 LYS A 324      38.762  26.700 -19.643  1.00  0.00           H  
ATOM   3380  HZ3 LYS A 324      39.741  27.302 -18.461  1.00  0.00           H  
ATOM   3381  N   VAL A 325      33.557  22.002 -17.048  1.00 55.68           N  
ANISOU 3381  N   VAL A 325     8586   6543   6025   -219    845    162
ATOM   3382  CA  VAL A 325      32.216  22.415 -16.612  1.00 54.69           C  
ANISOU 3382  CA  VAL A 325     8551   6300   5929   -147    752    230
ATOM   3383  C   VAL A 325      31.751  21.597 -15.389  1.00 56.84           C  
ANISOU 3383  C   VAL A 325     8705   6588   6302    -84    638    149
ATOM   3384  O   VAL A 325      31.206  22.168 -14.446  1.00 57.13           O  
ANISOU 3384  O   VAL A 325     8734   6547   6426   -106    618    144
ATOM   3385  CB  VAL A 325      31.239  22.304 -17.820  1.00 59.06           C  
ANISOU 3385  CB  VAL A 325     9236   6844   6358    -44    700    324
ATOM   3386  CG1 VAL A 325      29.743  22.277 -17.446  1.00 58.18           C  
ANISOU 3386  CG1 VAL A 325     9162   6654   6287     62    580    363
ATOM   3387  CG2 VAL A 325      31.484  23.441 -18.829  1.00 60.52           C  
ANISOU 3387  CG2 VAL A 325     9577   6981   6438   -104    814    434
ATOM   3388  H   VAL A 325      33.619  21.553 -17.952  1.00  0.00           H  
ATOM   3389  HA  VAL A 325      32.266  23.459 -16.296  1.00  0.00           H  
ATOM   3390  HB  VAL A 325      31.444  21.362 -18.332  1.00  0.00           H  
ATOM   3391 HG11 VAL A 325      29.120  22.274 -18.340  1.00  0.00           H  
ATOM   3392 HG12 VAL A 325      29.476  21.383 -16.883  1.00  0.00           H  
ATOM   3393 HG13 VAL A 325      29.469  23.145 -16.847  1.00  0.00           H  
ATOM   3394 HG21 VAL A 325      30.884  23.305 -19.729  1.00  0.00           H  
ATOM   3395 HG22 VAL A 325      31.222  24.409 -18.400  1.00  0.00           H  
ATOM   3396 HG23 VAL A 325      32.527  23.496 -19.138  1.00  0.00           H  
ATOM   3397  N   LEU A 326      32.014  20.279 -15.391  1.00 51.85           N  
ANISOU 3397  N   LEU A 326     7993   6051   5654    -15    575     83
ATOM   3398  CA  LEU A 326      31.762  19.359 -14.283  1.00 50.25           C  
ANISOU 3398  CA  LEU A 326     7697   5862   5532     42    476     14
ATOM   3399  C   LEU A 326      32.681  19.663 -13.089  1.00 54.17           C  
ANISOU 3399  C   LEU A 326     8091   6363   6129    -24    498    -44
ATOM   3400  O   LEU A 326      32.202  19.730 -11.960  1.00 53.28           O  
ANISOU 3400  O   LEU A 326     7949   6211   6082     -3    430    -62
ATOM   3401  CB  LEU A 326      31.965  17.918 -14.813  1.00 49.86           C  
ANISOU 3401  CB  LEU A 326     7601   5901   5444    107    440    -50
ATOM   3402  CG  LEU A 326      31.658  16.773 -13.820  1.00 53.10           C  
ANISOU 3402  CG  LEU A 326     7952   6306   5917    171    341   -106
ATOM   3403  CD1 LEU A 326      31.006  15.576 -14.531  1.00 52.87           C  
ANISOU 3403  CD1 LEU A 326     7958   6307   5824    235    288   -132
ATOM   3404  CD2 LEU A 326      32.905  16.295 -13.054  1.00 55.10           C  
ANISOU 3404  CD2 LEU A 326     8094   6604   6237    167    355   -180
ATOM   3405  H   LEU A 326      32.448  19.888 -16.216  1.00  0.00           H  
ATOM   3406  HA  LEU A 326      30.730  19.480 -13.949  1.00  0.00           H  
ATOM   3407  HB2 LEU A 326      31.302  17.805 -15.672  1.00  0.00           H  
ATOM   3408  HB3 LEU A 326      32.971  17.798 -15.214  1.00  0.00           H  
ATOM   3409  HG  LEU A 326      30.934  17.149 -13.099  1.00  0.00           H  
ATOM   3410 HD11 LEU A 326      30.791  14.771 -13.827  1.00  0.00           H  
ATOM   3411 HD12 LEU A 326      30.063  15.857 -14.999  1.00  0.00           H  
ATOM   3412 HD13 LEU A 326      31.659  15.171 -15.304  1.00  0.00           H  
ATOM   3413 HD21 LEU A 326      32.654  15.478 -12.378  1.00  0.00           H  
ATOM   3414 HD22 LEU A 326      33.673  15.931 -13.737  1.00  0.00           H  
ATOM   3415 HD23 LEU A 326      33.347  17.081 -12.446  1.00  0.00           H  
ATOM   3416  N   GLY A 327      33.983  19.878 -13.342  1.00 51.12           N  
ANISOU 3416  N   GLY A 327     7644   6037   5742   -107    593    -79
ATOM   3417  CA  GLY A 327      35.019  20.078 -12.331  1.00 50.98           C  
ANISOU 3417  CA  GLY A 327     7509   6058   5804   -180    614   -146
ATOM   3418  C   GLY A 327      34.966  21.419 -11.588  1.00 55.18           C  
ANISOU 3418  C   GLY A 327     8083   6490   6392   -255    618   -125
ATOM   3419  O   GLY A 327      35.551  21.521 -10.513  1.00 54.10           O  
ANISOU 3419  O   GLY A 327     7885   6355   6316   -244    551   -170
ATOM   3420  H   GLY A 327      34.297  19.808 -14.301  1.00  0.00           H  
ATOM   3421  HA3 GLY A 327      34.972  19.266 -11.604  1.00  0.00           H  
ATOM   3422  HA2 GLY A 327      35.989  19.998 -12.822  1.00  0.00           H  
ATOM   3423  N   ILE A 328      34.261  22.427 -12.130  1.00 53.02           N  
ANISOU 3423  N   ILE A 328     7932   6122   6092   -329    701    -56
ATOM   3424  CA  ILE A 328      34.037  23.728 -11.494  1.00 53.30           C  
ANISOU 3424  CA  ILE A 328     8038   6034   6181   -404    726    -39
ATOM   3425  C   ILE A 328      32.721  23.678 -10.696  1.00 56.79           C  
ANISOU 3425  C   ILE A 328     8529   6396   6654   -296    619    -16
ATOM   3426  O   ILE A 328      32.726  24.024  -9.517  1.00 56.52           O  
ANISOU 3426  O   ILE A 328     8457   6335   6685   -327    591    -68
ATOM   3427  CB  ILE A 328      34.005  24.843 -12.586  1.00 57.72           C  
ANISOU 3427  CB  ILE A 328     8751   6483   6699   -492    847     45
ATOM   3428  CG1 ILE A 328      35.420  25.047 -13.185  1.00 59.54           C  
ANISOU 3428  CG1 ILE A 328     8923   6805   6897   -625    973     14
ATOM   3429  CG2 ILE A 328      33.455  26.195 -12.071  1.00 58.98           C  
ANISOU 3429  CG2 ILE A 328     9003   6485   6924   -565    880     54
ATOM   3430  CD1 ILE A 328      35.447  25.830 -14.506  1.00 68.49           C  
ANISOU 3430  CD1 ILE A 328    10222   7859   7940   -682   1094    121
ATOM   3431  H   ILE A 328      33.833  22.273 -13.032  1.00  0.00           H  
ATOM   3432  HA  ILE A 328      34.845  23.955 -10.795  1.00  0.00           H  
ATOM   3433  HB  ILE A 328      33.344  24.509 -13.388  1.00  0.00           H  
ATOM   3434 HG12 ILE A 328      36.061  25.543 -12.455  1.00  0.00           H  
ATOM   3435 HG13 ILE A 328      35.890  24.082 -13.369  1.00  0.00           H  
ATOM   3436 HG21 ILE A 328      33.504  26.970 -12.834  1.00  0.00           H  
ATOM   3437 HG22 ILE A 328      32.406  26.129 -11.783  1.00  0.00           H  
ATOM   3438 HG23 ILE A 328      34.018  26.547 -11.206  1.00  0.00           H  
ATOM   3439 HD11 ILE A 328      36.455  25.843 -14.922  1.00  0.00           H  
ATOM   3440 HD12 ILE A 328      34.790  25.378 -15.249  1.00  0.00           H  
ATOM   3441 HD13 ILE A 328      35.140  26.867 -14.373  1.00  0.00           H  
ATOM   3442  N   VAL A 329      31.606  23.259 -11.320  1.00 52.44           N  
ANISOU 3442  N   VAL A 329     8050   5824   6049   -177    562     51
ATOM   3443  CA  VAL A 329      30.258  23.309 -10.739  1.00 50.84           C  
ANISOU 3443  CA  VAL A 329     7881   5568   5868    -73    467     72
ATOM   3444  C   VAL A 329      30.074  22.304  -9.583  1.00 52.72           C  
ANISOU 3444  C   VAL A 329     7998   5874   6158    -47    387     -9
ATOM   3445  O   VAL A 329      29.402  22.633  -8.604  1.00 51.46           O  
ANISOU 3445  O   VAL A 329     7840   5664   6049    -40    355    -29
ATOM   3446  CB  VAL A 329      29.208  23.090 -11.865  1.00 54.08           C  
ANISOU 3446  CB  VAL A 329     8362   5986   6199     40    417    145
ATOM   3447  CG1 VAL A 329      27.760  22.973 -11.351  1.00 52.91           C  
ANISOU 3447  CG1 VAL A 329     8212   5812   6077    141    320    149
ATOM   3448  CG2 VAL A 329      29.269  24.220 -12.910  1.00 55.18           C  
ANISOU 3448  CG2 VAL A 329     8644   6049   6271     29    490    244
ATOM   3449  H   VAL A 329      31.676  22.969 -12.286  1.00  0.00           H  
ATOM   3450  HA  VAL A 329      30.108  24.308 -10.323  1.00  0.00           H  
ATOM   3451  HB  VAL A 329      29.443  22.155 -12.376  1.00  0.00           H  
ATOM   3452 HG11 VAL A 329      27.048  23.028 -12.171  1.00  0.00           H  
ATOM   3453 HG12 VAL A 329      27.586  22.025 -10.845  1.00  0.00           H  
ATOM   3454 HG13 VAL A 329      27.515  23.779 -10.657  1.00  0.00           H  
ATOM   3455 HG21 VAL A 329      28.593  24.013 -13.740  1.00  0.00           H  
ATOM   3456 HG22 VAL A 329      28.978  25.175 -12.472  1.00  0.00           H  
ATOM   3457 HG23 VAL A 329      30.265  24.347 -13.332  1.00  0.00           H  
ATOM   3458  N   PHE A 330      30.686  21.109  -9.668  1.00 49.01           N  
ANISOU 3458  N   PHE A 330     7439   5511   5672    -32    362    -54
ATOM   3459  CA  PHE A 330      30.604  20.083  -8.623  1.00 48.24           C  
ANISOU 3459  CA  PHE A 330     7252   5467   5611      2    289   -114
ATOM   3460  C   PHE A 330      31.607  20.372  -7.488  1.00 53.78           C  
ANISOU 3460  C   PHE A 330     7878   6193   6363    -77    305   -173
ATOM   3461  O   PHE A 330      31.363  19.946  -6.362  1.00 52.73           O  
ANISOU 3461  O   PHE A 330     7712   6067   6257    -58    246   -204
ATOM   3462  CB  PHE A 330      30.925  18.686  -9.204  1.00 49.47           C  
ANISOU 3462  CB  PHE A 330     7355   5707   5736     58    262   -141
ATOM   3463  CG  PHE A 330      29.921  18.044 -10.162  1.00 50.16           C  
ANISOU 3463  CG  PHE A 330     7497   5787   5774    134    218   -113
ATOM   3464  CD1 PHE A 330      30.076  16.676 -10.474  1.00 52.53           C  
ANISOU 3464  CD1 PHE A 330     7766   6132   6061    188    179   -153
ATOM   3465  CD2 PHE A 330      28.851  18.760 -10.749  1.00 52.10           C  
ANISOU 3465  CD2 PHE A 330     7828   5984   5985    154    213    -53
ATOM   3466  CE1 PHE A 330      29.180  16.030 -11.348  1.00 53.31           C  
ANISOU 3466  CE1 PHE A 330     7913   6230   6113    235    141   -146
ATOM   3467  CE2 PHE A 330      27.969  18.122 -11.641  1.00 54.60           C  
ANISOU 3467  CE2 PHE A 330     8177   6322   6248    217    162    -41
ATOM   3468  CZ  PHE A 330      28.131  16.757 -11.940  1.00 52.47           C  
ANISOU 3468  CZ  PHE A 330     7871   6100   5965    245    128    -95
ATOM   3469  H   PHE A 330      31.223  20.889 -10.497  1.00  0.00           H  
ATOM   3470  HA  PHE A 330      29.600  20.062  -8.194  1.00  0.00           H  
ATOM   3471  HB2 PHE A 330      31.906  18.688  -9.677  1.00  0.00           H  
ATOM   3472  HB3 PHE A 330      31.016  17.987  -8.372  1.00  0.00           H  
ATOM   3473  HD1 PHE A 330      30.892  16.116 -10.044  1.00  0.00           H  
ATOM   3474  HD2 PHE A 330      28.684  19.803 -10.533  1.00  0.00           H  
ATOM   3475  HE1 PHE A 330      29.308  14.982 -11.575  1.00  0.00           H  
ATOM   3476  HE2 PHE A 330      27.157  18.678 -12.086  1.00  0.00           H  
ATOM   3477  HZ  PHE A 330      27.446  16.271 -12.617  1.00  0.00           H  
ATOM   3478  N   PHE A 331      32.691  21.128  -7.752  1.00 52.62           N  
ANISOU 3478  N   PHE A 331     7707   6066   6221   -176    387   -194
ATOM   3479  CA  PHE A 331      33.633  21.604  -6.736  1.00 53.78           C  
ANISOU 3479  CA  PHE A 331     7772   6254   6408   -272    404   -265
ATOM   3480  C   PHE A 331      33.016  22.737  -5.899  1.00 58.65           C  
ANISOU 3480  C   PHE A 331     8465   6761   7060   -319    409   -267
ATOM   3481  O   PHE A 331      33.199  22.741  -4.685  1.00 58.07           O  
ANISOU 3481  O   PHE A 331     8333   6720   7009   -347    369   -329
ATOM   3482  CB  PHE A 331      34.926  22.107  -7.417  1.00 57.07           C  
ANISOU 3482  CB  PHE A 331     8132   6730   6822   -387    502   -298
ATOM   3483  CG  PHE A 331      35.935  22.762  -6.484  1.00 59.83           C  
ANISOU 3483  CG  PHE A 331     8391   7130   7212   -511    523   -385
ATOM   3484  CD1 PHE A 331      36.680  21.976  -5.580  1.00 63.15           C  
ANISOU 3484  CD1 PHE A 331     8665   7686   7641   -485    447   -458
ATOM   3485  CD2 PHE A 331      36.096  24.164  -6.487  1.00 63.31           C  
ANISOU 3485  CD2 PHE A 331     8901   7478   7676   -655    614   -394
ATOM   3486  CE1 PHE A 331      37.573  22.589  -4.679  1.00 65.24           C  
ANISOU 3486  CE1 PHE A 331     8837   8022   7931   -602    451   -549
ATOM   3487  CE2 PHE A 331      36.989  24.776  -5.586  1.00 67.25           C  
ANISOU 3487  CE2 PHE A 331     9314   8029   8208   -789    632   -494
ATOM   3488  CZ  PHE A 331      37.726  23.989  -4.680  1.00 65.35           C  
ANISOU 3488  CZ  PHE A 331     8910   7951   7969   -763    545   -575
ATOM   3489  H   PHE A 331      32.827  21.454  -8.698  1.00  0.00           H  
ATOM   3490  HA  PHE A 331      33.888  20.779  -6.068  1.00  0.00           H  
ATOM   3491  HB2 PHE A 331      35.421  21.264  -7.899  1.00  0.00           H  
ATOM   3492  HB3 PHE A 331      34.684  22.809  -8.215  1.00  0.00           H  
ATOM   3493  HD1 PHE A 331      36.557  20.903  -5.565  1.00  0.00           H  
ATOM   3494  HD2 PHE A 331      35.523  24.776  -7.168  1.00  0.00           H  
ATOM   3495  HE1 PHE A 331      38.137  21.985  -3.984  1.00  0.00           H  
ATOM   3496  HE2 PHE A 331      37.104  25.850  -5.586  1.00  0.00           H  
ATOM   3497  HZ  PHE A 331      38.408  24.459  -3.987  1.00  0.00           H  
ATOM   3498  N   LEU A 332      32.268  23.665  -6.523  1.00 56.18           N  
ANISOU 3498  N   LEU A 332     8284   6318   6744   -317    458   -201
ATOM   3499  CA  LEU A 332      31.569  24.767  -5.852  1.00 56.81           C  
ANISOU 3499  CA  LEU A 332     8453   6272   6861   -337    473   -202
ATOM   3500  C   LEU A 332      30.402  24.274  -4.977  1.00 59.55           C  
ANISOU 3500  C   LEU A 332     8788   6621   7216   -235    383   -209
ATOM   3501  O   LEU A 332      30.096  24.906  -3.968  1.00 59.24           O  
ANISOU 3501  O   LEU A 332     8768   6531   7209   -261    383   -254
ATOM   3502  CB  LEU A 332      31.036  25.755  -6.912  1.00 58.17           C  
ANISOU 3502  CB  LEU A 332     8779   6300   7023   -329    543   -115
ATOM   3503  CG  LEU A 332      32.127  26.617  -7.586  1.00 65.31           C  
ANISOU 3503  CG  LEU A 332     9735   7153   7926   -471    664   -109
ATOM   3504  CD1 LEU A 332      31.593  27.251  -8.880  1.00 66.61           C  
ANISOU 3504  CD1 LEU A 332    10070   7184   8054   -430    722      8
ATOM   3505  CD2 LEU A 332      32.678  27.701  -6.646  1.00 68.98           C
[truncated: 136,853 more chars]
